# Supplementary material for: ATG9A shapes the forming autophagosome through Arfaptin 2 and phosphatidylinositol 4-kinase IIIβ
Source: J Cell Biol. 2019 Mar 27;218(5):1634–52. doi: 10.1083/jcb.201901115 (PMC6504893; doi:10.1083/jcb.201901115)
Supplement: Tables S1-S3 (ZIP) [file JCB_201901115_TablesS1toS3.zip]

Archive with 3 entries (3 files):
- JCB_201901115_TableS1.xlsx
- JCB_201901115_TableS2.xlsx
- JCB_201901115_TableS3.xlsx
