# Supplementary material for: ATG9A shapes the forming autophagosome through Arfaptin 2 and phosphatidylinositol 4-kinase IIIβ
Source: J Cell Biol. 2019 Mar 27;218(5):1634–52. doi: 10.1083/jcb.201901115 (PMC6504893; doi:10.1083/jcb.201901115)
Supplement: Tables S1-S3 (ZIP) [file JCB_201901115_TablesS1toS3.zip › JCB_201901115_TableS1.xlsx]

## Sheet: Dataset Fig 1B
Gene_names	Protein_names	Uniprot_IDs	logFC_ES_vs_FM_ATG9A Immunoisolation_intensity_filtered	Ratio_H_L_count_ES_vs_FM_ATG9A Immunoisolation_intensity_filtered	Intensity_ES_vs_FM_ATG9A Immunoisolation_intensity_filtered	Intensity_Mix_CTRL IgM Immunoisolation	PEP
MLLT4	Afadin	A8MQ02;P55196;G1UI22;C9JX92;Q5TIG5;C9IYT9;Q5JPV5;H0YA98	2.087	1	6.333	6.148	0.00069
TPD52L2;DKFZp686A1765	Tumor protein D54	Q5JWU6;O43399;Q53GA0;Q6FGS1;Q68E05;B4DPJ6;B4DDV4;Q5J908	1.822	2	7.406	6.414	0
CCNK	Cyclin-K	C9JI13;O75909;G3V5E1;A8MZK4;C9JSW4;G3V2Q3;G3V235	1.614	2	7.103	0	0.00069
TROVE2	60 kDa SS-A/Ro ribonucleoprotein	P10155;Q5LJ99;Q86WL3;Q5LJA0;Q5LJ98;Q86WL4;Q5LJ97;H0Y9N5	1.39	1	6.947	6.728	0
SH3GLB1	Endophilin-B1	Q9Y371;B4E182	1.338	6	8.376	6.733	0
ARFIP2	Arfaptin-2	B4DUZ3;P53365;B4DX86;B4DXH2;E9PRV8;E9PPY7	1.125	3	8.066	0	0
ARFIP1	Arfaptin-1	B4E273;P53367;B7ZA10;Q8N8M9;B4DS69	1.093	15	8.919	0	0
PAIP1	Polyadenylate-binding protein-interacting protein	Q9H074;A6NKV8;D6REB4;D6RJF2	1.091	1	6.708	6.277	0.00019
HCFC1	Host cell factor 1;HCF N-terminal chain 1;HCF N-te	A6NEM2;P51610;Q05C05;Q53FE7;Q9Y5Z7;H7C1C4;B4DKE2	1.077	3	7.397	6.814	0
FAM168A	Protein FAM168A	Q92567	1.051	2	7.341	0	0
TLE4;TLE3;TLE1;TLE2	Transducin-like enhancer protein 4;Transducin-like	F8W9R0;H0YL70;H0YKN8;H0YKT5;Q04727;Q04726;Q04724;E9PD64;Q6PI57;Q6PRX2;F8W8S3;Q6PRX3;B4DPT0;F8W964;F8W6T6;Q04725;H0YNT2;G8JLG4;B3KUA2;F5H7D6;B4DE03;E9PEV7;B4E345;B4E2W3;B3KM67;B3KQ29;B4DE62;H0YNI7;H7BY44;B4DEF9;F8WCH2;H7C3N4	1.026	1	6.64	0	0.00019
UBAP2L	Ubiquitin-associated protein 2-like	Q14157;B4DYY5;F8W726;B4DZJ6;F5GY23;C9JD99;H7C2T8;H0Y5H6;Q5VU85;Q5VU77;Q5VU78;Q5VU79;Q5VU80;Q5VU81	1.003	7	7.806	7.119	0
EIF6	Eukaryotic translation initiation factor 6	P56537;B7ZBG9;B7ZBH1;F8WDS6;B4DJH0;F8WD20	0.971	4	7.92	7.349	0
NOP58	Nucleolar protein 58	Q9Y2X3;B3KN82;H7BZ72;B4DUY3;F8WED0	0.897	13	8.411	8.292	0
YTHDF2;YTHDF3;DKFZp451A052;DKFZp451J085	YTH domain family protein 2;YTH domain family prot	Q9Y5A9;B5BU99;F5H8I7;B4DPX9;Q7Z739;Q8N3V9;Q8NA80;Q658Z6;B3KTL8;Q9BYJ9;Q96MZ5;B4DT65;F8W840	0.875	5	7.746	7.006	0
FAM120A	Constitutive coactivator of PPAR-gamma-like protei	Q9NZB2;H7C0T0;Q9NX05;B1AQ10;F8W881	0.869	4	7.358	6.4	0
MSI2	RNA-binding protein Musashi homolog 2	Q96DH6;B4DHE8;B4DM51	0.788	2	7.134	0	0
CSDE1;DKFZp779B0247;UNR;DKFZp586J0620	Cold shock domain-containing protein E1	G5E9Q2;E9PGZ0;O75534;Q9GZV0;Q68DF1;E9PLT0;Q96L66;Q9UG93;Q8WU01;Q9UG12;E9PNG3;E9PLD4;E9PKN4;E9PJK7	0.786	9	8.095	7.795	0
DKC1	H/ACA ribonucleoprotein complex subunit 4	O60832;C9IYT0;H7C0M1;H7C2Q2;H7C2Q9;H7BZF2	0.781	11	8.157	8.12	0
ESF1	ESF1 homolog	Q9H501;Q05C10;A0JLU5;Q8IWH6	0.781	1	6.729	6.641	0
RAVER1	Ribonucleoprotein PTB-binding 1	E9PAU2;Q8IY67	0.774	2	7.33	6.905	0
FBL	rRNA 2-O-methyltransferase fibrillarin	P22087;Q96BS4;B4DLD4	0.766	10	8.614	8.152	0
TPRG1L	Tumor protein p63-regulated gene 1-like protein	Q5T0D9;B4DPH8	0.758	2	7.721	0	0
WDR43	WD repeat-containing protein 43	Q15061;C9IZK7;C9JEE7	0.751	8	8.018	7.675	0
P14;SF3B14	Pre-mRNA branch site protein p14	Q53TM1;Q9Y3B4	0.737	1	6.863	0	0
EIF3M	Eukaryotic translation initiation factor 3 subunit	Q7L2H7;B4E2Q4;E9PN86;H0YCQ8;E9PRY0	0.734	3	7.787	6.933	0
ABCF2	ATP-binding cassette sub-family F member 2	Q75MJ1;Q75MJ0;Q9UG63;C9JZV3;C9JHK9	0.731	18	8.308	7.999	0
PRIM2;PRIM2A	DNA primase large subunit	P49643;Q5JU42;A8K7A0	0.724	2	7.287	7.186	0
ZFR	Zinc finger RNA-binding protein	B2RNR6;Q96KR1;B5MEH6;A8K849;Q05D65	0.721	1	6.527	0	1e-05
C16orf80	UPF0468 protein C16orf80	Q9Y6A4;B4DN94	0.72	1	6.973	0	0.00239
NHP2L1	NHP2-like protein 1	B1AHD1;P55769;Q6FHM6	0.719	1	7.315	6.953	0
DDX21	Nucleolar RNA helicase 2	Q9NR30;Q3SWU7;Q8NI92	0.718	44	9.134	9.01	0
HELLS	Lymphoid-specific helicase	Q9NRZ9;Q6I7N8;Q9NW36;B1ALG6	0.708	2	7.482	7.338	0
ANXA6	Annexin A6;Annexin	P08133;A6NN80;B7Z8A7;E9PGK1;A8K3Q7;B7Z582;E5RK69;E7EMC6;Q6ZP35;E5RFF0;E5RK63;E5RJF5;E5RI05;E5RJR0;E5RIU8;H0YC77	0.692	12	7.861	7.67	0
CDC40	Pre-mRNA-processing factor 17	O60508;Q53H60;Q5SRN1;Q59H56;H0UI46;Q2TA76;B4DHE3;H0Y7P6;Q5SRM8;Q5SRM9	0.692	3	7.515	7.409	0
NO66	Lysine-specific demethylase NO66	Q9H6W3	0.687	1	6.567	6.55	0
MAD1L1	Mitotic spindle assembly checkpoint protein MAD1	A4D218;Q9Y6D9;B3KR41;C9JPS1;F5GXH0;C9JP81;C9K086;C9JTA2	0.683	2	6.924	0	0
NOC2L	Nucleolar complex protein 2 homolog	B3KNC3;Q9Y3T9;Q9H9J5;B4DY21;Q8NAK7	0.68	11	8.303	8.046	0
ARFGAP1;ARF1GAP	ADP-ribosylation factor GTPase-activating protein	Q8N6T3;Q53F62;B7Z3U0;E7EV62;F8VWH9;B7Z8H8;F8W1U7;B7ZBI2;E5RHT6;E5RHH7;E5RHC5;F8VWB3	0.679	3	7.502	7.377	0
TUBB3	Tubulin beta-3 chain	B2RBD5;Q13509;Q9BV28;Q53G92;A8K854;Q3ZCR3	0.673	1	6.835	0	0
GEMIN4	Gem-associated protein 4	P57678;I3L2C7;Q9HBB9;Q9HC39;Q8WUM5;I3L399;I3L4A4	0.669	5	7.565	7.459	0
FAM98A	Protein FAM98A	Q8NCA5;E9PH82;B3KTW4;B4DY25;B4DT23;Q05CT2	0.666	4	8.149	7.665	0
DDX18	ATP-dependent RNA helicase DDX18	Q9NVP1;Q4ZG72;F5H863;Q8N254;Q59FR7;H7C452	0.665	15	8.349	8.072	0
NOL11	Nucleolar protein 11	Q9H8H0;B7Z5V9	0.664	9	7.952	7.609	0
BYSL	Bystin	Q13895;Q5T8J2;H7BY94	0.664	5	7.564	6.632	0
RBM15	Putative RNA-binding protein 15	Q96T37;Q3ZB86;Q86VW9;A1A693;Q8NDT2;A4QPG7;Q59EY1;Q13722;F5GZJ8;Q0VA89	0.66	6	7.434	7.205	0
KHSRP	Far upstream element-binding protein 2	Q92945;E7EP96;B4DV73	0.655	25	8.831	8.565	0
NUDT21	Cleavage and polyadenylation specificity factor su	B2R6U8;O43809;H3BND3;H3BV41;Q5HYH5	0.655	4	8.081	7.45	0
NOP56	Nucleolar protein 56	O00567;A8K9K6;A0PJ92;H0YDU4;Q5JXT2;E9PDI8;H0Y653;Q5JXT4;Q9BSN3	0.647	16	8.587	8.533	0
PSPC1	Paraspeckle component 1	Q8WXF1;B4DWI8;F5H656	0.646	8	8.121	8.084	0
COPB1	Coatomer subunit beta	P53618;E9PP73	0.644	1	6.649	0	0.00081
UTP15	U3 small nucleolar RNA-associated protein 15 homol	H0Y8P4;Q8TED0;B4DXK8;B4DU75;REV__H0Y8P4;REV__Q8TED0;REV__B4DXK8;REV__B4DU75	0.64	6	7.874	7.755	0
SAFB	Scaffold attachment factor B1	A0AV56;A8K329;B7ZLP6;Q15424;B7ZLP5;B7Z5B6;F5H0H3;B7Z5X3;F5H1L1;B7Z2Z1;B7Z2F6;F5GZU3;B7Z1C7;B7Z959;B7Z2H3	0.636	18	8.1	8.042	0
NIP7	60S ribosome subunit biogenesis protein NIP7 homol	Q9Y221;B3KM49	0.635	4	7.849	7.403	0
VPS33B	Vacuolar protein sorting-associated protein 33B	Q9H267;B7Z1N4;F5H008;B7Z6M7;F5GWU6;B3KQF6	0.632	2	7.05	6.531	1e-05
DDX27	Probable ATP-dependent RNA helicase DDX27	Q96GQ7;B3GQE6;B7Z6D5;Q53G15;Q3MI07	0.625	15	8.003	7.984	0
		B2R959	0.615	1	7.243	0	0
SRP14	Signal recognition particle 14 kDa protein	P37108;H0YLA2	0.611	2	7.466	6.236	0
PES1	Pescadillo homolog	B2RDF2;O00541;B5MCF9;B3KTZ6;B3KXD6;C9JXJ1;H7C267	0.61	8	8.012	7.906	0
PABPC4	Polyadenylate-binding protein 4	Q6IQ30;Q13310;B1ANR0;H0Y5F5;Q15164;B1ANR7;Q53GL4;Q3B867;Q147Y3;H0YEU6;H0YCC8;Q59GZ7;B1ANR1;H0YEQ8;P0CB38;H0Y6X6;B1ANR5	0.609	18	8.588	8.278	0
CELF1	CUGBP Elav-like family member 1	G5EA30;Q92879;F8W940;B4E2U5;E9PKU1;F5H0D8;E9PSH0;E9PQK4;F5H4Y5;E9PC62;B4DS31;B2RA86;O95319;Q5VZZ6;B4DDE7;B4DT00;B4DSZ2;E9PKA1	0.599	3	7.526	6.849	0
EIF4G3	Eukaryotic translation initiation factor 4 gamma 3	H7BYW0;Q59GJ0;O43432;B4DH17;F5H564;Q504Z1;B4DZE1;F5H8J4;B1AN89;H0YGB3;B4DXR2	0.599	3	7.051	6.949	0
MTMR9	Myotubularin-related protein 9	Q53EW4;Q96QG7;B4E0V7;B7Z291;E9PR67	0.596	3	7.481	0	0
DDX39B;BAT1	Spliceosome RNA helicase DDX39B	F8VQ10;Q13838;Q5STU3;H0Y7G4;B0V2L1;B4DP52;F8VZL8;A2BF54;B0S4X2;B0S8C3;B0UZ18;B0UZ99;F6WLT2;H0Y7X6;B0V2L2;Q59G92;H0Y557;B0V2L3;E9PP12;A2BF53;B0S4X1;B0S8C2;B0UZ17;B0UZ98;F6UJC5;A2BF56;B0S4X4;B0S8B3;B0UZ21;B0UZA2;F6TRA5;A2BF57;B0S4X3;B0S8B2;B0UZ20;B0UZA1;F6U	0.594	25	8.977	8.46	0
CPNE3;CPNE7;CPNE6;CPNE5;CPNE8;CPNE4;CPNE9;CPNE2	Copine-3;Copine-7;Copine-5;Copine-8;Copine-6;Copin	O75131;Q9UBL6;B7Z1M3;F5GXN1;Q9HCH3;B7Z370;Q86YQ8;O95741;Q96A23;Q8IYJ1;E7ENV7;A8K8A4;Q96FN4;B2RD40;Q719H8;B3KWK1;Q7Z6C8;Q05DL8;E5RG68;Q86VY2;E5RHZ0;E5RJ85;E5RG97;Q4G168;E5RFT7	0.594	1	6.644	6.231	1e-05
ATXN2L	Ataxin-2-like protein	Q8WWM7;H3BUF6;Q63ZY4;A8K1R6;C9JXV8;H3BSK9;H3BUE3;H3BSQ5;H3BRB0	0.592	3	7.302	7.166	0
SON	Protein SON	P18583;H7C1M2;B3KRA1;Q6ZRV7;D3DSF7;H7C2G8;A0JLP4;Q3SWV4	0.588	6	7.432	6.483	0
TRAPPC6B	Trafficking protein particle complex subunit 6B	Q86SZ2;B0AZV9;G3V2H7;B4DFZ8	0.588	2	7.259	0	1e-05
PRRC2A	Protein PRRC2A	P48634;C9JD87;C9JI26;C9JI93;C9JTL3;C9JXZ3;C9J1F6;C9J6L0;C9J9U2;C9JB33;C9JTM3;B4DZ56;E7EMA1;F8WFD4	0.587	7	7.371	6.976	0
TRAPPC5	Trafficking protein particle complex subunit 5	Q8IUR0	0.585	3	7.746	0	0
LSM14B	Protein LSM14 homolog B	Q9BX40;Q5TBP9;C9J454	0.584	3	7.124	6.011	0
RRP1B	Ribosomal RNA processing protein 1 homolog B	Q14684;Q6PJM8	0.58	10	8.27	8.052	0
SSB	Lupus La protein	B5BUB5;P05455;E9PFH8;Q14730;E7ERC4;Q9UMH5;E9PGX9;F5H673;E9PFL9;Q9UMH6	0.575	9	8.274	8.072	0
TRIM4	Tripartite motif-containing protein 4	Q9C037;B3KS62;B4DEC5;H7C0Q6	0.575	5	8.926	8.483	5e-05
HNRPLL	Heterogeneous nuclear ribonucleoprotein L-like	D6W592;Q8WVV9;A8K894;C9J9G0;B7WPG3;Q5JB52;H7C464;C9IYN3;H7BXH8;C9JJZ7;H7C0J6	0.574	2	7.254	6.873	0
BAG3	BAG family molecular chaperone regulator 3	O95817;Q53GY1	0.57	1	6.751	0	0
SRP9	Signal recognition particle 9 kDa protein	A8K0N0;P49458;Q8WVW9	0.564	1	7.129	6.486	0
HNRNPAB	Heterogeneous nuclear ribonucleoprotein A/B	Q53F64;D6RBZ0;B4DMY3;D6RD18;D6R9P3;Q99729	0.561	10	8.773	8.478	0
G3BP1;G3BP;DKFZp313K0921	Ras GTPase-activating protein-binding protein 1	Q13283;Q5U0Q1;Q6FI03;Q32P45;Q53HH4;F8W7N6;Q6ZP53;E5RIZ6;E5RJU8;Q5HYE9;E5RH42;E5RIF8;E5RI46;B7Z8K4;F5H4D6;E5RH00	0.56	16	8.614	8.518	0
FARSB;FARSLB	Phenylalanine--tRNA ligase beta subunit	Q9NSD9;Q9BR63;A8K666;B4DFM0;B7ZB32;F5H6Y1	0.559	26	9.052	8.851	0
RAB1B;RAB1C	Ras-related protein Rab-1B;Putative Ras-related pr	Q6FIG4;Q9H0U4;Q92928;E9PLD0	0.558	6	8.223	0	0
TPR;tpr	Nucleoprotein TPR	P12270;Q99968;Q15624;Q504U6;Q58F23;A0PJC9;Q9UE33;Q5SWX9	0.553	31	8.288	8.164	0
RRM1	Ribonucleoside-diphosphate reductase large subunit	P23921;Q53GZ5;B4DNN4;B4E0I8;E9PD78;H0YFI0;B4DS95;B4DXB0;E9PL69;B4DXD1;F5H861;H0YCY7;E9PP77	0.551	6	7.865	7.218	0
KIF5B;KIF5B-ALK	Kinesin-1 heavy chain;Tyrosine-protein kinase rece	P33176;C1PHA2;D3DRX6;A8K048;B4DS27;Q66K46;Q2TA90;Q6P164;B0I1S7;B2RCP3;Q12840;B7Z2M7;O60282;A1L179;E9PET8;Q6PKD1;Q6PJC4;A5D6Y6;Q57Z91;Q59GB8;Q57YV6;Q57YV5;C9JWB9	0.55	25	8.498	8.478	0
RBM3	Putative RNA-binding protein 3	P98179	0.549	2	7.952	7.465	0
GNAQ;GNA11;GNA14	Guanine nucleotide-binding protein subunit alpha-1	G9FP35;P29992;P50148;Q59FM5;B1ALW3;O95837	0.545	1	7.133	6.548	0
CCDC86	Coiled-coil domain-containing protein 86	Q9H6F5;B4DY99	0.543	1	7.086	0	0.00336
FTSJ3	Putative rRNA methyltransferase 3	Q8IY81;B4DKU3	0.542	5	7.492	7.338	0
FLNB	Filamin-B	O75369;E7EN95;Q68CT4	0.54	1	8.205	0	0
UTP20	Small subunit processome component 20 homolog	O75691	0.54	1	6.561	0	0.00371
DDX6	Probable ATP-dependent RNA helicase DDX6	P26196;B2R858;Q8IV96	0.539	13	8.38	8.269	0
PABPC1;PABPC3	Polyadenylate-binding protein 1;Polyadenylate-bind	P11940;B4DQX0;E7ERJ7;B4DZW4;E7EQV3;B3KT93;H0YAR2;H0YBQ4;Q3ZCS4;Q5VX58;Q9H361;Q2VIP3;H0YBN4;Q4VXU2;H3BNY3;H0YB86;H0YAP2;H3BPI5;Q4VY17;E5RJB9;E5RH24;E5RGH3;H0YB75;H0YAS6;E5RHG7;Q96DU9;B4DM75;H0YAS7;E5RFD8;E5RGC4;H0YC10	0.535	57	9.393	8.925	0
PAFAH1B1	Platelet-activating factor acetylhydrolase IB subu	P43034;I3L2U8;B4DZN3;I3L3N5;B4DF38	0.534	1	7.231	0	0
TOMM34	Mitochondrial import receptor subunit TOM34	Q15785;B4DXU3;Q6ZPD0	0.533	4	7.673	7.362	0
PSME2	Proteasome activator complex subunit 2	Q2TNB3;Q86SZ7;Q9UL46;H0YM70;Q6FHK9	0.533	2	7.464	7.071	1e-05
EMG1	Ribosomal RNA small subunit methyltransferase NEP1	A8K6D2;Q92979;B4DQC7;B4DP65;H3BUT4	0.53	3	7.969	7.767	0
HTATSF1	HIV Tat-specific factor 1	O43719;B4DRS4;E9PFP2;Q5H918;Q5H919	0.529	15	8.209	7.608	0
FUBP3	Far upstream element-binding protein 3	A3KFK8;Q96I24;A6NJ37	0.521	13	8.453	8.303	0
PURA	Transcriptional activator protein Pur-alpha	Q00577;Q56A79;Q5U0P9;Q2NLC9;Q2NLD4	0.52	2	7.395	6.719	0
RPL7L1	60S ribosomal protein L7-like 1	Q6DKI1;B7Z652;B7Z4G0	0.519	2	7.478	7.173	0
VAT1	Synaptic vesicle membrane protein VAT-1 homolog	Q99536;B4DPX4;B3KUF8;B0AZP7;E9PF80	0.514	9	8.119	7.221	0
PRPS2	Ribose-phosphate pyrophosphokinase 2;Ribose-phosph	P11908;B2R860;H7C540;H7C518;D3YTJ7	0.511	2	7.531	6.757	0
KLC1;KNS2	Kinesin light chain 1	E7EVH7;Q7RTP8;G3V5R9;Q7RTQ4;Q7RTQ0;F8VTM4;Q7RTQ1;Q7RTQ3;G3V3H3;Q7RTQ2;Q7RTQ8;B4DGB3;F8W6L3;Q07866;B5BU63;G3V2E7;G5E9S8;Q7RTQ7;Q7RTQ9;B4DS14;Q7Z5D5;H0YG16;H0YJT3;H0YJL0;H0YJU9;G3V2P7;Q6P597;C9J8T5;C9JZE5;H0YGB8	0.509	9	8.138	8.088	0
MTMR6	Myotubularin-related protein 6	Q9Y217;E9PD73;Q92792;Q8N5Q4	0.508	2	7.116	0	0
RAB1A	Ras-related protein Rab-1A	P62820;Q5U0I6;B7Z8M7;E7END7;E7ETK2;Q96RD8;Q9H1C9;E7EWA5;Q92927	0.504	20	9.512	8.419	0
SRPK1	SRSF protein kinase 1	H3BLV9;Q96SB4;B4DS61;A8K8B2;Q5R363;D6RBF8;D6RBM8;Q59GF4;E7ETV6;Q9UPE1;A8MPY5;A8MPP7;C9JWF7;H7C521;C9J2M4;H7C2I2;H0Y932	0.503	13	8.265	7.907	0
TRA2A;HSU53209	Transformer-2 protein homolog alpha	Q13595;Q549U1;B4DUA9;B4DQI6	0.503	3	7.729	7.436	0
KPNA2	Importin subunit alpha;Importin subunit alpha-2	A8K7D9;P52292;Q6NVW7;Q7Z726	0.502	7	8.029	7.688	0
PSMD7	26S proteasome non-ATPase regulatory subunit 7	B2RD27;P51665;B4DXI8;H3BTM8;H3BNT7;H3BQV2	0.498	4	8.197	7.932	0
DNAJA1;HDJ2	DnaJ homolog subfamily A member 1	P31689;Q5T7Q0;Q86TL9;Q9NXZ8;F5GZ88;B7Z5C0	0.498	1	7.418	6.837	0
TXLNA	Alpha-taxilin	P40222	0.496	14	8.516	8.222	0
SRRM1	Serine/arginine repetitive matrix protein 1	B7Z7U0;E9PCT1;A9Z1X7;Q8IYB3;B4DED5	0.495	4	7.503	7.046	0
HNRNPD	Heterogeneous nuclear ribonucleoprotein D0	Q14103;B4DTC3;Q12771;H7BXN2;H0Y8G5;H0YA96;D6RAF8;B4E0W4;F5H6R6;D6RF44;D6RBQ9;D6RD83	0.49	27	9.36	9.07	0
CAPRIN1	Caprin-1	Q14444;B4DSF8;E9PLA9;B3KXU8;G3V153;E9PP31	0.49	12	8.436	8.247	0
PRPF3	U4/U6 small nuclear ribonucleoprotein Prp3	B2R791;O43395;Q53GV6;B4DLS8;E7EVD1;B4DM28;B4DSY9	0.489	7	7.915	7.797	0
WDR75	WD repeat-containing protein 75	Q8IWA0;A8K330;F8WC81;F8WE20	0.486	3	7.445	6.963	0
PCBP2	Poly(rC)-binding protein 2	Q59HD4;I6L8F9;Q15366;G3V0E8;B4DLC0;B4DXP5;F8VZX2;H3BRU6;B4DRD7;F8VRG9;F8VWQ4;F8W1G6;F8VXH9;F8W0G4;P57721;E9PFP8;Q5MJP6;H9KV40;F8VRH0;H3BSS4;H3BND9	0.485	9	8.657	8.152	0
FUBP1	Far upstream element-binding protein 1	E9PEB5;F8W7W2;Q96AE4;B4E0X8;B4DT31;B4DWL1;Q6PJY1;Q59FU3;C9JSZ1	0.484	12	8.266	8.051	0
MRTO4	mRNA turnover protein 4 homolog	Q9UKD2;B4DHZ2	0.483	6	8.041	7.595	0
TRIM25	E3 ubiquitin/ISG15 ligase TRIM25	Q14258;Q59GW5;D3DTY9	0.482	9	8.061	7.664	0
TXNL1	Thioredoxin-like protein 1	B2R960;O43396;Q59G46;B3KT45;G3V1K0	0.482	4	7.819	7.367	0
PNO1	RNA-binding protein PNO1	B2R823;Q9NRX1;F8WBJ6	0.482	2	7.412	6.728	0
EDC3	Enhancer of mRNA-decapping protein 3	Q96F86;H3BPW9;H3BQ37;H3BPN4;H3BSQ0;H3BU87;H3BQP5;H3BTH0;H3BN89;H3BMB8;H3BTD6;H3BNJ7	0.481	7	8	7.902	0
TRAPPC2L	Trafficking protein particle complex subunit 2-lik	H3BP13;Q9UL33;H3BUK6;H3BPN3;H3BQQ8	0.481	2	7.497	0	0
IQGAP1	Ras GTPase-activating-like protein IQGAP1	A4QPB0;P46940;H0YLE8;B4E2M0;Q6P1N4;B4DNP4;A2RRC9;Q86VI3;F2Z2E2;Q05DN7;Q5FWG8;H0YKA5	0.476	9	7.571	7.395	0
NCAPH2	Condensin-2 complex subunit H2	Q6IBW4;G3XAG4;E5RJ71;E5RJN3;F8WBT7;F8W8U0;H7C569	0.476	1	6.854	0	6e-05
FBLL1	rRNA/tRNA 2-O-methyltransferase fibrillarin-like p	A6NHQ2	0.474	1	7.85	7.401	0
CEBPZ	CCAAT/enhancer-binding protein zeta	Q03701;B2R5U7;F5H3Y6	0.473	6	7.66	7.564	0
MMTAG2	Multiple myeloma tumor-associated protein 2	Q9BU76	0.468	1	6.728	0	1e-05
EXOSC8;DKFZp564C0482	Exosome complex component RRP43	Q96B26;Q5JXM0	0.466	2	7.621	7.352	0
EIF3K	Eukaryotic translation initiation factor 3 subunit	Q9UBQ5;B4DVD7;B7ZAM9	0.466	1	7.265	6.883	0
NONO	Non-POU domain-containing octamer-binding protein	A8K525;Q15233;F5GYZ3;B7Z4C2;H7C367;C9JYS8;C9IZL7;C9J4X2	0.465	46	9.228	9.115	0
LSM14A	Protein LSM14 homolog A	Q8ND56;B4DTG6;I3L420;I3L3F8	0.462	3	7.486	7.333	0
SRSF10;FUSIP1;SRSF12	Serine/arginine-rich splicing factor 10;Serine/arg	O75494;Q53GD7;Q5JRI3;Q5JRI1;Q8WXF0	0.462	2	7.809	7.115	0
ZC3HAV1	Zinc finger CCCH-type antiviral protein 1	C9J6P4;A8K9U6;Q7Z2W4;F5H1W0;Q05DV5	0.461	2	7.058	6.623	0
G3BP2	Ras GTPase-activating protein-binding protein 2	Q9UN86;A8K6V7;D6RB17;D6RAC7;D6RGJ4;D6RBW8;D6RE13;D6RBR0;D6REX8;D6RBM9;D6R9A4;D6R9X5	0.459	7	8.267	8.214	0
SAR1A;SARA1;SAR1B	GTP-binding protein SAR1a;GTP-binding protein SAR1	B2R679;Q5SQT9;Q6FID4;Q9NR31;Q53F37;Q8NG23;Q9Y6B6;D6RD69;B4DQ19;D6RDB2;Q5SQT8;E9PBN0;H0Y5E8;Q5SQU0;D6RAA2	0.459	3	7.633	0	0
DDX5;DKFZp686J01190	Probable ATP-dependent RNA helicase DDX5	B5BUE6;P17844;E7ETL9;B4DLW8;B4DN41;B4DNG2;Q59E92;Q7Z2V5;C1IK54	0.456	35	9.389	9.196	0
ZNF326	DBIRD complex subunit ZNF326	Q5BKZ1	0.456	4	7.875	7.874	0
NUMA1		Q59HB8;Q7Z757;F5H2L0;H0YFY6;Q96HN5;H0YH75	0.453	1	6.983	6.713	0
RPL5	60S ribosomal protein L5	A2RUM7;P46777;B3KTM6;Q59GX9;Q5T7N0;Q9BUV4;Q8WYP1	0.452	23	9.28	8.816	0
PLOD1	Procollagen-lysine,2-oxoglutarate 5-dioxygenase 1	B4DR87;B2R5M9;Q02809;B4DGN8;B4DHT1;E7EWK8;Q5JXB7;Q5JXB8;Q5JXB9	0.452	1	7.1	6.981	0
SFPQ	Splicing factor, proline- and glutamine-rich	P23246;Q86VG2;Q9BSV4;Q6PIX2;H0Y9K7;H0Y9U2	0.45	42	9.233	9.167	0
NOL9	Polynucleotide 5-hydroxyl-kinase NOL9	Q5SY16	0.448	4	7.694	7.173	0
RPS28	40S ribosomal protein S28	B2R4R9;P62857	0.448	3	7.924	7.341	0
NF1	Neurofibromin;Neurofibromin truncated	P21359;H0Y465;H0UIC3;Q59FX3;A8K1M1;B4DXH1	0.447	3	6.992	0	0
DDX1	ATP-dependent RNA helicase DDX1	A3RJH1;Q92499;F1T0B3;B4DPN6;B4DME8;B4DP70	0.446	31	9.069	8.772	0
EZR	Ezrin	B2R6J2;P15311;Q6NUR7;E7EQR4;B7Z5V2;B7Z437;Q9UK20;Q9UJZ6;Q9UJZ7;Q9UJZ8;Q9UJZ2;Q9UJU1;B7Z9R6	0.444	6	8.092	7.88	0
C1orf106	Uncharacterized protein C1orf106	Q3KP66;B4E1K9;E9PFY0;C9JAT8	0.443	1	7.293	6.837	0.00025
ELAVL1	ELAV-like protein 1	B4DVB8;Q15717;B1AM49;B1APY8;P26378;B1APY9;Q12926;B7Z5E0;B1AM48	0.442	8	8.569	8.208	0
SF1	Splicing factor 1	Q15637;B4DJU4;B7Z1Q1;C9JJE2;B4DSE4;B4DX42	0.441	2	7.425	7.295	0
CHERP	Calcium homeostasis endoplasmic reticulum protein	Q8IWX8;B4DPM4;B4DL82;Q59ET1	0.439	7	7.751	7.206	0
CSDA	DNA-binding protein A	P16989;Q96GD7;Q59EB5;H0YG22	0.437	4	8.151	7.994	0
OK/KNS-cl.6		Q8NI62	0.437	1	7.609	7.132	0
GAR1	H/ACA ribonucleoprotein complex subunit 1	Q9NY12	0.437	1	7.375	6.812	0.00023
TRA2B;DKFZp686F18120	Transformer-2 protein homolog beta	B2RDQ3;P62995;Q59GA1;Q68DZ9;Q8N1H4;H7BXF3;H7C2L4	0.434	2	7.824	7.512	0
SYNCRIP	Heterogeneous nuclear ribonucleoprotein Q	B2R8Z8;O60506;Q59GL1;Q05CK9;B7Z645;B7Z213;F6UXX1;Q5TCG1	0.433	42	9.387	9.122	0
PTBP2	Polypyrimidine tract-binding protein 2	B4DSS8;B4DSU5;Q9UKA9;B4DSI2	0.433	1	7.156	7.086	0.00121
PRPF31	U4/U6 small nuclear ribonucleoprotein Prp31	F1T0A5;Q8WWY3;E7EVX8;F1T0A4;B4DWW8;E7ESA8;E7EN72;E7ESX0;E7EU94	0.43	4	7.71	7.094	0
CDC42BPB	Serine/threonine-protein kinase MRCK beta	A9JR72;Q9Y5S2;Q5VT25;B9EGA7;F5H5N0;Q8IWQ7;Q59FU6;H0YLY0;G5E982;E5KR08;E5KR06;Q09013;E5KR05;E5KR07;E9PBC4;B4DM55;B4DZE2;Q86TR8;Q86XZ8;H0YLR5	0.429	3	7.194	7.088	0
EXOSC7	Exosome complex component RRP42	B2RDZ9;Q15024;B4DIU0	0.428	1	6.762	0	0
PSMD11	26S proteasome non-ATPase regulatory subunit 11	Q53FT5;O00231;B4DTS5;H7C067	0.422	17	8.625	8.274	0
EBNA1BP2	Probable rRNA-processing protein EBP2	H7C2Q8;Q6IB29;Q99848;B4DHA6;B4DRX8	0.422	8	8.276	8.081	0
LRRC40	Leucine-rich repeat-containing protein 40	Q9H9A6	0.421	1	6.79	0	0.00385
CHTOP	Chromatin target of PRMT1 protein	Q9Y3Y2	0.418	1	7.09	6.626	0
PSMC4	26S protease regulatory subunit 6B	A8K2M0;P43686	0.417	19	8.532	8.398	0
RPS17;RPS17L	40S ribosomal protein S17;40S ribosomal protein S1	H0YK46;H0YN88;P08708;P0CW22;H0YN73;H3BNC9;A4D1Q6	0.417	6	8.496	8.126	0
PFKP	6-phosphofructokinase type C;6-phosphofructokinase	Q01813;B3KS15;Q5VSR7;H0Y3P8;Q8WTZ9;O14943;Q5VSR5;B1APP6;B1APP8;Q5VSR6;Q49A78;H0Y757;B1APP9;H0Y3Y3;B1APP7;B4E108;E9PDI3	0.416	20	8.533	8.283	0
RPS18	40S ribosomal protein S18	P62269;Q5GGW2	0.415	18	9.176	8.807	0
NUMA1 variant protein;NUMA1	Nuclear mitotic apparatus protein 1	Q4LE64;Q14980;A8K394;F5H4J1;F5H6Y5;Q3SYK8;Q9BTE9;Q9UPG3;Q86XH4;F5H763;F5H0Z7;F5H3L6;F5H2F3;G1UI36;F5GZW1;Q9UNL7;F5H1L0;F8W6T3;F5H068;F5H073;F5GWK2	0.413	26	8.285	8.136	0
THOC1	THO complex subunit 1	Q96FV9	0.413	6	7.572	7.348	0
LYAR	Cell growth-regulating nucleolar protein	A8K3Y5;Q9NX58;D6RDJ1	0.41	13	8.473	8.193	0
SRSF9	Serine/arginine-rich splicing factor 9	Q13242;A8K3M9;H0YIB4;B4DFT9	0.408	5	8.046	7.47	0
RPS24	40S ribosomal protein S24	E7EPK6;P62847;E7ETK0;Q5T0P8	0.406	6	8.331	7.575	0
COBRA1	Negative elongation factor B	Q8WX92	0.406	2	7.312	7.225	0
XRCC5	X-ray repair cross-complementing protein 5	P13010;Q53T09;Q53TC2;C9JZ81;H7C0H9	0.405	35	9.17	8.845	0
PFKL	6-phosphofructokinase, liver type	P17858;F5H3H2;Q7L2M7;Q9BSP4;B3KNQ7;Q59GI2;Q6MZK4;Q7Z3R9;H0YIX6	0.405	4	7.519	7.357	0
TAF15	TATA-binding protein-associated factor 2N	Q86X94;Q92804;B4E312;F5GWQ7	0.401	5	7.9	7.764	0
EIF2AK2	Interferon-induced, double-stranded RNA-activated	P19525;B7ZKK7;Q8IW76;E9PC80;Q7Z6F6;Q05CP4;Q6PK38;C9JZT2;F8WBH4	0.399	7	8.047	7.494	0
FXR1	Fragile X mental retardation syndrome-related prot	P51114;B4DXZ6;B4DM21;E9PFF5;B4DM78;B4DGH9;E7EU85;C9JAJ4;H7C4S4;C9JY20;C9JZE0;C9IZ22;C9J5B4;Q8IUI9;C9JYQ6	0.398	13	8.345	8.253	0
HSPA14	Heat shock 70 kDa protein 14	Q0VDF9;B4DYI5;H7C2A1;B0YIZ1;Q6P155	0.397	7	7.656	7.603	0
RBM25	RNA-binding protein 25	P49756;E9PQU5;Q16083	0.397	6	7.81	7.378	0
GSR	Glutathione reductase, mitochondrial	P00390;H0YBD4;E5RI06;H0YC68	0.396	3	7.568	7.328	0
PRDX2	Peroxiredoxin-2	P32119;B4DF70;A6NIW5	0.393	8	9.025	8.844	0
RPLP2	60S acidic ribosomal protein P2	P05387;H0YDD8	0.393	5	8.434	8.166	0
BCLAF1	Bcl-2-associated transcription factor 1	Q9NYF8;E9PK91;E9PKI6;E9PQN2;E9PK09;Q6DCA8;E9PJA7;H0YF00	0.392	7	7.787	7.589	0
WDR61	WD repeat-containing protein 61	Q9GZS3;H0YN81;H0YMF9;B4E387;H0YL19;H3BQA8;H0YM76	0.392	2	7.557	6.927	0
STRAP	Serine-threonine kinase receptor-associated protei	B4DNJ6;Q9Y3F4;B0AZV0;H0YH33	0.391	9	8.302	7.91	0
FARSLA;FARSA	Phenylalanine--tRNA ligase alpha subunit	Q6IBR2;Q9Y285;B4E363	0.39	19	8.727	8.558	0
RBM26	RNA-binding protein 26	Q5T8P6;B4DZH7;E2PSN0;Q9P2N5;B3KY61;D3DQF6	0.39	5	7.546	7.475	0
DDX17	Probable ATP-dependent RNA helicase DDX17	Q59F66;H3BLZ8;Q92841;B1AHM1;C9JMU5;B4DZQ7;B1AHM2;Q9UQL5;G5E9L5	0.389	71	9.532	9.276	0
POLR2H	DNA-directed RNA polymerases I, II, and III subuni	C9JCU7;P52434;C9JLU1;C9JBJ6	0.388	1	7.126	7.019	0
HNRNPM;ORF	Heterogeneous nuclear ribonucleoprotein M	P52272;Q59ES8;Q7KYM9;F5H7Z1;Q6P2D7;B4DEG4;Q8TCM5	0.387	93	9.499	9.202	0
C22orf28	tRNA-splicing ligase RtcB homolog	Q9Y3I0;B4DNA0;B4DNG5;E7EQS9;B4DXF1;B2REA2	0.386	29	9.027	8.916	0
HNRNPA1;HNRPA1;HNRNPA1L2	Heterogeneous nuclear ribonucleoprotein A1;Heterog	P09651;F8W6I7;F8VRQ1;F8VXY0;F8W1S7;Q6IPF2;F8VSB5;Q0VAC0;Q9BSM5;Q32P51;F8VZ49;B4E0B5;F8VTQ5;B4DP35;H0YH80;F8W646;Q3MI39;F8VYN5	0.385	39	9.73	9.365	0
RPS10;RPS10P5	40S ribosomal protein S10;Putative 40S ribosomal p	P46783;Q59GE4;F6U211;Q9NQ39;Q14489	0.385	13	8.723	8.088	0
ARHGEF2	Rho guanine nucleotide exchange factor 2	D3DVA5;Q5VY93;Q92974;B7Z977;B4DJ49;F5H3H5	0.385	4	7.176	6.757	0
ANXA5	Annexin A5;Annexin	P08758;D6RBL5;D6RBE9;E7ENQ5;E9PHT9;B4DNG6;D6RCN3	0.384	4	7.791	6.907	0
TUBG1;TUBG2	Tubulin gamma-1 chain;Tubulin gamma-2 chain	P23258;Q9NRH3	0.382	5	7.568	7.162	0
RPL35;LOC154880	60S ribosomal protein L35	P42766;A4D2M5;F2Z388;H0Y3A0	0.382	3	8.427	8.214	0
RBM17	Splicing factor 45	Q5W009;Q96I25;Q5W012;H0Y6J6;Q5W008;Q5W010;Q5W011	0.381	11	8.005	7.692	0
RBM42	RNA-binding protein 42	Q9BTD8;B4DWT0	0.381	4	7.6	7.478	0
RPSAP58;RPSA;LAMR1P15	40S ribosomal protein SA	A6NE09;P08865;C9J9K3;Q96RS2;C9JQR9	0.38	5	8.034	7.333	0
CPSF6	Cleavage and polyadenylation specificity factor su	Q16630;F8WJN3;B4DSU9;F8W084	0.379	5	7.994	7.806	0
RPS6KA1;RPS6KA3	Ribosomal protein S6 kinase alpha-1;Ribosomal prot	Q15418;E9PGT3;E9PRI4;B7Z2K7;P51812;B7ZB17;B4DG22;B4DKZ2;F5GYC4;B1AXG1;B7ZL90;Q9UK32;F2Z2J1;Q15349;B7Z3B5;E9PAN7;B1AXG2;D6R910;E9PMM7;D6RHW7	0.379	4	7.699	7.386	0
RBM14	RNA-binding protein 14	Q96PK6;Q59GV2;B4DNG4	0.378	23	8.647	8.495	0
RPS20	40S ribosomal protein S20	P60866;E5RJX2;G3XAN0;E5RIP1	0.377	9	8.855	8.416	0
TOE1	Target of EGR1 protein 1	Q96GM8;B4DEM6;B4DP23;B3KSC7	0.377	4	7.346	0	0
RPS12	40S ribosomal protein S12	P25398	0.376	8	8.489	8.186	0
DIMT1	Probable dimethyladenosine transferase	A8K9K8;Q9UNQ2;B4DRY2;D6RCL3	0.376	2	7.223	0	0
RPL32	60S ribosomal protein L32	F8W727;P62910;D3YTB1;D3YTI8	0.375	9	8.777	8.581	0
NOC3L	Nucleolar complex protein 3 homolog	A6NJZ9;A8K905;Q8WTT2;B4DXL4;F5H677	0.375	6	7.859	7.847	0
QKI	Protein quaking	Q96PU8;F5GYM3;F5GXS8;F5H8C8;F5H5U6;H0YG47;F5GYT7	0.375	1	6.624	0	0.00169
DDX3X;DDX3Y	ATP-dependent RNA helicase DDX3X;ATP-dependent RNA	Q59GX6;B5BTY4;O00571;O15523;B4DXX7;B4DLU5;B4E010;Q5S4N1;B4E132;B4DK29;B4E3C4;C9J081;C9J8G5;B4DLA0;Q9NQI0;D6RDK4;B3KSF4;E9PCD8;D6RCM4;H0Y960	0.374	54	9.141	8.884	0
ZNF207;DKFZp761N202	Zinc finger protein 207	H0Y3M2;Q59G94;E1P660;O43670;A8MTG3;B4DQT7;Q8N395	0.374	6	8.105	7.876	0
HNRPDL	Heterogeneous nuclear ribonucleoprotein D-like	O14979;B4DTA2;B4DGN3	0.372	7	8.419	8.135	0
GPATCH8	G patch domain-containing protein 8	Q9UKJ3	0.371	1	7.004	0	0.0021
RPS5	40S ribosomal protein S5;40S ribosomal protein S5,	P46782;Q53G25;Q59EK8	0.37	7	8.791	8.454	0
LAS1L	Ribosomal biogenesis protein LAS1L	Q9Y4W2;B3KUJ7;B7Z381	0.37	7	7.881	7.848	0
PRPF40A	Pre-mRNA-processing factor 40 homolog A	O75400;F8W9L2;E9PHJ7;B4DPY2;F5H578;Q05C41;H0YG38;Q4ZG51	0.369	13	7.982	7.576	0
RPL11	60S ribosomal protein L11	P62913;Q5VVD0;Q08ES8;Q5VVC8;Q5VVC9	0.368	10	9.095	8.684	0
SNW1	SNW domain-containing protein 1	B4DEG7;G3V3A4;Q13573;Q6I9S2;B4DY36;B7Z9X2;G3V4X8;Q6P151;Q9ULA6;E9PGQ7;Q0D2M5;G3V5R3	0.367	5	7.847	7.565	0
IGF2BP1	Insulin-like growth factor 2 mRNA-binding protein	Q9NZI8;D3DTW3;C9JT33;REV__Q15833;REV__Q53GF4;REV__F5GXG3;REV__O00184;REV__B4DY46;D2IYL2;G8JLG2;Q15517;Q2L6G8;A8K9C1;Q0EFA5	0.366	45	9.458	9.105	0
RPS3	40S ribosomal protein S3	P23396;Q53G83;E9PL09;H0YEU2;E9PPU1;E9PL45;Q9NQS8;H0YCJ7;F2Z2S8;H0YF32;E9PJH4;E9PQ96;A7E2S3;E9PSF4;E9PQX2;H0YES8;E9PJN9	0.366	32	9.496	9.186	0
PTBP1	Polypyrimidine tract-binding protein 1	P26599;Q59H49;A6NLN1;O95758;B1ALY6	0.366	19	9.195	9.045	0
PSMC5	26S protease regulatory subunit 8	P62195;A8K3Z3;Q59GS3;B2R8F2	0.366	15	8.724	8.39	0
HNRNPH3	Heterogeneous nuclear ribonucleoprotein H3	P31942;Q53F48;B4DHY1	0.366	5	8.479	8.096	0
HNRNPA0	Heterogeneous nuclear ribonucleoprotein A0	Q13151	0.365	17	9.52	9.037	0
ZNF598	Zinc finger protein 598	Q86UK7;H3BQQ2	0.365	2	6.996	6.229	0
ACACA	Acetyl-CoA carboxylase 1;Biotin carboxylase	B2ZZ90;Q13085;F8W6G0;Q59FY4;Q7Z5W8;O00763;F8W8T8;B4DIR2;B4DWK9;B4DIW1;B4DIG6;B4DK31;H7BYH5;Q59GJ9;B4DYM0;H0YGH5;F6QQI9;Q4G170;B4DYJ7;E9PEW7;D3YTK0;A8MYL5	0.364	19	7.943	7.908	0
PFKM	6-phosphofructokinase;6-phosphofructokinase, muscl	Q6ZTT1;P08237;Q96I60;B4E162;Q7KYX9;F8VP00;F8VVE3;F8VZQ1;F8VNX2;F8VX13;F8VZI0;F8VYK8;F8VTQ3;F8VUB8;F8VSL1;F8VW30;Q7Z683;F8VSF7;F8W1J8;P78457;H0YHB8	0.364	11	8.28	7.799	0
EEFSEC	Selenocysteine-specific elongation factor	P57772;Q96HZ6;C9J8T0	0.364	4	7.508	7.507	0
GTPBP4	Nucleolar GTP-binding protein 1	B3KMC5;D2CFK9;Q53GS0;Q9BZE4;Q8N4P8;B7Z7A3;O60747;B4DHR2;B4DY13;Q5T3R7	0.362	21	9.205	8.361	0
ANXA2;ANXA2P2	Annexin A2;Annexin;Putative annexin A2-like protei	P07355;H0YN42;H0YMU9;H0YMD0;A6NMY6;H0YM50;B4DNH8;H0YKS4;H0YMM1;B3KRQ1;H0YNP5;H0YMW4;H0YL33;H0YN28;H0YKX9;H0YMT9;H0YLV6;H0YKZ7;H0YKL9;H0YKV8;H0YNA0;H0YMD9;H0YKN4;H0YN52;H0YNB8;H0YLE2	0.362	8	8.24	8.185	0
PRKRA	Interferon-inducible double stranded RNA-dependent	O75569;G5E9Q4;C9JMM3;F8WEG8;B4DJC7	0.362	3	7.71	7.476	0
GRWD1;DKFZp564C172	Glutamate-rich WD repeat-containing protein 1	A0MNN5;B2RDP6;Q8NCK5;Q8TCJ8;Q9BQ67;B4DTI1	0.361	4	7.832	7.745	0
SENP3	Sentrin-specific protease 3	Q9H4L4	0.359	2	7.191	6.919	0.00389
IGF2BP2	Insulin-like growth factor 2 mRNA-binding protein	F8W930;Q9Y6M1;B4DKT5	0.358	8	8.126	7.936	0
MKI67IP	MKI67 FHA domain-interacting nucleolar phosphoprot	Q9BYG3;C9J808;C9J6C5;H7BZL0;B4DSM4;E9PFS2	0.358	6	7.772	7.329	0
RRBP1	Ribosome-binding protein 1	A7BI36;Q9P2E9;A1A5C4;A1A5C5;F8W7S5;B3KSG1	0.358	5	7.426	7.243	0
SRSF2;SFRS2;SRSF8	Serine/arginine-rich splicing factor 2;Serine/argi	H0YG49;Q01130;Q53FN0;B3KUY1;B4DN89;Q8NAK9;Q9BRL6;B3KUF7;B3KVY2;Q8N220;F5GYB8;Q6NXQ0;B3KX15;A4D2F6;A4D2F7	0.357	10	8.749	8.318	0
SRSF6	Serine/arginine-rich splicing factor 6	A8K588;Q13247;Q59GY3;B5BU15	0.356	28	8.84	8.609	0
U2AF1;U2AF1L4	Splicing factor U2AF 35 kDa subunit;Splicing facto	B5BU08;Q01081;Q8WU68;Q7Z780;Q69YM7	0.354	4	8.304	7.923	0
EIF3D	Eukaryotic translation initiation factor 3 subunit	O15371;A8MWD3;B4DVY1;B4E1K8;B0QYA3;B0QYA4;B0QYA5;B0QYA7;B0QYA6;B0QYA8	0.353	7	8.384	8.191	0
DAZAP1;DAZAP1/MEF2D fusion	DAZ-associated protein 1	Q96EP5;Q5IRN2;Q5IRN4	0.353	2	7.436	7.262	0
SRRM2;KIAA0324	Serine/arginine repetitive matrix protein 2	Q9UQ35;F5GWZ7;I3L2L6;O60382;I3L4D8;Q9UQ39;I3L182;A0AUK8;I3L1I8;Q05CV9;Q05BI2;I3L1C0	0.352	17	8.201	6.607	0
CPSF1	Cleavage and polyadenylation specificity factor su	Q10570;D3DWL9;Q9C0J6	0.351	5	7.268	7.233	0
ALYREF	THO complex subunit 4	E9PB61;Q86V81	0.349	9	8.562	8.037	0
PRMT3	Protein arginine N-methyltransferase 3	Q8WUV3;O60678;F5GXU2;B4DP44;B4DWB1	0.349	3	7.541	7.47	0
EIF4G2;AAG1	Eukaryotic translation initiation factor 4 gamma 2	B4DZF2;Q59G42;D3DQV9;P78344;H0Y3P2;Q2TU89;H0YCH5;H0YD77;E9PCV8;H0YEC5;E9PKF8;H0YE22;Q3LIE0;H0YCF8;H0YDP4;H0YDC0;H0YEN8;H0YD99	0.348	16	8.059	7.998	0
EIF2A	Eukaryotic translation initiation factor 2A	Q9BY44;B4DQ14;F8WAE5;B4DF96;C9IZE1;H7C5Q3;H7C5R5;F8WAT3;F8WF18	0.348	13	8.424	8.194	0
RNPS1	RNA-binding protein with serine-rich domain 1	D3DU92;Q15287;H3BTC0;H3BMM9;H3BMS0;H3BV80;H3BPG5;H3BR57	0.348	3	7.606	6.497	0
PSMD13	26S proteasome non-ATPase regulatory subunit 13	Q9UNM6;Q53GN6;Q9Y6E3;B2RBM7;B4DJ66;E9PL38;H0YD73;Q9UNM7;E9PQG3;E9PPD2;F8W8J6	0.346	17	8.811	8.349	0
RPS3A	40S ribosomal protein S3a	A8K4W0;P61247;Q6NXR8;D6RG13;H0Y9Y4;E9PFI5;B7Z3M5;F5H4F9;D6RAT0;H0Y8L7;D6RB09;D6R9B6;D6RAS7;D6RED7;D6RI02;A4D1I1;D6RGE0	0.344	28	9.458	9.158	0
NCKAP1	Nck-associated protein 1	Q9Y2A7;B3KMK7;B3KM75	0.343	5	7.567	7.34	0
RPL26L1	60S ribosomal protein L26-like 1	Q9UNX3;E5RIT6;E5RHH1	0.343	3	7.83	7.266	0
DHX9	ATP-dependent RNA helicase A	Q08211;F5GXA5;Q6PJK6;Q58F26;B3KU66	0.342	84	9.187	9.186	0
FAM98B	Protein FAM98B	A8MUW5;Q52LJ0	0.342	2	7.653	7.494	0
POLDIP3;DKFZp434G0310	Polymerase delta-interacting protein 3	Q9BY77;Q96DI9;B4E0L0;Q659C6;F8WCX5;Q8WUT1;B4DMM2;F8WEE2;Q6R954;B4DSH9	0.34	7	7.913	7.904	0
PHF5A	PHD finger-like domain-containing protein 5A	Q7RTV0	0.339	3	7.965	7.487	0
EIF3E;EIF3S6	Eukaryotic translation initiation factor 3 subunit	B2R806;P60228;Q6IAX5;B3KW56;E5RGA2;H0YBR5;E5RIT4;E5RHS5;H0YAW4	0.337	10	8.48	8.172	0
DRG1	Developmentally-regulated GTP-binding protein 1	Q9Y295;Q9UFA5;P55039;A8MZF9;B4DMP8;F8WEE0;H0YI06;H7C1E1	0.335	6	8.086	7.706	0
RRS1	Ribosome biogenesis regulatory protein homolog	Q15050	0.335	1	6.426	6.316	2e-05
YBX1	Nuclease-sensitive element-binding protein 1	P67809;H0Y449;E7ETA0;Q05D43;Q6PKI6;Q7KZ24;C9J5V9;A0JLU4;Q2VIK8;B2RCC2;Q9Y2T7;Q59HE1	0.334	24	9.162	9.034	0
RPS13	40S ribosomal protein S13	P62277;E9PS50	0.333	12	9.013	8.576	0
GFPT1	Glucosamine--fructose-6-phosphate aminotransferase	Q06210;B2RB90;B3KMR8;O94808;B4DN38;B3KM63;E5RJP4	0.332	19	8.349	8.128	0
WDR77	Methylosome protein 50	Q9BQA1;B4DP38;H0Y711;Q5QNY9;B4DJP0	0.331	1	7.397	6.594	0
PSMA2	Proteasome subunit alpha type-2;Proteasome subunit	P25787;Q53GF5;C9JCK5;H3BT36	0.33	8	8.58	8.299	0
TEX10	Testis-expressed sequence 10 protein	Q9NXF1;B4DQR0;E7ERG2;B7Z9D5;B4E149	0.33	8	7.906	7.451	0
BRIX1;BXDC2;BRIX	Ribosome biogenesis protein BRX1 homolog	Q8TDN6;A0JLQ5;B4E0B8;Q9NUW4	0.327	9	8.35	7.989	0
CSNK2A1;hCG_21984	Casein kinase II subunit alpha	Q5U5J2;B2R6D7;B5BUH5;P68400;Q8NEV1;E7EU96;Q2I0Y7	0.327	1	6.463	0	0
PUF60	Poly(U)-binding-splicing factor PUF60	Q9UHX1;H0YEM1;E9PQ56;E9PN18;H0YCP8;E9PMU7;E9PL19	0.326	16	8.586	8.33	0
STAU1	Double-stranded RNA-binding protein Staufen homolo	Q59F99;A8K622;O95793;Q5JW30;B3KRE0;Q5JW28;Q6PJX3;B4DPJ9;E9PF26;Q9NUL3;E9PH62;E7EVJ4;B7Z8B4;E9PEI3;E7EPX0;Q4LE57;A8K276;F8VPI7;Q2TBD5;E9PF50;B7Z1I6;E7ER74;B7Z1P6;E7EVI1;E5RJN7;G5EA18;B7Z292;Q5JW32	0.325	11	8.466	8.259	0
CUL1	Cullin-1	Q13616;B3KTW0;B4DLA3;E7EWR0;Q75MQ1;B3KU45	0.325	4	7.448	6.929	0
RPS7	40S ribosomal protein S7	P62081;Q57Z92;B5MCP9	0.322	7	9.123	8.726	0
ZC3H15	Zinc finger CCCH domain-containing protein 15	Q8WU90;B7Z592;F5H0F5;B4DMW2;F8WB26;H7C466	0.321	13	8.401	8.146	0
SF3B4	Splicing factor 3B subunit 4	B3KUJ0;Q15427;Q53FG6;Q5SZ64	0.32	4	8.019	7.719	0
SNRPF	Small nuclear ribonucleoprotein F	P62306	0.32	3	8.138	7.788	0
PAICS	Multifunctional protein ADE2;Phosphoribosylaminoim	P22234;E9PBS1;D6RF62;B4DGX3	0.318	27	9.217	8.89	0
PRPF19	Pre-mRNA-processing factor 19	Q9UMS4;F5GY56;F5H2I0;H0YGF3;H0YGZ5	0.316	13	9.071	8.922	0
DDX50	ATP-dependent RNA helicase DDX50	Q9BQ39;B4DW97;F5H3H6;B4DED6;Q53FI9;Q9NTA9	0.316	10	7.986	7.86	0
DNAJA2	DnaJ homolog subfamily A member 2	O60884;H3BMW5	0.316	4	8.016	6.892	0
PRKDC	DNA-dependent protein kinase catalytic subunit	P78527;E7EUY0;B4DL41;F5GX40;H0YG84	0.315	215	9.22	8.608	0
EEF2	Elongation factor 2	P13639;Q8TA90;F5H370;Q6PK56;B4DPU3;B4DRE8;B4DMC6;Q6W6M8	0.315	136	10.141	9.901	0
RPS9	40S ribosomal protein S9	P46781;B7Z732;C9JM19;B5MCT8;A5D904;A8MXK4;F2Z3C0	0.315	16	9.147	8.921	0
LUC7L2	Putative RNA-binding protein Luc7-like 2	B3KSL5;Q9Y383;B7Z4Q3;B7Z500;B3KRR1;Q53G47;Q9NQ29;Q1W6G4;D3DU41;A8MYV2;B8ZZ10;C9JWT3;B8ZZ09;F8WEU3;F8WB41;Q75M91	0.315	8	7.941	7.501	0
RPL36AL	60S ribosomal protein L36a-like	B2R4V2;Q969Q0	0.314	1	7.361	7.275	0
HNRNPA2B1	Heterogeneous nuclear ribonucleoproteins A2/B1	P22626	0.313	49	10.087	9.725	0
CPSF7	Cleavage and polyadenylation specificity factor su	Q8N684;B4DGF8;F5H669;F5H047;F5GWE6;F5H6M0;C9J323;C9J286;C9JM38;F5GXA3;F5H6A8;F5H6P5;F5H2K8;F5H1W4;F5H5B7	0.313	11	8.276	8.141	0
KRR1	KRR1 small subunit processome component homolog	Q13601;B4DMS5	0.313	4	7.717	6.831	0
HUWE1	E3 ubiquitin-protein ligase HUWE1	Q7Z6Z7;H0Y5W0;Q5H924;H0Y659;Q5H935;Q53FW4	0.313	2	8.428	8.161	0.0042
TARDBP	TAR DNA-binding protein 43	Q13148;B4DRW3;G3V162;B1AKP7;B4DJ45	0.312	7	8.213	7.727	0
SFRS3;SRSF3	Serine/arginine-rich splicing factor 3	B2R6F3;P84103;B4E241	0.312	6	8.761	8.427	0
SDAD1	Protein SDA1 homolog	Q9NVU7;B4DT66;E7EW05	0.312	2	7.159	7.124	0
HNRNPR;HNRPR;DKFZp686A13234	Heterogeneous nuclear ribonucleoprotein R	B2R7W4;O43390;Q0VGD6;B4DMB1;Q2L7G6;Q6MZS5;B4DT28;E7ETM7;B4DMD1;Q7Z334	0.311	24	8.656	8.236	0
EIF3CL;EIF3C	Eukaryotic translation initiation factor 3 subunit	B5ME19;A1KYQ7;Q99613;B4E1D5;H3BRV0;F5H4V1;B4DVQ5;B4DDN4;C9J1F3;B4DVU3;B4DRU0;B4E2Z6;B3KNZ4;Q3B7B9;H3BPE4;H3BPE3;H3BTY8	0.311	21	8.384	8.375	0
CNBP	Cellular nucleic acid-binding protein	P62633;A8K7V4;E9PDR7;B4DP17;Q6T598	0.311	15	8.677	8.275	0
MSN	Moesin	P26038;Q6PJT4;B7Z4C7	0.311	10	8.334	8.203	0
STRBP	Spermatid perinuclear RNA-binding protein	Q96SI9;H0YC91	0.311	3	8.229	8.138	0
EEF1A1;EEF1A1P5;EEF1A1L14;PTI-1	Elongation factor 1-alpha 1;Elongation factor 1-al	P68104;Q53G85;Q53HM9;Q53HQ7;Q53HR5;Q5VTE0;Q6IPN6;Q6IPS9;Q6IPT9;A8K9C4;Q53GA1;Q53GE9;Q6IQ15;B4DV42;Q96RE1;Q53G89;B4DNE0;Q8IUB0;Q9NZS6;Q9H2I7;F8W6I0;Q16577;B4E2C5;Q504Z0;Q6P4C9;Q96CD8;Q6P082;Q8TBL1;Q96C29;A9X7H1;Q14222;Q96EB3;Q5JR01;A6PW80;Q2F837;E7EPH7;Q6N	0.31	76	10.361	10.153	0
SNRNP200	U5 small nuclear ribonucleoprotein 200 kDa helicas	O75643;A4FU77;F5H447;Q9H8B9;C9JAQ9;F5H4C1;B4E150;A2RRQ7;Q9UNV9;B4E0P5;Q7L5W4;Q9P172;Q5ZF01	0.31	71	9.075	9.044	0
XRCC6	X-ray repair cross-complementing protein 6	P12956;B2RDN9;B1AHC9;B4DE32;B1AHC8;B1AHC7;B4E356;F5H1I8;Q6IC76	0.31	57	9.392	8.888	0
ABCE1	ATP-binding cassette sub-family E member 1	P61221;D6R9I9;D6RGF4	0.31	26	9.248	9.051	0
ILF3	Interleukin enhancer-binding factor 3	G5E9M5;F4ZW66;Q12906;F4ZW65;C9JFV5;A8K590;F4ZW64;B4DFG4;Q59GP7;B4DDF3	0.308	62	9.402	9.24	0
PAK1IP1	p21-activated protein kinase-interacting protein 1	Q9NWT1	0.308	2	7.6	7.289	1e-05
AAAS	Aladin	Q53HS1;Q9NRG9;B4DDU7;F8VZ44;H3BU82;F8VUB6;D9DBT1	0.307	5	7.677	0	0
TH1L	Negative elongation factor C/D	H0UI80;Q8IXH7	0.307	2	6.981	6.727	1e-05
RPL37A	60S ribosomal protein L37a	P61513;E9PEL3;Q6P4E4;C9J4Z3;G5E9R3;A6NKH3	0.306	8	8.787	8.429	0
PSMD2;DKFZp564A2282	26S proteasome non-ATPase regulatory subunit 2	Q59EG8;Q13200;F5GZ16;B4DM22;B4DX07;E7EW34;B4DXY1;E9PCS3;Q9NSM5;Q13041;H0Y305;H7C1H2;C9JPC0;H7C2Q3	0.305	38	8.839	8.721	0
TBL3	Transducin beta-like protein 3	Q12788;A0JLS5;H3BN88	0.305	14	8.259	7.945	0
GIGYF2	PERQ amino acid-rich with GYF domain-containing pr	I1E4Y6;Q6Y7W6;B9EG55;E9PBB0;B4DZM1;E9PC50;E7ESB6;F5H3C2;B4DRT8;C9JHW1;C9JH18	0.303	1	6.6	6.482	0
PSMD3	26S proteasome non-ATPase regulatory subunit 3	O43242;Q6IBN0;F5H8K4;Q96N86;B3KNN7;B4DEB0;Q8N9M2;B4DV84;B4DPM7;B4DT72;H0YGV8;O95325	0.302	28	8.98	8.888	0
RPS2;rps2	40S ribosomal protein S2	P15880;Q8N5L9;Q3KQT6;Q6IPX5;H0YEN5;Q8J014;E9PQD7;E9PMM9;E9PM36;I3L404;Q8NI61;E9PPT0;Q9BSW5;O60249;A4D0Y7;D3DU83;Q6ZNN8;H0YE27;H3BNG3	0.302	19	9.229	8.803	0
RPL15	60S ribosomal protein L15;Ribosomal protein L15	P61313;E7EQV9;E7ENU7;B4DLP4;E7EX53;Q642I1;B4DEN1;E7ERA2;A4D1Q5;Q76N55;Q96S84	0.301	18	9.243	8.858	0
SPATA18	Mitochondria-eating protein	Q8TC71;Q96M13;E7EVV3;D6RAX6;D6RAW7;D6RGI2	0.301	1	7.487	6.944	0.00348
UPF1	Regulator of nonsense transcripts 1	Q92900;B3KY55;Q6ZUC8	0.3	20	8.228	7.947	0
DIS3	Exosome complex exonuclease RRP44	A8QI98;Q9Y2L1;G3V1J5;Q49AG4;F2Z2C0;B3KM83	0.3	15	8.276	8.175	0
ETF1	Eukaryotic peptide chain release factor subunit 1	P62495;B7Z7P8;Q96CG1;I3L492;D6RJE8;D6RCB3	0.298	9	8.295	8.256	0
KIN	DNA/RNA-binding protein KIN17	O60870;B4DX32;B7Z421;F5GXB3	0.298	1	6.636	6.392	0.00021
NIPAL1	Magnesium transporter NIPA3	Q6NVV3	0.297	1	7.257	0	0
HNRNPA3;HNRPA3;D10S102	Heterogeneous nuclear ribonucleoprotein A3	P51991;B4DDB6;B4E3E6;E7ERJ4;E7EWI9;Q65ZQ3;B4E036;Q66K53;H7C1J8;Q8NFG3	0.295	20	9.276	8.892	0
DHX36	Probable ATP-dependent RNA helicase DHX36	Q9H2U1;F5GZS0;B7Z8P5;E7EWK3	0.295	3	7.167	7.105	0
hCG_1994130;RPS15A	40S ribosomal protein S15a	B2R4W8;P62244;I3L3P7;A8K7H3;H3BVC7	0.294	13	9.211	8.836	0
CPSF3	Cleavage and polyadenylation specificity factor su	Q53F02;Q9UKF6;G5E9W3;Q05BZ5;E7ER23;B4DQR2;F5GXZ2;A4UCU1;C9JZH6	0.292	4	7.269	7.213	0
PACSIN2	Protein kinase C and casein kinase substrate in ne	Q9UNF0;Q6FIA3;B0QYG8;B0QYG7	0.29	4	7.456	0	0
FAM50A	Protein FAM50A	Q14320;B0S8I6;Q9Y247;Q6PJH5	0.29	3	7.704	7.201	0
HNRNPH1;DKFZp686A15170	Heterogeneous nuclear ribonucleoprotein H;Heteroge	G8JLB6;P31943;E9PCY7;D6RBM0;H0YB39;H0YBD7;Q68DG4;D6RIU0;D6RIT2;E5RGV0;D6RIH9;D6RJ04;D6RDU3;E7EN40;D6RFM3;D6R9T0;D6RAM1;H0YBG7;E7EQJ0;B4DP51;F5GZT4;H0YAQ2;E5RGH4;D6RDL0;D6RF17;D6R9D3	0.289	33	9.144	8.89	0
TIAL1;TIA1	Nucleolysin TIAR;Nucleolysin TIA-1 isoform p40	A8K5C4;Q01085;Q2TSD2;O15187;Q49AS9;Q59G49;B4DHS3;Q59G98;H0YGW6;P31483;F8W8I6;C9JTN7;E7ETJ9;Q96B58;E5RG67;H7BY49;E5RGV5;E7ETC0;F8WE16;B4E0E5;A6NKZ9	0.288	3	7.635	6.795	0
PPP1CB	Serine/threonine-protein phosphatase PP1-beta cata	P62140;C9JP48;C9J9S3	0.288	1	7.217	6.79	0
RBMX;RBMXL1	RNA-binding motif protein, X chromosome;RNA-bindin	P38159;B4E352;H3BT71;H0Y6E7;Q96E39;Q2VIN3;H3BUY5;B3KRG5;H3BR27;Q5T9T9;A8K8A6;O75526;H3BNC1;Q8N7X1;F1T0J8;Q8IZ40	0.287	26	9.151	8.81	0
IGF2BP3	Insulin-like growth factor 2 mRNA-binding protein	O00425;F8WD15	0.287	18	8.486	8.225	0
PCBP1	Poly(rC)-binding protein 1	Q15365;Q53SS8;F8VTZ0	0.287	7	8.29	7.736	0
KIAA1967	DBIRD complex subunit KIAA1967	B3KTJ9;Q8N163;H0YB24;G3V119;E2PSM9;E5RHJ4;H0YC58;E5RFJ3;E5RGU7;H0YC69	0.286	8	7.847	7.703	0
ATP6AP2	Renin receptor	O75787;B7Z4S4;B7Z9I3;B7Z413;B7Z1I9;H0Y750	0.286	1	7.267	0	0
ERC1	ELKS/Rab6-interacting/CAST family member 1	Q8IUD2;G8JLD3;G8JLM9;F5H185;B4DG07;F5H327;G8JLA4;F5GZU8;O15083;H7C4G9	0.284	3	7.048	6.558	0
ALDOA	Fructose-bisphosphate aldolase A;Fructose-bisphosp	P04075;H3BQN4;H3BPS8;H3BR04;H3BUH7;H3BMQ8;H3BU78;H3BR68;A4UCS9;A4UCT0;A8K430;P05062;C9J4K3;Q8NHT3;Q5T7D5	0.281	45	9.816	9.481	0
GPS1	COP9 signalosome complex subunit 1	C9JFE4;A8K070;Q13098;B4DND6	0.281	1	6.731	0	0.00076
RAB12	Ras-related protein Rab-12	Q6IQ22	0.279	1	6.451	0	0
SF3A3	Splicing factor 3A subunit 3	A8K566;A8K7V1;B3KY12;Q12874;Q53HM6;B4DW90;E7EUT8	0.278	16	8.871	8.519	0
RPS8	40S ribosomal protein S8	P62241;Q5JR94;Q5JR95;Q9BS10	0.277	21	9.482	9.096	0
MAGOHB;MAGOH	Protein mago nashi homolog 2;Protein mago nashi ho	Q96A72;P61326;F5H6P7;A6NEC0;B1ARP8;F5H6N1;F5H3U9	0.276	4	8.24	7.803	0
RPF2;BXDC1	Ribosome production factor 2 homolog	A8K800;Q9H7B2;B4DWS5;Q5VXN0;Q5VXM9	0.275	3	7.951	7.297	0
ALKBH5	Probable alpha-ketoglutarate-dependent dioxygenase	Q6P6C2;B4DVJ4;F5H6G2	0.275	3	7.521	6.95	0
AKR1B1	Aldose reductase	P15121;E9PCX2;Q59EL5;E9PEF9;A4D1P0;C9JRZ8	0.274	2	7.492	6.7	1e-05
CROCC	Rootletin	Q5TZA2;B1AKD8;A1L0S8;A1L0S9	0.273	1	7.64	7.567	2e-05
FASN	Fatty acid synthase;[Acyl-carrier-protein] S-acety	P49327;F5H0D4;Q6PJJ3	0.272	63	8.883	8.721	0
DISC1	Disrupted in schizophrenia 1 protein	C4P096;E2QRA4;Q9NRI5;A7E2W8;Q5T409;C4P098;C4P094;F5H1F1;C4P0A4;C4P0B6;C4P0B1;C4P0B0;C4P0A5;C4P093;C4P0C4;C4P0A0;C4P0C8;H0Y7U2;B1AL60;C4P0D2;C4P0D0;C4P0D1;C4P092;C4P0A9;C4P0D3;C4P091;C4P0C7;Q5T406;C4P0C1;B1AM64	0.272	4	7.485	0	0
CSNK1A1;CSNK1A1L	Casein kinase I isoform alpha;Casein kinase I isof	P48729;Q71TU5;B4DER9;E7ETM0;Q6PJ06;D6REM4;Q05DL3;B4E1D9;B4DFH4;Q8N752;H0Y9X2	0.272	1	7.212	6.852	0
GTPBP1	GTP-binding protein 1	O00178;B2RDW9;B0QY59;F5H716;F5H257	0.271	4	7.807	7.63	0
EXOSC3;PNAS-3	Exosome complex component RRP40	Q9NQT5;Q9NYS3	0.271	1	6.807	0	0
DDX55	ATP-dependent RNA helicase DDX55	Q8NHQ9;F5H5U2;B4DVE4;F5H3E5;Q8TEC9;E7EX41	0.269	2	7.053	6.627	0
UGP2	UTP--glucose-1-phosphate uridylyltransferase	B4DUP2;E7EUC7;Q16851;B2RAN1;Q53QE9;D6W5E6;C9JNZ1;C9JQU9;C9JVG3;C9JWG0;C9JUW1;C9JTZ5;F2Z3H1;F8WC70;C9J6Q0;F2Z3P4;C9J3M0	0.268	7	8.095	7.975	0
PRPF8	Pre-mRNA-processing-splicing factor 8	Q6P2Q9;B4DK16;I3L0J9;Q53GM6;Q6JH03;F5H2I4;Q6JH02;I3L3Z8;I3L1T8	0.267	75	8.999	8.931	0
SF3A1	Splicing factor 3A subunit 1	Q15459;E9PAW1;F8WB66	0.266	26	8.729	8.594	0
PSMA3	Proteasome subunit alpha type-3;Proteasome subunit	P25788;Q6IB71;G3V4X5;G3V5N4;G3V3W4	0.265	9	8.713	8.384	0
ACIN1;DKFZp667N107	Apoptotic chromatin condensation inducer in the nu	Q9UKV3;E7EQT4;B4DQZ7;Q69YJ6;G3V3B0;G3V3T3	0.264	4	7.456	7.315	0
C14orf166	UPF0568 protein C14orf166	Q549M8;Q5RLJ0;Q9Y224;G3V4C6;H0YJB9;G3V4E7	0.264	3	7.992	7.687	0
ENPP5	Ectonucleotide pyrophosphatase/phosphodiesterase f	A8K9X7;Q9UJA9	0.264	2	7.293	0	0
DHX16	Putative pre-mRNA-splicing factor ATP-dependent RN	O60231;Q5SQH4;B0V0F8;B4DZ28;F8VPA4;Q6PKC8;Q5JP46;Q5SQH5;Q9P186	0.263	3	7.268	7.125	0
RPS14	40S ribosomal protein S14	P62263;E5RH77;H0YB22;A4D1M5	0.262	11	9.015	8.597	0
PSMD8	26S proteasome non-ATPase regulatory subunit 8	P48556;Q5U0B3;B4E2Y4	0.262	4	8.041	7.747	0
RPL26	60S ribosomal protein L26	P61254;Q6IBH6	0.261	17	9.238	8.917	0
TKT	Transketolase	B4DE31;E7EPA7;P29401;Q53EM5;B4E022;B3KSI4;B4DVU1;B3KPZ8;E9PFF2;Q6MZE3;F8W888	0.26	26	9.087	8.911	0
WDR36;DKFZp686I1650	WD repeat-containing protein 36	Q8NI36;Q68E02;D6R922;D6RFM8	0.26	14	8.246	8.039	0
PRMT1;HRMT1L2	Protein arginine N-methyltransferase 1	H7C2I1;Q99873;B4E3C3;G5E9B6;Q8WUW5;Q5U8W9;E9PKG1;B4DJ87;E9PIX6;H0YDE4;E9PQ98;E9PNR9;Q9NR22;Q59GT2;E9PI83;E9PMW9;E9PMZ2	0.26	2	7.611	6.915	0
PSMC6	26S protease regulatory subunit 10B	P62333;H0YJC0;H0YJS8;H0YJX2	0.259	10	8.55	8.179	0
AIMP1	Aminoacyl tRNA synthase complex-interacting multif	Q12904;B4DNK3;D6R937	0.258	6	8.168	7.662	0
RPS19	40S ribosomal protein S19	Q8WVX7;B0ZBD0;P39019	0.257	13	8.903	8.533	0
LARP7	La-related protein 7	Q4G0J3;D6RFF0;H0YA82;D6R9Z6	0.255	2	6.871	0	0
ARPC2	Actin-related protein 2/3 complex subunit 2	O15144;Q53R19;Q9BXV5;G5E9J0;C9JTV5;H7C3F9;G5E9S7	0.254	9	8.372	7.874	0
FAU	40S ribosomal protein S30	E9PR30;P62861	0.254	2	7.912	7.555	0
RBM4;RBM4B	RNA-binding protein 4;RNA-binding protein 4B	A8K9U0;Q9BWF3;Q9BQ04;E9PB51;E7EQS3;B4E1U0;D6R9K7;E9PM61;E9PLB0	0.252	7	8.12	7.665	0
CWF19L1	CWF19-like protein 1	Q69YN2;D3DR67	0.252	3	7.578	6.918	0
PSMD6	26S proteasome non-ATPase regulatory subunit 6	Q15008;C9IZE4;Q6UV22;E9PHI9;B3KT66;C9J0E9;C9J7B7;H7C531	0.251	12	8.529	8.049	0
ABCE1		H0Y990	0.251	1	7.241	0	0
CCT8	T-complex protein 1 subunit theta	P50990;Q53HU0;G5E9B2;B4DEM7;Q7Z759;B4DQH4;H7C4C8;H7C2U0	0.25	65	9.722	9.641	0
DDX47;E4-DBP	Probable ATP-dependent RNA helicase DDX47	Q9H0S4;Q9H4E3;Q53GJ1;G5E955;Q9UI98;A4UCU0;F5H1N9;B4DYP6;Q7Z4B1	0.25	10	8.023	7.942	0
RPL30	60S ribosomal protein L30	P62888;E5RI99;E5RJH3	0.249	13	9.025	8.564	0
PRPF6	Pre-mRNA-processing factor 6	O94906	0.247	30	8.472	8.319	0
EXOSC9	Exosome complex component RRP45	A5PLM5;Q06265;B4DXG8;D6RIY6;D6R905;D6RA17;D6RAP4;H0Y9L5	0.246	7	8.152	7.771	0
RPLP1	60S acidic ribosomal protein P1	P05386;Q6FG99;Q6ICQ4;Q7Z612	0.246	1	6.69	0	0
THRAP3	Thyroid hormone receptor-associated protein 3	Q9Y2W1;Q6PJV4;Q6P0P7;Q05D20;Q7Z5U1;H0YF14;B0AZU3	0.245	27	8.539	8.357	0
EIF4A3	Eukaryotic initiation factor 4A-III	P38919;I3L3F6;I3L2Z3;I3L3H2;I3L2M0;F8WE11;E9PBH4;Q5JWW0;Q59GT8;I3L1H0	0.244	26	9.17	8.746	0
CSTF3	Cleavage stimulation factor subunit 3	Q12996;B4DMA4;F5H0G6;B4DFQ5;E9PLP8	0.243	7	8.059	7.834	0
LTV1	Protein LTV1 homolog	Q96GA3	0.243	2	7.288	0	0
PA2G4	Proliferation-associated protein 2G4	Q9UQ80;Q05D08;H0Y3X3;F8VTY8;Q6PIN5;A8K6Y1;F8VRZ3;F8VR77;F8W0A3;H0YIN7;F8VZ69	0.242	50	9.684	9.422	0
HNRNPC;hCG_1641229;HNRNPCL1	Heterogeneous nuclear ribonucleoproteins C1/C2;Het	A8K9A4;P07910;G3V2Q1;B2R603;G3V4C1;B2R5W2;B3KX96;B4DY08;G3V4W0;G3V576;D3DPI2;O60812;G3V2D6;G3V5V7;G3V575;G3V555;B2RXH8;B7ZW38;B7ZW41;Q6PKD2;B4DQQ2;G8JL89;B4DSU6;B4DMJ1;G3V251;G3V3K6;G3V5X6;Q569J8;G3V4M8;G3V2H6;G3V129;B3KSX3;Q86SE5;B3KT61;E5RG71	0.241	23	9.473	9.086	0
KHDRBS1	KH domain-containing, RNA-binding, signal transduc	Q07666;B4DDX2;E7ET98;B2R7B5;B4E043;Q5VWX1;O75525;B3KTS3;F5H5F6	0.241	12	8.905	8.789	0
SKP1	S-phase kinase-associated protein 1	E5RJR5;P63208;F8W8N3;E7ERH2;P78561;E5RGM3	0.241	2	7.538	7.011	0
RPL14	60S ribosomal protein L14	A8K7N0;P50914;B7Z6S8;A0PJ62;E7EPB3;A8K3Q9	0.241	1	8.326	8.071	0
QARS	Glutamine--tRNA ligase	P47897;Q53HS0;B4DWJ2;A8K3A8;B4DNN3;Q96AW5;B4DDN1;Q9BUZ3;Q9H3A5;H7C0R3;C9J165;B7Z840;C9JSG9;B4DTH6;I3QNU8;F2Z2V6	0.24	23	8.741	8.527	0
CSTF2	Cleavage stimulation factor subunit 2	B3V096;E7EWR4;P33240;B4DUD5;E9PID8;Q9H0L4	0.24	3	7.586	6.957	0
EIF3F	Eukaryotic translation initiation factor 3 subunit	B3KSH1;O00303;B4DMT5;B4DEW9;Q9BX72;H0YDT6	0.238	13	8.325	8.181	0
RALY	RNA-binding protein Raly	Q53GL6;Q9UKM9;A8K4T9;Q5QPL9;Q5QPM1;Q5QPM0;B4DSJ1;Q5QPM2	0.237	8	8.532	8.211	0
TRAPPC4	Trafficking protein particle complex subunit 4	Q9Y296;E9PQE8;B4DME1;E9PKS9;E9PN70;B4DF86;B4DF36;G5EA23;G3V1A0	0.237	6	8.093	0	0
CCT5	T-complex protein 1 subunit epsilon	P48643;Q9BU08;E7EWW2;B4DZT5;E9PCA1;B4DXI1;E7ENZ3;B4DDU6;B7ZAR1;B4DYC8;B4DE30;B4DYD8;B4DX08;Q96GI1;Q9HB74	0.236	56	9.562	9.401	0
MCM2	DNA replication licensing factor MCM2	B7Z8Z6;F5H1E9;P49736;H0Y8E6;B3KXZ4;F5H3V0;B4DSV5;Q9BWF4	0.235	2	7.353	7.224	0
SF3B3	Splicing factor 3B subunit 3	Q15393;A8K6V3;B3KQH1;B3KM77;I3L4G7;H3BMB0	0.233	33	8.913	8.767	0
RPL8	60S ribosomal protein L8	P62917;E9PIZ3;E9PKZ0;E9PKU4;B4DVG7;G3V1A1;E9PP36	0.232	11	9.302	8.951	0
POLR2E	DNA-directed RNA polymerases I, II, and III subuni	E5KT65;P19388;B4DJ89	0.232	2	7.501	6.717	0.00045
RPL3;rpl3	60S ribosomal protein L3	P39023;Q8TBW1;Q96QL0;G5E9G0;Q9NY85;Q9BT63;Q49AJ9;H7C422;B5MCW2;H7C3M2;F8WCR1;B4DN06;B2R7Y3;Q92901	0.231	47	9.591	9.448	0
EIF2S2	Eukaryotic translation initiation factor 2 subunit	B5BU01;P20042;Q6IBR8;Q96I16;Q3B7I9;Q59GZ3	0.231	21	8.793	8.46	0
RPS4X;RPS4Y1	40S ribosomal protein S4, X isoform;40S ribosomal	B2R491;P62701;Q96IR1;Q53HV1;P22090;Q496E4;A4FU11;C9JEH7;Q8TD47;Q53HI6;A6NH36;B7Z1M6;C9JQ55	0.231	19	9.443	8.957	0
PIN4	Peptidyl-prolyl cis-trans isomerase NIMA-interacti	Q9Y237;F5H1P5;H0Y610;H0Y8P6;Q5HYW5;B3KXM0;H0Y4T6;Q5HYW4	0.231	3	8.026	7.864	0
NACA;hCG_2016482	Nascent polypeptide-associated complex subunit alp	E9PAV3;F8VU71;B2R4P8;Q13765;H0YHX9;F8W0W4;F8VZJ2;B4DDI8;F8VNW4;F8W1N5;Q9BZK3;F8VZ58	0.231	3	7.713	7.234	0
LMNB2	Lamin-B2	Q03252	0.23	1	7.929	0	0.00173
RPL9	60S ribosomal protein L9	P32969;Q53Z07;H0Y9V9;Q2NKY6;D6RAN4;E7ESE0;H0Y9R4;B4DLV8;B4E1M5	0.229	12	9.111	8.55	0
RPL9	60S ribosomal protein L9	P32969;Q53Z07;H0Y9V9;Q2NKY6;D6RAN4;E7ESE0;H0Y9R4;B4DLV8;B4E1M5	0.229	12	9.111	8.55	0
RPL9	60S ribosomal protein L9	P32969;Q53Z07;H0Y9V9;Q2NKY6;D6RAN4;E7ESE0;H0Y9R4;B4DLV8;B4E1M5	0.229	12	9.111	8.55	0
RPL9	60S ribosomal protein L9	P32969;Q53Z07;H0Y9V9;Q2NKY6;D6RAN4;E7ESE0;H0Y9R4;B4DLV8;B4E1M5	0.229	12	9.111	8.55	0
IMPDH2	Inosine-5-monophosphate dehydrogenase 2	P12268;H0Y4R1;B7Z1G4;F5H247;E7ETK5;Q6QE17;C9K0R9;Q6RUP9;Q6RUP8	0.228	27	8.936	8.835	0
RPS23	40S ribosomal protein S23	A8K517;P62266;D6RD47;D6R9I7;D6RIX0;D6RDJ2	0.228	12	9.09	8.528	0
RPL6	60S ribosomal protein L6	Q9HBB3;Q02878;Q8N5Z7;Q8TBK5;F8W181;B2R4K7;B4DRX3;F8VZ45;F8VR69;F8VWR1;F8VZA3	0.225	35	9.259	9.061	0
U2SURP	U2 snRNP-associated SURP motif-containing protein	O15042;E7ET15;C9JB80;H0Y8D9;H7C4V2	0.224	8	7.532	7.332	0
CCT6A	T-complex protein 1 subunit zeta	B2R9K8;P40227;Q59ET3;B4DPJ8;A1JUI8;A6NCD2;B4DN39	0.222	38	9.51	9.391	0
EIF2S1	Eukaryotic translation initiation factor 2 subunit	P05198;Q53XC0;G3V4T5;H0YJS4;B4DM12	0.222	13	8.711	8.415	0
GPI	Glucose-6-phosphate isomerase	B4DVJ0;P06744;B4DE36;CON__Q3ZBD7;Q8N196;Q59F85	0.221	12	8.505	8.431	0
THOC5	THO complex subunit 5 homolog	Q13769;F8WCP5;C9JXG5;H7C441;C9JCL9;F5GZF3;C9JXU6;H7C072	0.22	2	7.463	6.781	0
PSMA6	Proteasome subunit alpha type;Proteasome subunit a	G3V5Z7;P60900;G3V295;B4DXJ9;G3V3I1;G3V3U4;B4DQR4;Q9BZ93;Q59F72;H0YJC4;G3V2S7;G3V4S5	0.219	15	9.05	8.677	0
SBDS	Ribosome maturation protein SBDS	Q9Y3A5;F8WE72;F8WCV5	0.219	5	8.025	7.779	0
EIF4A1;EIF4A2	Eukaryotic initiation factor 4A-I;Eukaryotic initi	A8K7F6;P60842;A8K088;Q59F68;Q14240;E7EQG2;B4DNH2;Q9NZE6;B4DKP9;B4E047;B4DJX6;Q96B07;B4E102;D3DSD6;Q86WD0;E7EMV8	0.217	10	8.421	7.762	0
PRDX1	Peroxiredoxin-1	Q06830;B2R4P2	0.216	44	10.044	9.639	0
PSMC2	26S protease regulatory subunit 7	P35998;Q75L23;B7Z5E2;C9JLS9;B7Z571	0.213	29	8.819	8.604	0
RPS16	40S ribosomal protein S16	P62249;Q6IPX4;B4DP32	0.213	20	9.216	8.807	0
TCOF1		E7ETY2;B4DRA2;Q9UFD4;H0YA99	0.213	4	7.857	7.557	0
RPL4	60S ribosomal protein L4	Q59GY2;P36578;E7EWF1;B4DMJ6;Q53G74;H3BM89;B4DMJ2;B4DFI6;H3BTP7;H3BU31;B4DP82	0.211	43	9.558	9.318	0
RPL22	60S ribosomal protein L22	P35268;Q7Z4W8	0.211	5	9.116	8.8	0
SF3B1	Splicing factor 3B subunit 1	O75533;Q7Z497;A0PJH5;Q32Q20;A0JLT9;H7C341;B4DGZ4;E9PCH3;A8K355;Q9NTB4;F8WC19	0.21	46	8.869	8.643	0
RPL18A	60S ribosomal protein L18a	Q02543;Q53HD3;B2R4C0;B4DUV3;B4DM74;B4DM94;Q32XH3;Q76N54	0.21	19	9.28	9.033	0
RPL39;RPL39P5	60S ribosomal protein L39;Putative 60S ribosomal p	P62891;Q59GN2	0.21	2	7.547	6.918	0
DNAH2	Dynein heavy chain 2, axonemal	Q9P225	0.21	2	6.957	6.921	0.0667
RPL18	60S ribosomal protein L18	Q07020;G3V203;H0YHA7;Q0QEW2;F8VWC5;B4DDY5;E7EW92;F8VYV2;F8VUA6;F8VXR6	0.209	15	9.091	8.77	0
ZC3H14	Zinc finger CCCH domain-containing protein 14	Q6PJT7;B4E2H4;G3V5R4;H9KV94;F8W9T2;H0YJA2;G3V256;B4DZW7;F8W848;B4DXU8;G3V5I6;G3V3Y4;H0YJ87	0.209	2	6.993	6.73	0
RPA1	Replication protein A 70 kDa DNA-binding subunit	P27694;I3L4R8	0.209	2	6.837	0	0
RPL12;hCG_21173	60S ribosomal protein L12	P30050;Q59FI9;D3DS95	0.208	13	9.185	8.829	0
PSMA4	Proteasome subunit alpha type-4;Proteasome subunit	P25789;B2RDG0;Q7Z474;H0YN18;H0YL69;H0YMZ1;H0YMA1;H0YMI6;H0YKT8;H0YLC2;H0YKS0;H0YLS6;H0YMV3	0.208	11	8.878	8.6	0
AP3B1	AP-3 complex subunit beta-1	A8K586;O00203;E5RJ68;F5GXG9;Q3MNE1;B4E0B2;F5H093;Q68CN5;B7ZKS0;Q13367;B7ZKR7;B3KUS4;F5GWU4;B4DFZ2;F5GYB0	0.208	8	8.032	7.818	0
WASF2	Wiskott-Aldrich syndrome protein family member 2	Q9Y6W5;B4E3J5;Q8NBU0;Q05BU7	0.208	1	6.816	6.764	0
RPL38	60S ribosomal protein L38	P63173	0.207	3	7.63	7.047	0
PSMD12	26S proteasome non-ATPase regulatory subunit 12	O00232	0.206	25	8.61	8.587	0
EWSR1	RNA-binding protein EWS	Q01844;B0QYK0;B0QYK1;Q96MN4;C9JGE3;H7BY36;C3UMV2;C3UMV3;F1JVV5;C3UMV4;F8WC90;Q71E78;A9Z0R7	0.205	10	8.435	8.197	0
AHNAK	Neuroblast differentiation-associated protein AHNA	Q09666;Q6ZQN2;Q8N274;B4DTV0;Q13727	0.205	3	7.023	0	0
SEC24A	Protein transport protein Sec24A	O95486;B4E205;B7ZKM8;O95487;B4DTM6;B4E2E1	0.205	2	7.11	0	9e-05
RPS11	40S ribosomal protein S11	P62280	0.204	22	9.461	9.06	0
RPS25	40S ribosomal protein S25	P62851	0.204	15	8.793	8.441	0
HNRNPL	Heterogeneous nuclear ribonucleoprotein L	P14866;Q6NTA2;A6NIT8;B4DPK8;B4DVF8	0.203	35	9.324	9.212	0
ILF2	Interleukin enhancer-binding factor 2	F4ZW62;Q12905;Q53FG3;B4DY09;F4ZW63	0.203	15	8.984	8.609	0
HIST1H1D;HIST1H1E;HIST1H1C	Histone H1.3;Histone H1.4;Histone H1.2	P16402;A3R0T8;B2R984;P10412;Q4VB24;A8K4I2;P16403;A3R0T7;Q02539;A1L407;P22492;P16401	0.203	11	8.854	8.676	0
WBP11	WW domain-binding protein 11	Q9Y2W2;B4DY34;F5H721;B4DMD3;F5H5G4;F5GXS9	0.203	6	7.856	7.763	0
CRYZ	Quinone oxidoreductase	Q08257;A6NN60;A6NP24;C9JH92	0.202	1	6.815	0	0
FHL1	Four and a half LIM domains protein 1	F5GWR5;Q53FI7;B7Z5V0;B7Z4B7;B7Z9A1;B7Z6U8;B7Z5T3;Q5JXI8;Q13642;Q5JXI2;Q5JXI3;Q5JXH7;Q5JXH8;B3KRI9;Q5JXH9;Q5JXI0	0.201	14	8.835	8.429	0
U2AF2	Splicing factor U2AF 65 kDa subunit	P26368;B5BU25	0.199	11	8.644	8.166	0
HNRNPUL2;hCG_2044799	Heterogeneous nuclear ribonucleoprotein U-like pro	Q1KMD3;H3BQZ7	0.198	15	8.374	8.261	0
WDR33	pre-mRNA 3 end processing protein WDR33	Q9C0J8;C9J8B4;B9A053	0.198	1	6.506	0	2e-05
RPS6	40S ribosomal protein S6	A2A3R6;P62753;Q96DV6;A2A3R5;A2A3R7;Q9BZU1;D3DRJ5	0.197	11	9.129	8.91	0
PSMB3	Proteasome subunit beta type-3	P49720	0.197	4	8.117	7.858	0
DDX52	Probable ATP-dependent RNA helicase DDX52	Q9Y2R4;Q59H21;A8MTP9;B3KM65	0.197	2	7.478	0	0.00026
DARS;DKFZp781B11202	Aspartate--tRNA ligase, cytoplasmic	P14868;D3DP78;Q68CR9;Q53T60;H7BZ35;Q53R85;C9JLC1;C9J7S3;H7C278;C9JQM9	0.192	41	9.181	9.127	0
RPL28	60S ribosomal protein L28	P46779;H0YKD8;E9PB24;H0YMF4;Q59F34;G5E9L2;C9JB50;H0YLP6;O60251	0.192	10	9.212	9.015	0
RPL19	60S ribosomal protein L19;Ribosomal protein L19	P84098;Q53G49;Q8IWR8	0.191	6	8.676	8.436	0
PSMA5	Proteasome subunit alpha type-5;Proteasome subunit	P28066;Q5U0A0;B4E2V4	0.19	5	8.465	8.29	0
ALDOC	Fructose-bisphosphate aldolase;Fructose-bisphospha	B7Z3K9;P09972;B7Z1Y2;B7Z1N6;B7Z3K7;B7Z1Z9;A8MVZ9;B7Z1L5;C9J8F3;B7Z1H6	0.189	3	7.561	0	0
CCT2	T-complex protein 1 subunit beta	P78371;F5GWF6;F8VQ14;B7Z4R3;Q9H369	0.188	47	9.584	9.504	0
RPL10A	60S ribosomal protein L10a;Ribosomal protein	P62906;Q1JQ76	0.188	22	9.266	8.864	0
PABPN1	Polyadenylate-binding protein 2	Q86U42;G3V4T2;B4DEH8;H0YJH9;A6NDY0;B6RF28	0.188	9	8.375	8.101	0
UTP18	U3 small nucleolar RNA-associated protein 18 homol	Q9Y5J1;B2RAX6	0.188	5	7.948	7.598	0
TRAPPC1	Trafficking protein particle complex subunit 1	B2RA50;Q9Y5R8;I3L3S0;I3L3V5	0.188	3	7.698	6.713	1e-05
NAA10;NAA11;ARD1A	N-alpha-acetyltransferase 10;N-alpha-acetyltransfe	P41227;A6NM98;Q9BSU3;A8MWP7;B4DKJ7;F8W808;C9JW55;C9JN83;Q6P4J0;B4DFG1;B7Z9N2	0.187	1	7.268	0	0.00013
PSMA7	Proteasome subunit alpha type-7;Proteasome subunit	O14818;Q05DH1;H0Y586;Q5JXJ1;Q8TAA3;B0YJ74;F5H3G5;F5GY34;H0UI83;Q5JXJ2;Q4G1B8	0.186	12	8.903	8.486	0
PHF6	PHD finger protein 6	E9PC97;Q8IWS0;B4E0G4;Q5JRC6;A8K230;B4E138	0.186	2	7.692	7.432	4e-05
DNAJC8	DnaJ homolog subfamily C member 8	O75937	0.185	2	7.798	7.272	0
TCP1	T-complex protein 1 subunit alpha	P17987;E7ERF2;E7EQR6;F5H282;F5GZ03;F5GZI8;F5GYL4;F5H7Y1	0.184	50	9.619	9.415	0
UPF3B	Regulator of nonsense transcripts 3B	Q9BZI7;B3KSJ3;Q0VAK7	0.184	4	7.678	7.384	0
BCAS2	Pre-mRNA-splicing factor SPF27	B2R7W3;O75934;Q53HE3	0.184	2	7.284	6.671	0
RPL36	60S ribosomal protein L36	Q9Y3U8	0.181	7	8.615	8.425	0
PRPF4	U4/U6 small nuclear ribonucleoprotein Prp4	Q59EL4;B2R7V4;O43172;Q5T1M7;Q6IAP9	0.18	9	8.256	8.044	0
RNF20	E3 ubiquitin-protein ligase BRE1A	Q5VTR2;Q05DC0;C9JXC9;C9J0A5;C9JWJ4;C9JMW8;C9K0V8;A0PJJ6	0.18	5	7.498	7.469	0
CCT3	T-complex protein 1 subunit gamma	Q59H77;P49368;B3KX11;Q5SZY0;B4DUR8;Q2TU64;Q5SZX6;E9PRC8;Q5SZX9;Q5SZW8;Q5SZX8;E9PM09;E9PQ35	0.178	57	9.715	9.436	0
RPL27A;L27a	60S ribosomal protein L27a	P46776;Q6NZ52;E9PLL6;Q9BQQ5;E9PJD9;E9PLX7;H0YF34;E9PKT2	0.178	13	9.13	8.708	0
PYGL	Phosphorylase;Glycogen phosphorylase, liver form	B2R825;P06737;B4DUB7;F5H816;E9PK47;E9PMM6;Q59GM9;P11216;B2RB32;P11217;B4DRW6;F5GZH7;B4DSD8;Q6P1L4;B4DRQ4;H0Y4Z6;Q5JWL9;Q8TDG6	0.178	8	7.936	7.684	0
DKFZp686L20222;CDK1;CDK3;CDK2	Cyclin-dependent kinase 1;Cyclin-dependent kinase	Q5H9N4;P06493;E5RIU6;Q00526;B4DDL9;E7ESI2;B7Z3D6;Q14004;Q9NYV4;B7Z8T0;B7Z7C8;Q00537;B4DK03;Q00536;Q07002;B4DGP5;F5H6Z0;O94921;F5H203;Q9BRL4;Q59G02;Q96Q40;F8W6H8;Q96GA5;E5RGN0;B4DER5;B4DHU6;B2R9L6;B5BU53;P50750;B4DK59;E7EUK8;A4D1G0;Q00534;Q9BVE2;B2R9A0;P11	0.178	3	7.924	7.47	0
ADRM1;DKFZp686G2045	Proteasomal ubiquitin receptor ADRM1	Q16186;E9PEC0;Q68E00;B4DMP7	0.177	2	7.566	7.41	0
RPL23A	60S ribosomal protein L23a	A8MUS3;A8MXA8;H7BY10;P62750;B9EJE3;Q53RC5	0.176	10	9.07	8.748	0
HNRPK;HNRNPK	Heterogeneous nuclear ribonucleoprotein K	B4DUQ1;Q5EC54;Q6IBN1;P61978;Q5T6W5;B4DFF1;Q5T6W2;Q5T6W1;B3KU16	0.175	38	9.435	9.267	0
PSMB2	Proteasome subunit beta type-2	P49721;B7Z478;Q59FJ0	0.175	8	8.649	8.354	0
RPL23	60S ribosomal protein L23	P62829;Q9BTQ7;C9JD32;B9ZVP7;A4D142	0.174	9	8.866	8.468	0
EIF3G;EIF3S4	Eukaryotic translation initiation factor 3 subunit	O75821;Q6IAM0;A8K5K5;B7Z1G0;B0AZV5	0.174	9	8.148	7.739	0
RPS26;RP11-151A6.3-001;RPS26P11	40S ribosomal protein S26;Putative 40S ribosomal p	P62854;Q5JVH5;F8VZW7;Q5JNZ5;Q75MH1;Q76N56;Q76N57	0.174	6	8.696	8.402	0
RPL27	60S ribosomal protein L27	B2R4D8;P61353;E4W6B6;Q6LCU2	0.173	16	9.312	8.859	0
FKBP3	Peptidyl-prolyl cis-trans isomerase FKBP3;Peptidyl	Q00688;Q53GD8;G3V5F2	0.173	8	8.867	8.439	0
EIF3EIP;EIF3L	Eukaryotic translation initiation factor 3 subunit	B0QY89;Q9Y262;B3KPB9;B4DQF6;G8JLH4;B4DYB2;B0QY90;B3KNG0;Q8N7H0;B4DEH4;E2QC27;Q7Z5X3;C9K0Q7;C9JHP4;E2QC29;H7C3A0;B0QY85;H0Y7E6	0.171	26	9.08	8.613	0
PSMB5	Proteasome subunit beta type-5	P28074;E9PAV2;H0YJM8	0.169	13	9.037	8.741	0
RPL31	60S ribosomal protein L31	B7Z4C8;B2R4C1;P62899;B7Z4E3;C9JU56;H7C2W9;B8ZZK4;Q76N53	0.169	10	9	8.666	0
PLRG1	Pleiotropic regulator 1	A8MW61;O43660;H0YA24;D6RA26;B7Z982;H0YAA2	0.168	16	8.469	8.221	0
PSMA1	Proteasome subunit alpha type-1;Proteasome subunit	P25786;F5GX11;B4DEV8;B4E0X6;F5H112	0.168	12	8.917	8.631	0
CCT4	T-complex protein 1 subunit delta	A8K3C3;P50991;B7Z8B1;F5H5W3;B7Z9L0;B7Z2Z8;B7Z2F4	0.167	52	9.606	9.489	0
CCT7	T-complex protein 1 subunit eta	Q53HV2;Q99832;Q6IBT3;B8ZZC9;B7Z7I4;F5GZK5;B7Z1C9;F8WAM2	0.167	52	9.592	9.476	0
RPL34	60S ribosomal protein L34	P49207;Q5MK14	0.167	6	8.987	8.886	0
FXR2	Fragile X mental retardation syndrome-related prot	P51116;I3L1Z2	0.167	4	7.632	7.605	0
RARS	Arginine--tRNA ligase, cytoplasmic	P54136;B4DXW6;F5H3T8;E5RJM9;E5RH09	0.166	38	9.079	8.857	0
FUS	RNA-binding protein FUS	Q13344;H3BPE7;P35637;Q6IBQ5;Q8TBR3;A8K4H1;B4DR70;Q59H57;Q70T18	0.166	30	9.207	8.814	0
C7orf50	Uncharacterized protein C7orf50	Q9BRJ6;C9JQV0;H7C2R9;H7C0T1	0.166	2	7.557	6.918	0
DKFZp686L12167;AP4E1		Q68D31;H0YKX4;H0YK94	0.166	1	6.518	0	0
SERBP1;DKFZp686P17171	Plasminogen activator inhibitor 1 RNA-binding prot	Q8NC51;D3DQ70;D3DQ69;Q5VU21;Q63HR1	0.164	34	9.134	9	0
EEF1E1	Eukaryotic translation elongation factor 1 epsilon	O43324;C9J1V9;D6RBD7;C9JLK5;H0YAL7;D6RCQ0;H0YAH9	0.164	5	8.194	7.759	0
EHD4	EH domain-containing protein 4	A8K9B9;Q9H223	0.164	2	7.326	7.062	0.00051
SNRPA	U1 small nuclear ribonucleoprotein A	B2R802;P09012	0.162	6	8.632	8.269	0
SRRT	Serrate RNA effector molecule homolog	Q9BXP5;H7C3A1;Q7Z4Y3;E7EPT2;H7C159;H7C1K0	0.162	6	7.482	7.272	0
RAB43	Ras-related protein Rab-43;Putative Rab-43-like pr	Q86YS6;A6NDJ8	0.162	1	7.024	0	0
RPL7	60S ribosomal protein L7	P18124;A8MUD9;C9JIJ5;C9JZ88	0.16	28	9.658	9.202	0
API5	Apoptosis inhibitor 5	Q9BZZ5;G3V1C3;B4E283;B4DDR3;H0YER7;E9PQK6	0.159	11	8.567	8.382	0
PSMB1	Proteasome subunit beta type-1;Proteasome subunit	P20618;Q53FT8;H0Y3J2;Q59GN1	0.159	10	8.867	8.476	0
DDB1	DNA damage-binding protein 1	Q16531;B7Z2A1;F5GY55;B4DSA8;B4DZP5;B4DG00;F5H2L3;F5H581;F5H4N9;F5H775;F5H0Y5;F5GWI0;F5H238;F5H6C5;F5H7A0;F5GZY8;B7Z859;F5GZ34;F8WF81;F5GYG8	0.158	17	8.195	7.977	0
PSMB7	Proteasome subunit beta type;Proteasome subunit be	E9KL30;Q6IBT1;Q86U62;Q99436;B2RAQ9;Q5TBG5;B4E0P1	0.157	5	8.627	8.405	0
RPL10;RPL10L	60S ribosomal protein L10;60S ribosomal protein L1	P27635;F8W7C6;Q96L21;H7C2C5;H7C123;A6QRI9;B8A6G2	0.156	13	9.019	8.599	0
ACTR2	Actin-related protein 2	E9PF41;P61160;B4DHK9;G3V1L8;Q8IY98;B4DWQ5;F5H6T1	0.156	8	8.217	7.767	0
RBM8A	RNA-binding protein 8A	Q9Y5S9	0.155	3	8.303	7.867	0
ENO1	Alpha-enolase;Enolase	P06733;E2DRY6;Q9BT62;A4UCS8;Q96GV1;A4QMW8;A8K3B0;D3DTL2;P09104;P13929;Q6FHV6;B7Z2X9;F5H0C8;E5RGZ4;B4DUJ6;E5RG95;F5GZ30;E5RI09;F5GWQ3;F5H5U1;F5H1C3	0.154	33	9.37	8.858	0
PSMC3	26S protease regulatory subunit 6A	P17980;A8K781;E9PM69;E9PKD5;E9PMD8;E9PS45;E9PN50;E9PLG2;E9PLQ8;E9PRB8	0.153	14	8.338	8.226	0
DNAJB1	DnaJ homolog subfamily B member 1	P25685;Q6FHS4;Q6FI51;B4DX52;Q59E89;Q9UDY4;B4DNN2;B4DKK9	0.153	3	7.872	7.341	0
GNL3	Guanine nucleotide-binding protein-like 3	Q9BVP2;B4DMU5;C9JZT7;C9JYH9	0.151	16	8.674	8.454	0
RDX	Radixin	A7YIJ8;B0YJ88;P35241;B7Z2S7;F5H1A7;B7Z9U6;Q05CU6;H7BZI4;Q6PKD3;A7YIK3;H0YE16;E9PNV3;A7YIK0;E9PQ82;Q9NST9;E9PKN5	0.15	25	8.718	8.512	0
MDN1	Midasin	Q9NU22;Q6AI22;Q5T795;Q6ZVV6;Q6PJJ1	0.149	20	7.807	6.594	0
TRAPPC8;KIAA1012	Trafficking protein particle complex subunit 8	Q9Y2L5;A8K922;Q6PCC9	0.146	29	8.747	0	0
THOC3	THO complex subunit 3	Q96J01;Q6NZ53;D6RGZ2	0.146	1	7.161	0	0.00063
		Q59EC0;B7Z8Y3	0.145	25	8.469	8.398	0
MCM7	DNA replication licensing factor MCM7	B2RBA6;C6EMX8;P33993;F5H776;B4DDF5;B3KUD7;F5H4S2;A4D2A2;Q9H4N9;C9J8M6	0.144	7	7.906	7.495	0
KARS	Lysine--tRNA ligase	Q15046;Q6ZTI3;H3BVA8;H3BPV7	0.143	44	8.863	8.602	0
DDX46	Probable ATP-dependent RNA helicase DDX46	A8K6X3;Q7L014;D3DQA6;D6RJA6;F5GYY8;Q0VGL8;H0Y9U3	0.141	7	7.516	7.218	0
SNRNP40;WDR57	U5 small nuclear ribonucleoprotein 40 kDa protein	B4DQJ1;A0MNP2;B2R9I9;Q96DI7;Q9NSS8	0.141	6	8.161	7.753	0
TRAPPC3	Trafficking protein particle complex subunit 3	O43617;A6NDN0;A6NKE1	0.141	4	8.02	0	0
CRNKL1;DKFZp762M013;crn	Crooked neck-like protein 1	Q9BZJ0;Q5JY65;Q69YP1;Q8IXG0	0.14	6	8.08	7.858	0
EIF2B4;DKFZp586J0119	Translation initiation factor eIF-2B subunit delta	E7ERK9;Q9UI10;F5H6W1;Q71US4;Q9Y3W7;B4DUP5;F8W8L6;Q9HBP7;Q59FC8	0.14	3	7.435	7.278	0
TUBA1C;TUBA1B	Tubulin alpha-1C chain	F5H5D3;Q53GA7;Q9BQE3;B7Z1K5;E9PGK3;Q8N532;F8VVB9;C9JDS9;Q9H853	0.139	2	7.702	6.508	0
RPL35A	60S ribosomal protein L35a	P18077;C9K025;F8WB72;F8WBS5	0.138	12	9.217	8.884	0
LSM3	U6 snRNA-associated Sm-like protein LSm3	B2R5H5;P62310	0.135	2	7.416	6.806	0
POLR2A	DNA-directed RNA polymerase II subunit RPB1	P24928	0.135	2	6.753	0	1e-05
ARPC4;ARPC4-TTLL3	Actin-related protein 2/3 complex subunit 4	C9JWM7;F8WCF6;P59998;E7ETI0;H7C0A3;F8WDD7;Q9H7Z5;F6TTL5;F8WE39	0.134	4	8.215	7.79	0
SF3B2;DKFZp781L0540	Splicing factor 3B subunit 2	Q13435;E9PPJ0;Q7Z3K9;H0YCG1;E9PJ04;E9PJT3;H0YEX5;H0YDT7;E9PIL8	0.133	16	8.67	8.468	0
RPL17	60S ribosomal protein L17	P18621;B4E3C2	0.132	10	8.889	8.471	0
SNRPD3	Small nuclear ribonucleoprotein Sm D3	P62318;B4DJP7;H3BT13	0.132	7	8.637	8.141	0
RECQL	ATP-dependent DNA helicase Q1	P46063;F8WD97;F8WA66;F5H2L2;F5H3W0;F5H4P4	0.132	2	7.189	0	0
NEMF	Nuclear export mediator factor NEMF	O60524;G3V5V3;G3V4D9;G3V547;F5H639	0.131	1	6.547	6.341	0
GNPDA1	Glucosamine-6-phosphate isomerase 1	A8K3S1;P46926;D6RFF8;D6R9P4;B3KMV2;E7EVU7;D6RAY7;B7Z3X4;D6RB13;D6R917;Q8TDQ7	0.13	2	7.126	0	0
PSMB4	Proteasome subunit beta type-4	P28070;B4DFL3	0.129	6	8.634	8.305	0
HIST1H2BJ;HIST1H2BO;HIST1H2BB;HIST2H2BE;HIST3H2BB	Histone H2B type 1-J;Histone H2B type 1-O;Histone	P06899;P23527;P33778;Q16778;Q8N257;Q6DN03;Q6DRA6	0.129	1	7.651	7.411	0
NCL	Nucleolin	P19338;B3KTP9;Q6ZS99;E7EX81;B3KM80;Q9BQ02;H7BY16;C9JWL1;C9J1H7;C9JLB1;C9JYW2	0.128	64	9.913	9.495	0
EIF2S3;EIF2S3L	Eukaryotic translation initiation factor 2 subunit	P41091;Q53HK3;A8K2Y2;B2R5N2;Q2VIR3;F8W810;H7BZU1	0.128	31	8.884	8.853	0
LASP1	LIM and SH3 domain protein 1	Q14847;A8K1D2;C9J9W2;B4DJI4;B4DIC4;B4DGQ0;Q59FZ8;B7ZB56;Q9NPR7	0.128	13	8.377	7.624	0
SRSF7	Serine/arginine-rich splicing factor 7	Q16629;C9JAB2;G5E9M3;B4DEK2;B4DLU6;Q8NB80;F8WEA1	0.127	6	8.7	8.307	0
VIM	Vimentin	P08670;Q53HU8;B0YJC4;F5H288;B3KRK8;B0YJC5;Q5JVS8;A5Z217;P17661;Q45VM6;Q45VM7;Q45VM8;Q53SB5;Q549R8;Q549R9;Q9H319;B3KWQ6;P41219;H7C5W5;Q549R7;P14136;E9PAX3;B4DJW0;B4E192;P07197;A5YM63;E7ESP9;B4DJT7;E7EMV2;B3KQI5;P07196;B4DGN2;E9PBF7;Q16352;B3KXJ0;Q8TCR7;B4D	0.126	108	9.988	9.816	0
TRAPPC11	Trafficking protein particle complex subunit 11	B3KU05;Q7Z392;B7WNP8;D6RHE5;B3KR79;D6R9T9	0.126	13	8.065	0	0
PSMD14	26S proteasome non-ATPase regulatory subunit 14	O00487;Q59G89;Q53TH1;Q4ZG77;Q96DE8	0.126	1	7.631	7.154	0
SNRPB;SNRPN	Small nuclear ribonucleoprotein-associated protein	E7ENP4;Q15182;B3KVR1;Q9UIS4;P14678;P63162;B4DVS0;Q5XPV6;Q66K91;Q53HE7;Q6LBS1	0.123	17	8.861	8.342	0
ARPC1B	Actin-related protein 2/3 complex subunit 1B	A4D275;O15143;F8WCG3;C9J6C8;C9JFG9;C9JQM8;C9JEY1;C9J4Z7;C9K057;C9JBJ7;C9JTT6	0.123	3	7.658	7.364	0
MYEF2	Myelin expression factor 2	Q9P2K5;Q9Y655	0.123	1	7.154	0	0
RUSC1	RUN and SH3 domain-containing protein 1	Q9BVN2;Q5T9V0;Q9BT86;B4DQB8;B3KWM9	0.122	35	9.442	0	0
RPL14		Q6IPH7	0.121	17	9.243	8.904	0
AP4E1	AP-4 complex subunit epsilon-1	Q9UPM8;H0YL95;H0YK95	0.119	33	8.905	0	0
PSMB6	Proteasome subunit beta type-6;Proteasome subunit	P28072;Q6IAT9;I3L3X7	0.119	6	8.728	8.437	0
RPS15	40S ribosomal protein S15	P62841	0.119	4	7.978	7.292	0
RPL7A;RP-L7a	60S ribosomal protein L7a	P62424;Q5T8U4;Q5T8U3;Q5T8U2;Q9BY74	0.117	23	9.396	9.241	0
RPL21	60S ribosomal protein L21	P46778;Q6IAX2;Q59GK9;G3V1B3	0.117	14	9.143	8.652	0
AP3M1;DKFZp586G1518	AP-3 complex subunit mu-1	Q9Y2T2;B4DRN6;Q8NDP0;P53677;E5RJ52;H0YBM0	0.116	3	7.707	7.003	0
RPL24	60S ribosomal protein L24	P83731;C9JNW5;C9JXB8	0.115	12	9.177	8.8	0
SARNP;CIP29	SAP domain-containing ribonucleoprotein	H0YHG0;P82979;Q567R9;F8VZQ9;A4D286	0.115	2	7.464	6.715	0
RPL13A;RP11-365K22.1-001;RPL13a	60S ribosomal protein L13a	P40429;Q9BSQ6;Q5VY36;Q5QTS3;Q53H34;Q8J015;Q0VGL3;B4DNC8;Q6NVV1	0.113	13	9.245	8.904	0
EFTUD2;U5-116KD;SNRP116	116 kDa U5 small nuclear ribonucleoprotein compone	A8KAP3;Q15029;Q6IBM8;B3KX19;B4DK30;B4DZB1;Q8IXJ3;B4DMC0;B3KWY2	0.108	20	8.551	8.524	0
NPM1	Nucleophosmin	P06748;A4ZU86;Q9BTI9;Q504R3;Q9NX34;E5RI98;E5RGW4	0.108	12	9.185	8.736	0
ACP2	Lysosomal acid phosphatase	P11117;B7Z6L8;F5H1S6;B7Z552;E9PQY3;B7Z7D2;B7Z4Z2;E9PHY0;E9PP23;B7Z8T9;F5GWV7	0.108	3	7.223	0	0
AP4B1	AP-4 complex subunit beta-1	B2RBF6;Q9Y6B7;B4DTG3;B1ALD0;B3KSJ4;B1ALD1;B7Z4X3;B1ALD2;B1ALD3	0.105	45	8.977	6.625	0
SARS	Serine--tRNA ligase, cytoplasmic	Q5T5C7;P49591;Q53HA4;Q0VGA5	0.105	18	8.824	8.644	0
ACTR1A;ACTR1B	Alpha-centractin;Beta-centractin	P61163;B4DM97;B4DXP9;B4DMT4;F5H3I4;P42025;Q13841;G5E9Q5	0.105	3	8.015	7.574	0
USP39	U4/U6.U5 tri-snRNP-associated protein 2	Q53GS9;B9A018;B8ZZD1;B7Z7L9;B3KM40;G5E9H0;B4DHT4;B3KMG1;B3KPG7;F8WC91;C9JIU2;C9J0X5	0.104	9	8.271	7.893	0
EIF3I	Eukaryotic translation initiation factor 3 subunit	Q13347;Q53HU7;Q5U0F4;Q5TFK1;Q9P1D9	0.103	6	8.391	8.011	0
EDC4	Enhancer of mRNA-decapping protein 4	Q6P2E9;B7Z7V8;I3L2F4;I3L3M2;I3L0V0	0.102	15	7.982	7.901	0
DNM2	Dynamin-2	E9PEQ4;F5H4R9;P50570;A8K1B6;Q59G96;H3BLY9;C9JXE5;Q9UQ16;E5RHK8;B4DJ53;B3KPF2;Q6P2G1;Q05193;B4DK06;B7ZAC0;F8W9W1;B4DHH5;Q59GI5;E5RIK2;B3KUU8;Q8N1K8;F5H722;Q9UPH5	0.102	13	7.973	7.818	0
VPS26B	Vacuolar protein sorting-associated protein 26B	Q4G0F5;E9PRT4	0.102	2	7.358	0	0
RPL13	60S ribosomal protein L13	A8K4C8;P26373;Q6NZ55;F5H1S2;B4DLX3;B4DGL7;H3BTH3;O60250	0.101	13	9.167	8.817	0
RBFOX1;RBFOX2;RBM9;A2BP1;DKFZp547L059;RBFOX3	RNA binding protein fox-1 homolog 1;RNA binding pr	F8VZG9;B7Z1U7;F8W9K3;Q9NWB1;F8WAC5;F8WSN4;F8VRS4;O43251;B0QYY4;B7ZLH9;B0QYV1;Q59HD3;F8VZY7;F8VR27;Q8TCM0;B4DF29;A6NFN3;B0QYY7;I3L1D4	0.097	2	7.332	0	4e-05
SERINC1	Serine incorporator 1	Q9NRX5	0.095	19	9.53	0	0
RPS27	40S ribosomal protein S27	P42677;Q5T4L6;Q5T4L4	0.095	7	8.942	8.552	0
XLKD1;LYVE1	Lymphatic vessel endothelial hyaluronic acid recep	B2R672;Q9Y5Y7	0.095	1	7.502	0	0.00308
PPAT	Amidophosphoribosyltransferase	A8K4H7;Q06203;Q53H22;Q59G63;D6RCC8;D6RE15	0.094	5	7.605	7.453	0
IPO7	Importin-7	O95373;B3KQG6;B3KNG9	0.094	3	7.732	7.507	0
CCDC93	Coiled-coil domain-containing protein 93	Q567U6;F8W9X7;H7C050	0.093	4	7.57	6.908	0
PPP1CC	Serine/threonine-protein phosphatase PP1-gamma cat	P36873;F8VYE8;Q9UPN1;F8W0W8;F8VR82;B4DJ75;B7ZB67;B4E163;E7ETD8;F8W0V8;B4DNE3;H0Y3Y6;C4TNW6	0.092	2	7.719	7.364	0
EIF2B3	Translation initiation factor eIF-2B subunit gamma	Q9NR50;Q9HA31;H0Y580;Q5QP91	0.092	1	6.538	0	7e-05
SNRPD2	Small nuclear ribonucleoprotein Sm D2	P62316	0.091	15	8.829	8.43	0
GNB2L1	Guanine nucleotide-binding protein subunit beta-2-	E9KL35;P63244;H0Y8W2;H0YAM7;H0YAF8;D6RAC2;D6REE5;D6R9L0;D6R9Z1;D6RHH4;D6RFX4;B4DVD2;H0Y8R5;D6RFZ9;D6RBD0;D6RF23;E9PD14;B4E0C3;D6RAU2;H0Y9P0;D6RHJ5;B4DWC6;D6R909;D6RGK8	0.09	14	8.923	8.478	0
PPIL4	Peptidyl-prolyl cis-trans isomerase-like 4	Q8WUA2;Q6P392;Q32Q83;B3KRR4;Q96AL2;Q9P1R3;Q9H287	0.089	7	7.959	7.786	0
GEMIN2	Gem-associated protein 2	O14893;H0YEL0;H0YDP6	0.087	1	7.038	0	1e-05
SYNGR2	Synaptogyrin-2	Q3KQZ2;O43760	0.086	19	9.757	7.293	0
SF3A2	Splicing factor 3A subunit 2	Q05DF2;Q15428	0.081	8	8.366	7.892	0
EXOSC6	Exosome complex component MTR3	Q5RKV6	0.081	1	7.167	6.903	1e-05
RPLP0;RPLP0P6	60S acidic ribosomal protein P0;60S acidic ribosom	A8K4Z4;P05388;F8VWS0;Q3B7A4;Q6NSF2;F8VU65;G3V210;Q53HK9;Q8NHW5;Q53HW2;F8VRK7;F8VPE8;F8VQY6;F8VZS0;F8VW21;F8VS58;F8VWV4;B4E3D5	0.076	11	9.174	8.842	0
ARPC1A	Actin-related protein 2/3 complex subunit 1A	Q92747;Q53GB6;Q59GQ0;B4DLQ7;E9PF58;Q75MY0	0.073	5	8.004	7.554	0
SNRNP70	U1 small nuclear ribonucleoprotein 70 kDa	P08621;A8KAQ5;B3KPV0;Q9UFS1	0.072	10	8.513	8.329	0
NAGPA	N-acetylglucosamine-1-phosphodiester alpha-N-acety	Q9UK23;B4DZG9	0.071	3	7.336	0	0
PSMC1	26S protease regulatory subunit 4	P62191;Q53HB3;Q53XL8;Q6NW36;B4DR63;G3V4X1	0.068	21	8.713	8.63	0
IER3		Q5ST79	0.068	1	6.912	0	0.00151
SNRPA1	U2 small nuclear ribonucleoprotein A	P09661;Q53G21;Q53G61;H0YMA0;H0YLR3;Q6NVW9;H0YKK0	0.067	7	8.514	8.272	0
CACYBP	Calcyclin-binding protein	Q5R371;Q6NVY0;Q9HB71;B3KSF1;Q5R370;B4DFD3	0.067	2	7.88	7.298	0
DHX30	Putative ATP-dependent RNA helicase DHX30	Q7L2E3;H7BXY3;Q6W6M7	0.065	9	7.75	7.664	0
UBAP1L	Ubiquitin-associated protein 1-like	F5GYI3	0.063	5	8.746	6.703	0
SNRPC	U1 small nuclear ribonucleoprotein C	P09234;Q53G33;Q5TAL4	0.063	2	7.563	7.18	0
YTHDC1	YTH domain-containing protein 1	Q96MU7	0.062	1	6.799	6.357	0
BZW1;hCG_2022736;Nbla10236	Basic leucine zipper and W2 domain-containing prot	Q53FN7;Q7L1Q6;D3DN77;H0Y503;Q3LIC9	0.061	2	7.36	6.518	0.0001
GAPDH	Glyceraldehyde-3-phosphate dehydrogenase	P04406;E7EUT4;Q2TSD0;E7EUT5;Q0QET7;A4UCT1;B4DRV9;E7EU54;Q16768;O14556	0.059	51	10.189	9.745	0
ATP2B1;ATP2B2;ATP2B4;ATP2B3;ATP2B2 variant protein	Plasma membrane calcium-transporting ATPase 1;Plas	Q59H63;P20020;Q01814;P23634;Q16720;Q4LE63;Q68DH9;E7EME2;F5H7F7;A7E2D8;A8K8U3;H0Y7S3;Q4J697;E7ERY9;A1L3B5;A1X4P8	0.056	1	7.207	0	2e-05
PPP1CA	Serine/threonine-protein phosphatase PP1-alpha cat	P62136;E9PDP1;B3KXM2;A6NNR3;E9PMD7;F5H037;F5H1L6;C0STL0	0.055	7	8.395	7.83	0
FAM91A1	Protein FAM91A1	Q658Y4;B4DUD8;E7ER68;G3V120;H0YBR6;H0YC80;P0C866;E7EMD5;Q8N6F3	0.053	29	8.676	0	0
SPATA5	Spermatogenesis-associated protein 5	Q8NB90	0.051	1	6.736	6.198	0
MCM5	DNA replication licensing factor MCM5	A8K521;B1AHB0;P33992;Q53FG5;B4DQ39;B1AHB1;B3KVF0;B4DVK5;E7EQY5;Q59F49;B1AHB2;F8WBR1;B1AHA9	0.05	20	8.47	7.896	0
DAGLB	Sn1-specific diacylglycerol lipase beta	Q8NCG7;E7ET49;B4DQQ6;B3KR38;B3KRA0;E7EVQ4;B4DVH8;B4DVJ1;C9JA85;F8WBN0	0.049	63	9.839	6.678	0
EXOSC2	Exosome complex component RRP4	Q13868;A3KFL5;A3KFL4;A3KFL2;B4DKK6;A3KFL1;B3KQW2;B4E001;A2VCR1	0.049	4	7.68	7.143	0
CAPZB	F-actin-capping protein subunit beta	B4DWA6;E7EQ40;B1AK88;B2R7T8;B1AK87;Q7L4N0;P47756;B1AK85;B1AK86;B1AP83;F6USW4;B1AK84;B1AP81;F6Q0E3	0.046	3	7.822	7.249	0
RPAP3	RNA polymerase II-associated protein 3	Q9H6T3;B4DRW9	0.045	1	6.392	0	0
SNRPE	Small nuclear ribonucleoprotein E	P62304	0.044	3	7.518	6.741	0
GLT25D1	Procollagen galactosyltransferase 1	Q8NBJ5;Q9H6F1;E9PC06;Q8WUI9;Q6IPW8;B3KQ10	0.044	3	7.103	6.823	0
SFRS4;SRSF4	Serine/arginine-rich splicing factor 4	A8K644;Q08170;E7EMJ8;Q53F45;B4DEM8;F6T1J1;Q59EF5	0.044	1	6.536	0	0
EEF1A2	Elongation factor 1-alpha 2	Q05639;Q59GP5	0.042	6	7.934	7.098	0
RCC2	Protein RCC2	Q9P258;A5PLK7	0.04	22	8.874	8.687	0
PRMT5	Protein arginine N-methyltransferase 5;Protein arg	B2RDD7;O14744;G3V5W5;B4DX49;B4DY30;B4DV00;A8MTP3;G3V580;G3V5L5;H0YJX6;C9JSX3;G3V2X6;G3V2L6;H7BZ44;H0YJD3;H0YJ77;G3V5T6;H0YJY6	0.039	12	8.188	8.023	0
GNAS;GSA	Guanine nucleotide-binding protein G(s) subunit al	Q5JWF2;A6NI00;P63092;Q5FWY2;Q14455;B0AZR9;O60726	0.039	2	7.387	6.581	0
RBM39;DKFZp781C0423;DKFZp686A11192;DKFZp686C17209;	RNA-binding protein 39	Q14498;B4E1M7;Q68DD9;B3KWX7;B4DLM0;B4DRA0;G3XAC6;E1P5S2;Q6N037;B7Z4L7;H0Y4X3;Q5QP20;Q6MZY7;Q7Z3L0;Q5QP23;Q5QP21;Q5QP22	0.038	3	7.429	0	0
CDC73	Parafibromin	Q6P1J9;B4DV47	0.037	2	7.117	6.488	0.00074
RFC4	Replication factor C subunit 4	P35249;C9JZI1;B4DM41;C9J8M3;C9JTT7;C9JXZ7;H7C1P0;F8WE44;C9JGY5	0.036	5	7.859	7.402	0
BMS1	Ribosome biogenesis protein BMS1 homolog	Q14692	0.036	2	7.131	6.776	0
HNRNPF	Heterogeneous nuclear ribonucleoprotein F;Heteroge	P52597;B4DKS8	0.035	6	8.091	7.61	0
RPL36A	60S ribosomal protein L36a	H0Y5B4;H7BZ11;B2REA7;P83881;H0Y3V9;H7BY91;B2REA8	0.034	4	8.496	8.309	0
SYPL;SYPL1	Synaptophysin-like protein 1	A4D0R1;Q16563;A4D0R2;A8K865;C9JYN0;H7C4J8	0.033	12	9.028	6.403	0
UBIAD1	UbiA prenyltransferase domain-containing protein 1	Q9Y5Z9	0.033	2	7.447	6.723	0
UBR4	E3 ubiquitin-protein ligase UBR4	Q5T4S7;B4DYV5;B3KMT2;B4DPF6;B3KM62;Q96HY5;Q5TBN9	0.032	1	6.482	0	0
WDR18	WD repeat-containing protein 18	Q9BV38	0.026	8	8.417	8.045	0
SAMHD1	SAM domain and HD domain-containing protein 1	Q9Y3Z3;Q59H15;A6NDZ3	0.026	4	7.548	7.399	0
SERINC3	Serine incorporator 3	Q13530;Q53GK8;B4DHI5;F5GY47;B4DUE9;Q5H936	0.024	19	8.79	0	0
ALDH16A1	Aldehyde dehydrogenase family 16 member A1	Q8IZ83;B4DQ15;F5H4B6;B4DVV1;F8WBH3	0.024	1	6.932	6.571	0
SNRPD1	Small nuclear ribonucleoprotein Sm D1	P62314;Q7Z5A3	0.023	4	8.204	7.739	0
		B4E3B6;E7EP11;B4DNV4	0.021	4	8.108	7.098	0
TRAPPC12;CGI-87	Trafficking protein particle complex subunit 12	Q8WVT3;B3KST6;E7ENL7;Q8N9N0;Q53QD4;H7C0T3;H7C2F7;H7C1E5;Q53S18;H7C373;H7C0K3;H7C2B4	0.02	6	7.909	0	0
PRIC295;GCN1L1	Translational activator GCN1	E1NZA1;Q92616;B4DM32	0.018	40	8.363	8.23	0
BUB3	Mitotic checkpoint protein BUB3	O43684;B4DDM6	0.017	8	8.718	8.304	0
HSPA1B;HSPA1A	Heat shock 70 kDa protein 1A/1B	H0YG33;A8K5I0;P08107;B4DNT8;Q59EJ3;F5GZ62;B4DWK5;F5H1D3;B4DI39;F8VZJ4;B4DFN9;B4E388;B4E1S9;E7EP94;B4DVU9;B3KTT5;Q5SP16;B4DNX1;B4E1T6;Q9UQC1	0.016	93	10.099	9.643	0
NEK9	Serine/threonine-protein kinase Nek9	Q8TD19;B3KY50;G3V459	0.014	2	6.774	0	0.00022
FEN1	Flap endonuclease 1	P39748;Q6FHX6;B4DWZ4;F5H1Y3;I3L3E9	0.013	6	8.27	7.67	0
ARF3;ARF1	ADP-ribosylation factor 3;ADP-ribosylation factor	P61204;P84077;F5H3A6;B4E190;B7ZB63;F5H423;B4DEB9;B4DN70;B4DJC8;F5H0C7;H0YGG7;F8WDB3;F8WCJ5;F5H6T5;F5H1V1	0.009	3	7.834	6.708	0
AP4M1	AP-4 complex subunit mu-1	C9JC87;O00189;B4DKN7;Q6ZNF7;C9IZL5;C9JWL4;C9JMG3;H7C0A0;H7BZV3;F8WCR6;H0Y6K1;Q6N009;B4E2Y6;B4DEE6;F8WCC5;F8WDR3	0.005	16	8.71	0	0
NMT1	Glycylpeptide N-tetradecanoyltransferase 1;Glycylp	P30419;Q96HI4;B7Z8J4;Q9Y465;A4FU65	0.003	13	8.372	8.259	0
SAP18	Histone deacetylase complex subunit SAP18	O00422;H7BZW6	0.003	2	7.577	7.119	0.00015
AIMP2	Aminoacyl tRNA synthase complex-interacting multif	B2R7M3;Q13155;F8W950;A8MU58;F8WCL2	0.002	8	8.127	7.729	0
ATG9A	Autophagy-related protein 9A	A8K140;Q7Z3C6;B3KPP7;B4DYN3;H7C152;H7C1G6;C9JD65;C9JXG2;C9JDK4;C9JKV7;C9IYZ9;C9JX27;C9JFV2;C9JS65;Q674R7;F2Z3I6	0.001	108	9.851	7.822	0
CAP1	Adenylyl cyclase-associated protein;Adenylyl cycla	B2RDY9;D3DPU2;Q01518;B4DI38;F5H6Z3;B4DNW7;B4DNY3;B4DNA3;B4DUZ8;Q5T0R9;Q5T0R1;Q5T0R2;Q5T0R3;Q5T0R4;Q5T0R5;Q5T0R6;Q5T0R7;P40123;Q9BYW9;B7Z4M3;E9PDI2;B7Z1C4;E9PDI0;Q5JPJ8;B7Z385;B7Z214	0.001	7	8.201	8.014	0
DCD	Dermcidin;Survival-promoting peptide;DCD-1	P81605	0	0	6.871	6.556	0.00018
LYZ	Lysozyme C	B2R4C5;P61626;F8VV32	0	0	6.64	0	0.00033
RAB8A	Ras-related protein Rab-8A	P61006;B4DEK7;Q92930;B4DMS1;F5GY21;H0YNE9;H0YMN7;B3KTE3;Q59EP4;H0YL94;H0YLJ8;G5EMR8;P59190;G5EMR7;G5ELZ5;G5ELZ6	-0.003	4	8.167	7.016	0
PSME1	Proteasome activator complex subunit 1	H0YNE3;A6NJG9;Q06323;Q6FHU3;Q6IBM2;Q86SZ9;H0YLU2;H0YKK6	-0.003	3	7.763	7.444	0
NAA35;MAK10	N-alpha-acetyltransferase 35, NatC auxiliary subun	A8K874;Q5VZE5;Q5VZE6;B1AM43	-0.003	1	8.366	8.233	0.00081
COPB2	Coatomer subunit beta	P35606;B4DZI8;B4E2C9;D6R997;D6RBT6;D6RBG7;D6RCL6;D6RBZ7	-0.004	6	7.558	7.113	0
ARPC3	Actin-related protein 2/3 complex subunit 3	B2R4D5;O15145;Q2LE71;B4DM63;C9JZD1;F8VR50	-0.004	1	6.751	0	0
DYNLL1;DNCL1;DYNLL2	Dynein light chain 1, cytoplasmic;Dynein light cha	P63167;Q6FGH9;Q96FJ2	-0.005	1	7.383	0	3e-05
FLNA	Filamin-A	P21333;Q60FE5;Q60FE6;Q5HY54;A6NDY9;Q8TES4;Q6NXF2;Q96C61;F8WE98;E9PHF0;B4E2F9;B4DTD5;Q14315;Q86TQ3;Q2VP91;H0Y5C6;H0Y5F3	-0.007	48	8.42	7.613	0
HIST2H2BF;HIST1H2BF;HIST1H2BK;HIST1H2BD;HIST1H2BC;	Histone H2B;Histone H2B type 1-K;Histone H2B type	B4DR52;A8K9J7;B2R4S9;O60814;P58876;P62807;Q0D2M2;Q5QNW6;Q93079;Q99877;Q99879;Q99880;P57053;Q96A08	-0.008	10	8.996	8.751	0
TK1	Thymidine kinase;Thymidine kinase, cytosolic	B5BU32;B5BUF9;P04183	-0.008	2	7.33	6.83	0
MTOR	Serine/threonine-protein kinase mTOR	P42345;F5GYA6;B4E2H2;B4DZD5;Q96QW8;B1AKP8;B3KX59	-0.011	10	7.64	6.846	0
FLOT1	Flotillin-1	O75955;Q53HQ0;Q5ST80;Q6IB58;B4DVY7;B0V109;F8VSI6;A2VCL5;A2AB09;B0V111;B0S8A9;A2AB10;A2AB12;B0S8B0;B0V2I8;A2AB11;A2AB13;B0V110;B0V112;A2ABJ5;H0Y4S3;B0V0H2;B0V108	-0.013	3	7.435	6.752	0
PPIH	Peptidyl-prolyl cis-trans isomerase H;Peptidyl-pro	O43447;Q6FH36;Q6FH57;C9JQD4;A6NNE7;H0YEL5	-0.015	1	7.279	0	0.00069
C17orf75	Protein Njmu-R1	Q9HAS0;Q8NI83	-0.016	14	8.6	0	0
HIST1H4L;HIST1H4A;HIST1H4H	Histone H4	B2R4R0;P62805;Q0VAS5;Q6B823	-0.016	13	8.699	8.408	0
CUL3	Cullin-3	Q13618;Q53S54;B7Z600;H7C1L6	-0.016	1	6.826	6.681	0
CAT	Catalase	P04040;B4DWK8	-0.016	1	6.767	6.436	2e-05
PPIL2	Peptidyl-prolyl cis-trans isomerase-like 2	A8K0I0;Q13356;B4DRD4;E7EW80	-0.017	1	6.725	6.348	0.0001
AP4S1	AP-4 complex subunit sigma-1	Q9Y587;Q86U36;G3V2N8;G3V3X7;G3V5J6;G3V4P7;B7ZB52;H0YJI3	-0.019	4	8.35	0	0
ARCN1;DKFZp686M09245	Coatomer subunit delta	B0YIW6;Q6MZV5;B0YIW5;P48444;B4E1X2;E9PEU4;Q6P1Q5;E9PK34	-0.02	4	7.556	7.023	0
MCM6	DNA replication licensing factor MCM6	Q14566;Q4ZG57;B4DRF6	-0.023	7	7.629	7.522	0
SNX6	Sorting nexin-6	A8K885;Q9UNH7;B4DJS7;C0H5W9;Q5QTQ6;G3V5X9	-0.024	2	7.427	0	0
HSPA8	Heat shock cognate 71 kDa protein	P11142;Q53GZ6;E9PKE3;B3KTV0;Q96IS6;Q53HF2;E9PNE6;B4E1Q1;E9PN89;A8K7Q2;B4DTX2;E9PLF4;E9PK54;E9PQK7;E9PQQ4;P54652;E9PI65;E9PPY6;Q96BE0;E9PS65;Q96H53;E9PN25;B3KUS2;A4D111;E9PM13;Q9NWW3;Q9NZ87	-0.025	49	9.157	8.48	0
KPNB1	Importin subunit beta-1	B2RBR9;Q14974;B7ZAV6;B7Z5M1;F5H4R7;B7Z752	-0.027	11	8.218	7.952	0
THOC6	THO complex subunit 6 homolog	Q86W42	-0.027	2	7.314	6.594	0
IK;CSA2;DKFZp564B112	Protein Red	B2R5Y4;Q13123;Q95HA6;Q9UK43;E7EQZ7;Q9H4P6;B4DEH2;D6REL4;Q9Y3Z5;D6RAY9;D6RCQ4	-0.028	6	7.74	7.521	0
RFC1	Replication factor C subunit 1	P35251;H0Y8U4	-0.029	1	6.677	6.347	2e-05
UCHL5	Ubiquitin carboxyl-terminal hydrolase isozyme L5	Q5LJA9;Q5LJA5;B2RB07;Q9Y5K5;E9PGR0;Q5LJB0;H0Y6Y4;Q5LJA3;B7Z9U9;B4DW59;Q5LJB2	-0.03	2	7.437	6.662	0
DYNC1H1	Cytoplasmic dynein 1 heavy chain 1	Q14204;H0YJ21;Q9NRC3;B4DSR6;Q92862;Q6P2H7	-0.031	124	8.724	7.413	0
SARS2;FBXO17;FDX1L	Serine--tRNA ligase, mitochondrial;Adrenodoxin-lik	Q9NP81;B4DJM9;B4DJP6;B4DXB9;E7EX87;Q6P4F2;E7EQL1;F2Z2N3	-0.031	1	6.857	0	0.00317
LANCL1	LanC-like protein 1	B2R602;O43813;Q53TN2;Q6FHH6;E9PHS0;B4DGM7;F8WDS9	-0.033	1	7.237	7.058	0
RPS27A;UBC;DKFZp434K0435;UBB	Ubiquitin-40S ribosomal protein S27a;Ubiquitin;40S	B2RDW1;P62979;Q5RKT7;Q59EM9;Q66K58;P0CG48;A8K674;F5H041;Q96H31;F5H7K6;Q96MH4;Q96C32;Q9UFQ0;P0CG47;Q5PY61;Q5U5U6;F5GXK7;F5H747;F5H388;B4DV12;F5H7Y5;Q5UGI3;F5H265;F5H2Z3;F5GYU3;F5H6Q2;Q8WYN9;Q49A90;F5H4D8;F5GZ39	-0.034	28	9.102	8.587	0
SNRPG	Small nuclear ribonucleoprotein G-like protein;Sma	A8MWD9;P62308;F5H013;Q49AN9	-0.034	1	6.788	0	0
GNB2;GNB4;GNB1	Guanine nucleotide-binding protein G(I)/G(S)/G(T)	P62879;Q6FHM2;E7EP32;C9JXA5;C9JIS1;C9JZN1;Q9HAV0;B1AKQ9;B1AKQ7;B1AKQ8;A8K3F6;B3KPU1;F1T0G4;F1T0G5;P16520;E9PCP0;Q59G26;Q96B71;F5H0S8;F5H8J8;F5H100;B4DLV5;Q71UM7;C9JD14	-0.035	1	7.419	0	0
C16orf88	Protein C16orf88	Q1ED39;H3BPL4;H3BNU8;H3BMC9	-0.038	6	8.298	8.011	0
HSPA9	Stress-70 protein, mitochondrial	Q8N1C8;P38646;B7Z4V2;B7Z4T3;F5H3L8;B7Z1V7;A1XP52;H0YBG6;H0Y8K0	-0.038	2	8.132	7.819	0
APEX1	DNA-(apurinic or apyrimidinic site) lyase;DNA-(apu	P27695;Q5TZP7;G3V3M6;G3V5Q1;G3V3C7;G3V359;G3V5M0;G3V5D9;H7C4A8;G3V2D9;G3V574;G3V3Y6	-0.04	8	8.693	8.246	0
SNAP29	Synaptosomal-associated protein 29;Synaptosomal-as	O95721;C9JAF7	-0.043	8	8.181	7.007	0
WDR11;DKFZp434L1715	WD repeat-containing protein 11	B2RCJ6;Q9BZH6;Q9NVU3;Q659C9;Q9NWV7;B4DX09	-0.044	42	8.863	7.582	0
CD151	CD151 antigen	P48509;Q53FU5;E9PMR4;E9PRJ3;E9PL82	-0.044	1	7.068	0	0.00328
EXOC3	Exocyst complex component 3	O60645;Q6P2E8;H7BXW1;D6RB59;D6RBR9;Q69YP2;B2RE06	-0.045	2	6.736	6.311	8e-05
SRSF1	Serine/arginine-rich splicing factor 1	Q07955;Q59FA2;A8K1L8;B7Z570	-0.05	5	8.368	7.953	0
BLMH	Bleomycin hydrolase	Q13867;B4DXF3;E7EMN3	-0.05	3	7.408	7.002	0
NOL12	Nucleolar protein 12	B3KQ09;Q9UGY1;B4DGP7	-0.051	1	6.857	6.577	0.00432
PDAP1	28 kDa heat- and acid-stable phosphoprotein	Q13442;F8WBW6	-0.052	3	7.506	6.581	0
RUVBL1	RuvB-like 1	B5BUB1;Q9Y265;B3KRS7;E7ETR0;H7C4G5	-0.053	7	7.867	7.795	0
DCTN2	Dynactin subunit 2	F5H2S7;Q53H88;Q13561;F5H223;F8WAG8;A8K8J9;H0YI98;B3KTX4;F8W1I6;F8VW18;F8VX93;F8VRV7	-0.053	6	7.778	7.188	0
CTTN;EMS1	Src substrate cortactin	Q14247;Q53HG7;Q76MU0;H7C314;B3KRK4;B4E358;E9PP90;E9PKG3	-0.055	10	8.198	8.046	0
SORD	Sorbitol dehydrogenase	Q00796;H0YLA4;B4DKI2;H0YKB3;B7Z3A6	-0.055	5	7.888	7.486	0
ANGEL1	Protein angel homolog 1	Q9UNK9;G3V414;B4DVG4	-0.06	5	7.864	7.129	0
TXNDC5;DKFZp666I134;STRF8	Thioredoxin domain-containing protein 5	Q8NBS9;Q658S9;Q6EHZ3;Q86UY0;B2RDM2	-0.061	5	7.646	6.89	0
LARS;PIG44	Leucine--tRNA ligase, cytoplasmic	B2RCM2;Q9P2J5;B4E266;F5H698;B4DER1;B4DJ10;Q9H8E3;A2RRR4;Q2TU79;Q9HAM7;Q9NPU8;F5H2Z9;Q9NVP8;B3KXA9;Q9NVC0;Q6NVI4;Q9P0T1;E7EN15;Q0VGM8	-0.063	28	8.492	8.342	0
NSF	Vesicle-fusing ATPase	P46459;B7Z5J7;I3L0N3;B4DSK5;B4DH19;B7Z9U2;B4DFA2;B4DGR3;Q96D47;D3DXJ4;I3L2G1;I3L0L3;I3L4Q9;I3L338;Q969G3;B4DGM3;C0IMW4;B4DFR4;C0IMW5;C0IMW7;H7C3F6;H7BXG8;H7C048;I3L255	-0.064	43	9.34	7.99	0
YARS	Tyrosine--tRNA ligase, cytoplasmic	P54577	-0.071	17	8.437	8.332	0
DHX15	Putative pre-mRNA-splicing factor ATP-dependent RN	O43143;F5H6K0;B4E0S6	-0.072	30	8.88	8.463	0
EIF3S3;EIF3H	Eukaryotic translation initiation factor 3 subunit	B3KS98;O15372;Q53HG0;Q53HR0;Q6IB98;Q5BKY2;E5RJT0;E5RGU4	-0.072	6	8.126	7.906	0
ANP32B	Acidic leucine-rich nuclear phosphoprotein 32 fami	Q92688;Q53F35	-0.072	2	7.134	0	0
GLTSCR2	Glioma tumor suppressor candidate region gene 2 pr	B4E1N4;Q53YP0;Q9NZM5;Q96CS0;Q7L4X7;F8WDM9;B4DND9;B4E013;B4DVK1	-0.075	3	7.153	6.983	0
RUVBL2	RuvB-like 2	Q9Y230;B3KNL2;B3KQ59;B4DW30	-0.076	10	8.119	8.085	0
RAB2A	Ras-related protein Rab-2A	P61019;F5H399;E9PKL7;O75546;H7C125;H0YD31;E9PE37;Q6PIK3;H0YDL5;Q9UL31	-0.077	8	8.586	6.907	0
GART	Trifunctional purine biosynthetic protein adenosin	Q59HH3;P22102;Q3B7A7;Q15374;B4DJ93;F8WD69;H7C489;O14660;C9JTV6;C9JBJ1;Q71VH3;H7C366;C9JKQ7;C9JZG2	-0.083	12	8.095	8.084	0
NAA15;NARG1	N-alpha-acetyltransferase 15, NatA auxiliary subun	B2RBE5;Q9BXJ9;B4E2T6;F5H5A7;Q58F05;A4FU51;Q6N069	-0.089	3	7.257	7.124	0
RAB10	Ras-related protein Rab-10	P61026;Q53T70;Q53SX4	-0.09	4	8.258	7.043	0
UBA2	SUMO-activating enzyme subunit 2	B2RDF5;B3KMZ6;Q9UBT2;B3KWB9;B3KNA3	-0.09	1	6.544	0	0.00214
HP1BP3	Heterochromatin protein 1-binding protein 3	Q5SSJ5;B0QZK4;Q5SWC8	-0.092	8	8.111	8.092	0
POR;DKFZp686G04235	NADPH--cytochrome P450 reductase	Q59ED7;A8K3B4;B2R6E5;P16435;H0Y4R2;Q63HL4;B4DJI8;E7EVY7;E7EPN3;E7EWU0	-0.096	3	7.294	0	0
VPS26A	Vacuolar protein sorting-associated protein 26A	O75436;B4DLT1;F5H4L7;A8K3C1;G3V1N8;A8MZ56	-0.099	2	7.385	0	0
STX8	Syntaxin-8	Q9UNK0;I3L481;I3L0T9;I3L305	-0.102	1	6.73	0	0.00053
DNAJC13	DnaJ homolog subfamily C member 13	A7E2Y5;O75165;B3KN02;F5GX04;H0Y8Q2;Q0D2M7;H0YA63;Q8N7A5	-0.104	68	8.879	7.019	0
GNB1	Guanine nucleotide-binding protein G(I)/G(S)/G(T)	B2R6K4;P62873;Q1RMY8;B3KVK2;Q71UM6;H0Y418;Q5QPT1	-0.104	6	8.49	7.867	0
HSPA6;HSPA7	Heat shock 70 kDa protein 6;Putative heat shock 70	B2R6X5;B3KSM6;P17066;Q53FC7;B4DHP5;P48741	-0.105	4	8.995	8.779	0
RAB14	Ras-related protein Rab-14	P61106	-0.107	10	8.565	6.882	0
RBBP4;RBBP7	Histone-binding protein RBBP4;Histone-binding prot	Q09028;Q16576;Q6FHQ0;Q5JNZ9;E9PC52;B0R0W4;H0YF10;A8K6A2;Q5JP01;H0YDK2;H0YCT5;Q5JP02;B4DRT0;H0YEU5;C9J959	-0.108	2	7.398	7.031	0
RPL29;RP11-632C17__A.1-001	60S ribosomal protein L29	Q6IPI1;A8K0H3;P47914;Q5T1D1	-0.113	4	8.302	8.028	0
HIST1H2AK;HIST1H2AB;HIST1H2AG;HIST1H2AD;HIST2H2AA3	Histone H2A;Histone H2A type 1-B/E;Histone H2A typ	A4FTV9;B2R5B3;P04908;P0C0S8;P20671;Q08AJ9;Q6FI13;Q7L7L0;Q93077;A3KPC7;Q96KK5;Q99878;P16104;Q96QV6;B2R5B6;Q16777;Q9BTM1;C9JE22;Q8IUE6;P0C0S5;Q71UI9;C9J0D1;B4E0B3;H0YFX9;F5H4B2;A6NKY0;A6NFA8;C9J386;A8MQC5	-0.114	6	8.636	8.143	0
YWHAB	14-3-3 protein beta/alpha;14-3-3 protein beta/alph	B5BU24;P31946;Q59EQ2;Q4VY19;Q4VY20	-0.114	2	7.481	7.045	0
ACSL4;FACL4	Long-chain-fatty-acid--CoA ligase 4	O60488;Q5JWV8;Q8TAF6;B4DH39;D6RF95;H0Y9A0;D6RD96;D6RDA8;D6RFW9	-0.117	16	8.584	7.162	0
AHCY	Adenosylhomocysteinase	P23526;B3KUN3;F5H737;Q1RMG2	-0.117	8	8.319	7.827	0
NARS	Asparagine--tRNA ligase, cytoplasmic	O43776;B4DN60;B4DGT6;B4DF91;F5H015;B4DG16	-0.118	14	8.489	8.279	0
MYH9	Myosin-9	P35579;Q60FE2;Q86XU5;A8K6E4;B4E3S1;Q6ZNL4;H0Y3P4;Q5BKV1;Q99529;B1AH99;A1L2Z2;B4E177;Q2PS10;A7E2Y1;Q9UKX2;F5H4L2;D9YZU2;P12882;P13533;Q9Y623;Q9UKX3;P13535;P12883;A5YM51;Q59EV3;REV__Q9UKV3;REV__E7EQT4;REV__B4DQZ7;B4E0I9;B4DRV3;B4DFX9;Q16086;Q16085;C3TTN4;A8	-0.12	60	8.878	8.869	0
FRG1;FRG1B;LOC283788	Protein FRG1;Protein FRG1B	Q14331;Q9BZ01;Q96ND1;Q05D61;E9PRR7;E9PLY7;F5H5R5;H0YEZ2;Q96MD3	-0.122	3	7.523	7.47	0
GDI2	Rab GDP dissociation inhibitor beta	B4DLV7;E7EU23;P50395;Q6IAT1;B3KVE3;Q8TB95;P31150;B4DHX4;Q5SX87;E9PFL7;Q5SX91;B4DH24;Q5SX86;Q5SX90;G5E9U5	-0.125	4	7.416	0	0
HSPA5	78 kDa glucose-regulated protein	P11021;B4DEF7	-0.126	32	8.862	8.092	0
MYL6;MYL6B	Myosin light polypeptide 6;Myosin light chain 6B	B7Z6Z4;G3V1V0;G8JLA2;P60660;F8W1R7;F8VZV5;F8VPF3;B4E368;P14649;F8W1I5;Q6IBG5;G3V1Y7;F8W180;F8VZU9;H0YI43	-0.13	4	7.87	7.46	0
PRDX4	Peroxiredoxin-4	Q13162;H7C3T4;A6NG45;A6NJJ0	-0.136	5	8.207	7.413	0
DKFZp686E2459;RBM10	RNA-binding protein 10	Q7Z3D7;P98175;A8K6Q4;P78332;E9PGM9;B3KSK6;Q86SS3;B4DNY1;Q6PKH5	-0.136	4	7.363	6.917	0
DNAJC7	DnaJ homolog subfamily C member 7	Q99615;A8K4T2;Q59EH7;B7Z9W6;Q7Z784	-0.136	3	7.534	6.845	0
CAND1	Cullin-associated NEDD8-dissociated protein 1	A8K8U1;Q86VP6;B3KMG3;H0YH27;H0YGP5;B3KM30;O75155;F8WBB8;F5H6I6	-0.141	10	7.946	7.926	0
C17orf56	AP-4 complex accessory subunit tepsin	Q96N21;I3L3N1	-0.147	5	7.851	0	0
XPO5	Exportin-5	A8K5Y7;Q9HAV4;B3KPQ5;C9J4N8;E7EQK9;E7EQN7;Q5JTE8;Q5JTE7;B3KNC6;Q9H8N6;H0Y3W3;Q5JTF0;Q5JTF1;H0Y9I3;H0YA57;H0Y3Q8	-0.147	5	7.467	7.011	0
VPS35;DKFZp686O2462	Vacuolar protein sorting-associated protein 35	Q96QK1;Q53FR4;F5GYF5;Q5HYM2;I3L4P4;I3L4S0	-0.152	15	8.436	6.829	0
PELP1	Proline-, glutamic acid- and leucine-rich protein	B4DR36;I3L3A8;A8K548;Q8IZL8;B4DEX7;E7EV54;C9JFV4;F8WDZ1;O15451;I3L445;I3L4P1	-0.152	6	7.527	7.155	0
HSPA4;HS24/p52	Heat shock 70 kDa protein 4	B4DH02;P34932;Q59GF8;B4DUS3;B4DIZ3;B4DT47;B4E354;O14992;F5H3R0;B4E0H6;Q7KYN0;B4DSE8;B0AZU6;B0AZS1;Q9BUK9;B0AZT0;B4DN48	-0.154	10	7.846	7.685	0
CFL1	Cofilin-1	E9PK25;P23528;E9PP50;G3V1A4;E9PQB7;B4E112;E9PLJ3;Q549N0;Q9Y281;G3V5P4;E9PS23	-0.154	3	8.201	7.63	0
HSP90AB4P	Putative heat shock protein HSP 90-beta 4	Q58FF6	-0.156	1	7.358	0	0
UBA1	Ubiquitin-like modifier-activating enzyme 1	P22314;B4DL67;B4DDE4;Q5JRS0;Q5JRR9;B3KUJ2;Q5JRR6;Q5JRS2;Q5JRS3;Q5JRS1;Q8WY81	-0.16	8	7.864	7.257	0
ACSL3	Long-chain-fatty-acid--CoA ligase 3	B2RBE0;O95573;B3KN05;B3KMA6;H7BYZ7;Q6PIM8;F5GWH2	-0.161	1	7.398	0	0
SET	Protein SET	Q01105;Q5VXV3;B2RCX0;Q5VXV2;A6NGV1;B2REB8	-0.162	3	7.998	7.558	0
GLO1	Lactoylglutathione lyase	Q04760	-0.163	1	6.74	0	0
UCHL1	Ubiquitin carboxyl-terminal hydrolase isozyme L1	D6R956;B2RD14;P09936;D6R974;A6NLJ7;D6RE83	-0.164	1	7.559	6.93	0
PTGES3	Prostaglandin E synthase 3	B3KUY2;Q15185;B4DP11;B4DP21;B4DHP2;B4DDC6	-0.166	3	7.778	6.289	0
SCAMP3	Secretory carrier-associated membrane protein 3	O14828;Q6FHJ5	-0.167	20	9.153	6.914	0
VPS29;DKFZp667O202	Vacuolar protein sorting-associated protein 29	F8VXU5;H3BLV8;Q9UBQ0;Q5JPE4;Q05DG7	-0.172	3	7.631	0	0
SPTAN1;DKFZp564P0562	Spectrin alpha chain, brain	A6NG51;Q13813;F8W7K3;Q9UG16;B4DGT1;B4DTV8;A6NN88;Q14917	-0.176	5	7.123	0	0
GNAI3;GNAI2;GNAI1;GNAO1	Guanine nucleotide-binding protein G(k) subunit al	P08754;Q5TZX1;F5H4U5;P04899;P63096;B3KP89;P09471;Q96C71;B3KTZ0;B3KX51;B4E2X5;B4E2V1;Q8N6I9;B3KP24;F5GZL8;Q93020;A8K1Y9;P38405;A8MTJ3;P19087;Q5T697;Q8N2B4;P11488;H0Y7F4;Q5JWE8;Q5JWE9;Q6LCB5;C9JPP4;Q6AWC5;H3BTM2;H0Y7E8;Q5JW64;Q5JWD1;A2A2R6	-0.178	7	8.337	6.883	0
CUL2	Cullin-2	B7Z6K8;G3V1S2;Q13617;Q5T2B5;B7Z1Y1;Q5T2B7;Q5T2B4	-0.179	3	7.187	6.851	0
MAN1B1;DKFZp434I213	Endoplasmic reticulum mannosyl-oligosaccharide 1,2	H0YG20;Q9UKM7;B4DR05;H0YGV7;B3KQC5;B3KXZ1;Q5VSF2;Q9UFZ8	-0.179	2	7.254	7.01	0.00298
LDHB	L-lactate dehydrogenase B chain;L-lactate dehydrog	P07195;Q5U077;A8MW50;C9J7H8;F5H793;Q59G78	-0.182	20	9.326	8.811	0
TMX1;TXNDC	Thioredoxin-related transmembrane protein 1	Q9H3N1;B4DZX7	-0.184	1	6.695	0	9e-05
HSP90AB1;HSP90AB3P	Heat shock protein HSP 90-beta;Putative heat shock	P08238;B4DMA2;B4DGL0;Q58FF7;A8K3W9;Q9H6X9;Q6PK50;E9PHI1;H0Y6E4;Q5T9W5;E9PHI2;H0Y5S7;Q5T9W6;E9PHH7;H0Y598;Q5T9W4;Q5T9W8;O14942;Q58FF4	-0.185	29	9.175	8.702	0
NRAS;KRAS;HRAS	GTPase NRas;GTPase KRas;GTPase KRas, N-terminally	P01111;Q5U091;I1SRC5;P01116;P01112;Q14014;Q92468;G3V5T7;G3V4K2;Q71SP6;Q7KZ06;Q96T27;P78460	-0.185	3	7.488	0	0
EIF4G1 variant protein;EIF4G1	Eukaryotic translation initiation factor 4 gamma 1	Q4LE58;B2RU06;B2RU10;E9PFM1;Q04637;B4DGF1;B4DSI9;D3DNT2;E7EUU4;E9PGM1;E7EX73;G5E9S1;C9JF13;C9J6B6;Q96I65;C9K073;C9J2Z7;REV__C9JQZ6;REV__Q86XB5;REV__F5H7J8;REV__Q8NEG2;O95065;H7C044;H7C0V6;C9JHW9;REV__C9JBJ8;F8WCF2	-0.19	20	8.252	8.057	0
TXN;TXN delta 3	Thioredoxin	H9ZYJ2;P10599;B1ALW1;O60744	-0.194	4	8.035	7.521	0
AARS	Alanine--tRNA ligase, cytoplasmic	B4DR45;P49588;H3BPK7	-0.194	1	6.536	0	0.00025
SNX2	Sorting nexin-2	B3KML1;B3KN57;O60749;Q53GG3;B4DEK4;B7Z408;Q13596;Q53GY8;Q53HL9;A6NKH4;Q59GU6;H0YK42;D6RC15;H0Y2M5;Q6ZRJ8	-0.2	11	8.099	0	0
DPYSL5	Dihydropyrimidinase-related protein 5	Q9BPU6;Q53SW3	-0.201	1	6.974	6.765	0.00071
EEF1B2;LOC392793	Elongation factor 1-beta	P24534;A4D1M6;C9JZW3;F2Z2G2;F8WF65	-0.203	2	7.375	6.874	0
ATP2C1	Calcium-transporting ATPase type 2C member 1	H0Y2Q7;B4E2Q0;B4DSW3;G8JLN9;P98194;B4E295;H0Y9V7;E7ERC6;B7Z3X9;G3XAH8;Q59G44;H0Y8X9;H0Y9S7	-0.205	5	7.682	0	0
VAC14	Protein VAC14 homolog	Q08AM6;B4DMP4;Q9NW56;H3BQD9;B3KSM8;H3BUU8;Q9NTB8;REV__Q5W0A0;H3BN23	-0.209	19	8.735	7.062	0
LRRC47	Leucine-rich repeat-containing protein 47	Q8N1G4	-0.211	11	8.33	8.218	0
EIF4E	Eukaryotic translation initiation factor 4E	D6RBW1;P06730;Q32Q75;H0Y8J7;B7Z2T1;A6NMX2;H0Y8X3;D6RHE2	-0.211	6	8.384	7.138	0
YIPF6	Protein YIPF6	A8K9X0;Q96EC8;B4E1U7;G5E997;B1AV70	-0.212	3	8.19	0	0
PRPS1	Ribose-phosphate pyrophosphokinase;Ribose-phosphat	B2R6T7;P60891;Q53FW2;B4DNL6;B1ALA9;B7ZB02;B1ALA7;A6NMS2;Q15244	-0.213	9	8.759	8.263	0
HSP90AB2P	Putative heat shock protein HSP 90-beta 2	Q58FF8	-0.215	1	6.749	0	0
PIG59;GLUL;PIG43	Glutamine synthetase	A8YXX4;P15104;A1L199;E7ESR6;Q2TU80;Q9NSP3	-0.216	2	7.519	6.772	0
CANX	Calnexin	B4DGP8;P27824;B4E2T8;E7ETH2;Q6ZP56;D6RGY2;F5H856;Q16094;H0Y9H1;H0Y9Q7;D6RFL1;D6RDP7;D6RB85;D6RAU8;D6RAQ8	-0.217	13	8.508	7.526	0
ATIC	Bifunctional purine biosynthesis protein PURH;Phos	B2R7P8;P31939;A8K202;E9PBU3;B4DP06;F5GWY2;H7C1S2;H7C084;C9JLK0;F8WEF0;H7BZU3	-0.217	10	8.111	7.934	0
NAP1L1	Nucleosome assembly protein 1-like 1	F8W543;P55209;H0YIV4;B7Z2V4;F5H4R6;F8W0J6;B3KNT8;B7Z9C2;F8VV59;B3KV44;F8VY35;F8VUX1;F8VXI6;F8W118;F8W020;H0YHC3;H0YH88;F8VVB5;B7Z5H0;F5H1X5;F8VRJ2	-0.217	1	7.234	0	0
EIF5B	Eukaryotic translation initiation factor 5B	O60841;Q8N5A0;D3DVI5;B3KM86;Q05CQ1;A0JLR8	-0.218	17	8.06	7.919	0
PARK7	Protein DJ-1	Q99497	-0.219	1	6.708	0	0
TUBB;XTP3TPATP1	Tubulin beta chain	B4DY90;P07437;Q5SU16;F8VW92;F8VYX6;Q5JP53;B7ZAF0;F8VUJ7;Q6LC01;Q5ST81;B4E052;E7EWR1;Q9BUU9;B4DQN9;B7ZAK1;B4DMU8;B4DXZ5;Q96B85;Q1KSF8;F5H894;A6NNZ2;I3L2F9;Q5SQY0;C9JAA5;F5H0I4;E9PBJ4;B4DMJ5;A6NKZ8;Q5SQY1;Q6P602;A4UCT2;CON__ENSEMBL:ENSBTAP00000025008;Q9H4B7	-0.221	10	8.953	8.323	0
MYL12B;MYL12A;MRLC3	Myosin regulatory light chain 12B;Myosin regulator	O14950;P19105;Q53HL1;Q53X45;P24844;Q6IBG1;Q71U02;Q2F834	-0.224	2	7.479	6.966	0
C16orf62	UPF0505 protein C16orf62	E7EWW0;Q7Z3J2;F5H7K1;B3KT69;G5E9I3;C9J7I2;H3BV68;H3BVG8;H3BTI5	-0.224	2	6.925	6.601	0
ERO1L	ERO1-like protein alpha	Q96HE7;B2RD00;Q86YB8;Q5TAE8;G3V2H0	-0.225	3	7.446	0	0
GOT2	Aspartate aminotransferase;Aspartate aminotransfer	A8K482;P00505;B4DJA6;E7ERW2;B3KUZ8	-0.225	2	7.5	7.005	0
DDX41	Probable ATP-dependent RNA helicase DDX41	Q9UJV9;Q53HI2;B3KRK2;D6RGI7;H0YA06;H0Y8L8	-0.228	7	7.821	7.534	0
FAM45B;FAM45A	Protein FAM45B;Protein FAM45A	Q6NSW5;Q8TCE6;B4DNL9;B4DMU4	-0.231	1	7.059	0	0.0003
RAP1A;RAP1B	Ras-related protein Rap-1b;Ras-related protein Rap	A8KAH9;P61224;P62834;Q5U0C3;F5H7Y6;B4DQI8;E7ESV4;Q9BXV4;F5H147;F5GX62;B4DW94;F5GYB5;F5H004;F5H6R7;F5H500;F5H0B7;F5H491;F5GWU8;F5H077;F5GYH7;F5H4H0;A6NIZ1;B4DW74;B7ZAY2;F8WBC0	-0.233	2	8.071	7.644	0
PTGFRN	Prostaglandin F2 receptor negative regulator	Q9P2B2;Q4QQP8;H0YFT2;Q1WWL2	-0.234	2	7.029	0	1e-05
PRDX6	Peroxiredoxin-6	P30041;A4UCS6	-0.236	3	7.718	7.227	0
ANP32A	Acidic leucine-rich nuclear phosphoprotein 32 fami	P39687;Q08AJ6;F2Z3H3;Q6PKH8;H0YN26;Q3KPI8;Q1AHP8;O43423;Q5T6W8;O95626;H7BZ09	-0.238	5	7.854	7.251	0
CAPZA1	F-actin-capping protein subunit alpha-1	A8K0T9;P52907;A4D0V4;P47755;Q53GC7;Q53GE2;F8W9N7;B4DG50;C9JUG7	-0.238	2	7.561	7.123	0
PDIA3	Thioredoxin	H7BZJ3	-0.243	1	7.761	6.745	0
ACTC1;ACTA1;ACTA2;ACTG2	Actin, alpha cardiac muscle 1;Actin, alpha skeleta	A8K3K1;P68032;P68133;B7Z6P1;D2JYH4;P62736;P63267;A6NL76;Q5T8M8;B3KW67;E7EQV5;Q7Z7J6;Q13707;B4DUI8;B7Z6I1;F6QUT6;F6UVQ4;Q5T9N7;C9JFL5;B8ZZJ2;F8WB63	-0.246	3	8.186	7.334	0
TECR	Trans-2,3-enoyl-CoA reductase	B3KM97;Q9NZ01;B3KSQ1	-0.247	1	7.424	0	0
TRAPPC9	Trafficking protein particle complex subunit 9	Q96Q05;H0YBR0	-0.248	1	6.325	0	0.00013
MDH1	Malate dehydrogenase;Malate dehydrogenase, cytopla	B7Z3I7;F5H098;P40925;B9A041;B8ZZ51;C9JF79;C9JRL4	-0.253	3	7.802	7.089	0
RAB11B;RAB11A	Ras-related protein Rab-11B;Ras-related protein Ra	A5YM50;Q15907;Q6FHR0;Q6FI42;B4DMN1;Q5U0I1;P62491;H3BSC1;B4DMK0;B4DT13;H3BMH2;B4DQU5;P57735	-0.254	11	8.985	8.092	0
ERH	Enhancer of rudimentary homolog	P84090	-0.257	1	7.352	6.945	0.00013
STRN3		H0YJZ4	-0.257	1	6.834	0	0
DYNC1I2	Cytoplasmic dynein 1 intermediate chain 2	F8W8S0;Q13409;B4DPZ3;B7ZA04;Q59GU5;E7EQL5;E7EV09;E7EMU4;E7ESD3;E7EQU2;E7ETL8;E7ET01;B4DX93;Q9H5W7;E7ERH4;E7ERR6;E7EUM4;E7EU01;E9PGG1;Q53SA6	-0.262	3	7.685	7.519	0
TP53	Cellular tumor antigen p53	B6E4X6;E5RMA8;H6U5S2;H6U5S3;P04637;Q2XSC7;B4DNI2;H2EHT1;Q5U0E4;B4DMH2;Q1MSW8;H6U5S4;E7EQX7;Q1MSW9;Q1MSX0;B4E095;E7ESS1;H6U5S5;E7EMR6;Q0ZAK1;E9PFT5;Q0ZAK0;A4GWB5;E2G6R5;A4GWD0;A4GWB8;Q27HK5;Q19RW6;Q761V2;E9PCY9;A2I9Y7;G4Y083;B4XAK8;B2ZAH3;B2ZAH4;Q53GA5;D5K	-0.263	6	8.204	8.019	0
AP1S1	AP-1 complex subunit sigma-1A	H7C1E4;P61966	-0.265	1	7.041	0	2e-05
		B4DE59	-0.266	2	7.72	6.629	0
FAM18B2;FAM18B1;FAM18B2-CDRT4	Protein FAM18B1;Protein FAM18B2	C9JYS5;Q9NYZ1;B4E0Q0;Q96ET8;C9JPH1;D6R9A3	-0.268	4	8.15	0	0
KATNAL2	Katanin p60 ATPase-containing subunit A-like 2	Q8IYT4;F8WBL0	-0.271	2	7.333	7.136	0
CKAP4	Cytoskeleton-associated protein 4	Q07065;Q6NWZ1;Q8TB01;B3KVX6	-0.276	2	7.315	0	0
SCD	Acyl-CoA desaturase	Q59GX7;O00767	-0.279	1	7.417	6.388	0
EPHX1	Epoxide hydrolase 1	B2R8N0;P07099;Q6FGZ3	-0.28	1	6.877	0	0.00317
LDHA	L-lactate dehydrogenase A chain;L-lactate dehydrog	P00338;B4DJI1;E9PH51;F5H308;F5GXY2;F5GYU2;F5GXH2;F5H6W8;F5H5J4;Q6ZMR3;Q96L19;F5GZQ4;D6NKH9;G9BCY7;G9BCY8;P07864;F5H245;G3XAP5;F5H155;F5H5G7;F5GXU1;F5GWW2;F5GXC7;F5H8H6	-0.281	11	8.846	8.406	0
HSP90AA1	Heat shock protein HSP 90-alpha	P07900;Q2VPJ6;Q8TBA7;O75322;Q86U12;Q96HX7;Q58FG0;Q14568;G3V2J8;Q86SX1;B4DTA5;Q58FF9	-0.282	45	9.417	9.053	0
SEC23IP	SEC23-interacting protein	B3KM47;Q9Y6Y8;B4DWG1;F5H0L8;H7C0V8;B3KN10;H7C4C4	-0.285	1	6.67	0	0
NAPA	Alpha-soluble NSF attachment protein	P54920;B4DIV0;Q9H115;B4DK44;B4DGP9;Q4G0M0	-0.286	10	8.377	0	0
DHCR24;Nbla03646	Delta(24)-sterol reductase	Q15392;B7Z817;B7ZAV4;Q3LIE7;B7Z919;F5H0H1;B7Z546;H7C4B7	-0.286	2	7.274	0	0
GOLM1;GOLPH2	Golgi membrane protein 1	Q5VZE3;B3KNK9;Q8NBJ4	-0.287	1	6.919	0	9e-05
RAB35	Ras-related protein Rab-35	Q15286;F5H157;B4DTA6;A8K5R1;Q15771;E9PMJ1;Q6MZH2;F5H7F8;E9PS06;E9PNB9;E9PRF7;E9PJQ5;E9PI18;E9PQ07	-0.288	6	8.149	6.51	0
METAP1;DKFZp781C0419	Methionine aminopeptidase 1;Methionine aminopeptid	P53582;F5GXS7;Q5CZ91;H0Y955	-0.288	2	7.558	7.303	0
NME1	Nucleoside diphosphate kinase A	P15531	-0.288	1	7.42	6.859	0
RAB18	Ras-related protein Rab-18	Q9NP72;B7Z5V3;F5H4U3;B7Z4P9;Q5W0J0;H0Y6T8;Q5W0I9;B7Z333;Q59EW3;Q9BZT2	-0.29	3	7.638	0	0
FTH1	Ferritin;Ferritin heavy chain	Q6NS36;B3KXC3;P02794;Q6NZ44;G3V192;G3V1D1;Q8TD27;E9PKY7;E9PK45;E9PRK8;E9PKM5;E9PPQ4;E9PQR3	-0.29	2	6.961	6.314	0
KRT18	Keratin, type I cytoskeletal 18	B2RA03;P05783;F8VZY9;CON__P05784;CON__A2AB72	-0.29	1	7.304	0	0
LRRC59	Leucine-rich repeat-containing protein 59	Q96AG4	-0.295	3	7.642	6.746	0
TUBAL3	Tubulin alpha chain-like 3	A6NHL2	-0.295	2	7.017	0	0
SEC11A;SPC18;SEC11L1	Signal peptidase complex catalytic subunit SEC11A	Q7Z4Z6;H0YK83;P67812;Q6IAM7;H0YK72;H0YNG3;B4DUL4;H0YNA5;H0YNX5	-0.295	1	6.903	0	0.00366
PGAM1;PGAM2;hCG_2015269	Phosphoglycerate mutase 1;Phosphoglycerate mutase;	P18669;Q0D2Q6;Q53G35;Q6FHK8;Q6FHU2;Q6P6D7;B4DKL5;P15259;E7EMA8;B4DMJ7;A4D2J6;B4DJA4;B7Z9E5;Q8N0Y7;B7ZW15	-0.297	5	8.254	7.497	0
SACM1L	Phosphatidylinositide phosphatase SAC1	Q9NTJ5;B4DK71;B4DVV3;E9PGZ4;B3KX17;C9JV50;F8WDN7;F8WD07	-0.298	3	7.653	0	0
TSPAN6	Tetraspanin-6	Q59ED5;B3KQJ7;O43657;B4DUZ1;E7EUC3;B4DRB0	-0.298	2	7.695	7.282	0
DLAT	Dihydrolipoyllysine-residue acetyltransferase comp	P10515;Q86YI5;B4DJX1;E9PEJ4;H0YDD4;B4DS43;F5H7M3;Q01991;B4DLQ2	-0.303	2	6.987	6.95	0.00019
STIP1	Stress-induced-phosphoprotein 1	G3XAD8;A8K690;P31948;Q3ZCU9;F5H0T1;B4DM70;F5H783;H0YGI8;F5GXD8	-0.304	6	7.974	7.015	0
RAB4A	Ras-related protein Rab-4A	P20338;Q53GC2;P61018	-0.306	4	7.822	6.328	0
TUBB4B;TUBB2C;TUBB4A;TUBB4	Tubulin beta-4B chain;Tubulin beta-4A chain	P68371;Q8IZ29;Q8N6N5;Q8IWP6;B3KML9;P04350;B4DE77;B4DJ43;Q96HX0;B4DFH6;Q3ZCM7;B4DNW1;F8W813	-0.308	57	9.479	8.778	0
RAB13;hCG_1996054	Ras-related protein Rab-13	Q504R6;P51153;D3DV69	-0.309	3	7.737	6.83	0
SRSF5	Serine/arginine-rich splicing factor 5	Q59EK7;Q13243;B4DUA4;B4DJK0;G3V5K8;Q86U32;B5BUD8	-0.31	2	7.743	7.3	0
NPEPPS	Puromycin-sensitive aminopeptidase	P55786;B7Z899;E9PLK3;B7Z4B2;B7Z463;B3KU93;B7Z1H4;B7Z1V9;B3KTP2;F5H0W3;A6NEC2;E7EWZ2;E5RJ24;E9PP11;H0YAQ6;B7Z6T6;F5GZY4;H0YDG0;E9PPD4;E9PJY4	-0.312	1	6.609	0	0
KIF2A	Kinesin-like protein KIF2A	B4DM85;O00139;E9PB70;B0AZS5;D6R9M0;H0Y8H2	-0.315	9	7.725	6.496	0
YWHAQ	14-3-3 protein theta	P27348;B4DMT8;E9PG15;Q53S41;B4DY04;Q2F831;Q53RR5	-0.315	1	7.267	6.665	0
PSME3	Proteasome activator complex subunit 3	P61289;Q6FHK7;B3KQ25	-0.316	1	7.087	0	0.0014
RANBP1	Ran-specific GTPase-activating protein	B4DE76;P43487;B7Z6U1;C9JDM3;C9JJ34;C9JGV6;Q53EY3;D3DX26;C9JXG8;C9JIC6	-0.321	1	7.051	0	0
SPTBN1	Spectrin beta chain, brain 1	B2ZZ89;Q01082;D6W5C0;F8W6C1;B4DIF8	-0.323	5	7.27	0	0
HSPD1	60 kDa heat shock protein, mitochondrial	P10809;B3GQS7;B7Z597;B7Z4F6;B7Z5E7;F5GWR2;B7Z532;Q53SE2;E7ESH4;E7EXB4;B9VP19;B9VPB4;B9VP24;B7Z712;C9JL25;C9JCQ4;C9JL19;Q53QD5	-0.324	18	8.688	8.377	0
PLS3;LCP1	Plastin-3;Plastin-2	A8K579;P13797;Q53GY0;B4DGB4;B4DPW9;F8W8D8;B7Z6M1;Q96HI1;P13796;Q53FI1;Q59GX5;B4DG31;Q14651;Q5TBN3;B4DI60;A7E2S2;C9JAM8;H7C4N2	-0.324	6	7.842	0	0
CLINT1	Clathrin interactor 1	Q14677;H0YD52	-0.328	25	8.835	7.854	0
SV2A	Synaptic vesicle glycoprotein 2A	A8K6Q3;Q7L0J3	-0.329	2	7.396	0	0
TPI1	Triosephosphate isomerase	P60174;Q53HE2;B4DUI5;Q2QD09;B7Z5D8	-0.332	10	8.588	8.104	0
MARCKS	Myristoylated alanine-rich C-kinase substrate	P29966;Q6NVI1;Q05C82	-0.333	10	8.098	7.809	0
MIF	Macrophage migration inhibitory factor	I4AY87;P14174	-0.339	1	7.304	0	0
ATP2A2	Sarcoplasmic/endoplasmic reticulum calcium ATPase	P16615;H7C5W9;O14983;Q7Z675;Q8N3X5;Q7Z6E5;B3KY17;Q93084;A8K9K1;H3BVB2	-0.34	7	7.894	0	0
MARCKSL1	MARCKS-related protein	P49006	-0.342	1	6.859	0	0.00396
PTPN1	Tyrosine-protein phosphatase non-receptor type 1	A8K3M3;P18031;B4DSN5	-0.342	1	6.606	0	0.00088
FKBP4	Peptidyl-prolyl cis-trans isomerase FKBP4;Peptidyl	B2R9U2;Q02790;H0YFG2;F5H1U3	-0.343	4	7.906	7.694	0
SFT2D3	Vesicle transport protein SFT2C	Q587I9	-0.345	1	7.143	0	1e-05
TMEM184C	Transmembrane protein 184C	Q9NVA4	-0.349	1	7.067	0	0
HDAC1	Histone deacetylase;Histone deacetylase 1	B5BU61;Q13547;Q6IT96;Q5TEE2;B4DRG0;F5GXM1;B4DSK9;B7Z3S4;Q92769;B3KRS5;B3KUJ5	-0.353	2	7.705	7.569	0
RAN	GTP-binding nuclear protein Ran	B5MDF5;A8K3Z8;P62826;F5H018;B4DV51;Q0EFC9;Q96QB7;H0YFC6	-0.355	7	8.961	8.594	0
YWHAE/FAM22A fusion;YWHAE/FAM22B fusion;YWHAE	14-3-3 protein epsilon	G9K388;G9K389;P62258;B7ZA86;B4DJB0;I3L3T1;B4DJF2;B3KT37	-0.358	11	8.723	8.184	0
MYADM	Myeloid-associated differentiation marker	Q96S97;B4DG42;C9JC07;C9J5M0;C9JZL8;C9JJV6	-0.36	1	6.925	0	0
RPN1	Dolichyl-diphosphooligosaccharide--protein glycosy	P04843;Q53EP4;Q6IBR0;F5H6I5;B4DL99;Q96HX3;B7Z4L4;B4DNJ5;F8WF32	-0.364	10	8.134	7.161	0
ATRIP	ATR-interacting protein	Q8WXE1;B4DU92;B5MEB7;C9IZM8;F8WE08	-0.366	3	7.914	6.988	0.00054
GOSR1	Golgi SNAP receptor complex member 1	A8K5R6;O95249;E9PCW1;B4DQA8;G5E9T8;Q96QI9	-0.369	2	7.736	0	2e-05
KCT2;C5orf15	Keratinocyte-associated transmembrane protein 2	Q8NC54;B4DPV8	-0.371	5	7.957	0	0
RAB7A	Ras-related protein Rab-7a	P51149;B4DPH9;C9J8S3;C9J592;C9J4V0;C9IZZ0;C9J4S4;C9J7D1	-0.377	12	8.779	8.015	0
PTPLAD1	3-hydroxyacyl-CoA dehydratase 3	H3BS72;Q9P035;H3BPZ1;B4DRF4;H3BRL8;H3BMZ1	-0.377	4	7.737	6.67	0
EIF5A;EIF5AL1;EIF5A2	Eukaryotic translation initiation factor 5A-1;Euka	I3L504;P63241;I3L397;Q6IS14;Q9GZV4;C9J4W5;C9J7B5;F8WCJ1	-0.38	12	8.797	8.549	0
PRKCSH	Glucosidase 2 subunit beta	B4DJQ5;P14314;A2VCQ4	-0.382	5	7.901	7.122	0
AP1G2	AP-1 complex subunit gamma-like 2	O75843;Q86V28;B4E3E1;Q86U03;H0YJ47;Q86U41	-0.382	2	7.452	0	0.00015
PFN1	Profilin-1	P07737;I3L3D5;CON__P02584	-0.385	6	8.166	7.72	0
GSTP1	Glutathione S-transferase P	P09211;A8MX94;C7DJS1;C7DJS2;Q5D6A5	-0.386	2	7.663	6.988	0
SYNGR1	Synaptogyrin-1	O43759;B5MCD7;F8WCE4;A2A283;Q59FT7	-0.389	4	7.984	0	0
SCARB2	Lysosome membrane protein 2	Q14108;Q53Y63;B4DKD8;E7EM68;D6RDG0	-0.393	5	7.9	7.516	0
PDIA4	Protein disulfide-isomerase A4	P13667;C9JMN9	-0.398	24	8.673	7.882	0
ARF5	ADP-ribosylation factor 5	B4DLJ3;A4D0Z3;P84085;C9J1Z8	-0.398	1	7.028	0	0
VAMP7;SYBL1	Vesicle-associated membrane protein 7	P51809;B2R6P4;B4DIH9;B4DE96;B4DMB4;E5RH06	-0.4	6	8.182	6.638	0
VAMP3;VAMP2	Vesicle-associated membrane protein 3;Vesicle-asso	Q15836;Q6FGG2;Q9BRV4;F8WCA0;P63027;B4DJY5;B4DZX9;A8K0D3;P23763;F5GZV7;F5H787	-0.4	4	8.497	6.748	0
PHGDH;PGDH3	D-3-phosphoglycerate dehydrogenase	O43175;B3KSC3;Q5SZU1;F5H634;Q9UMY2;Q8N5M8;Q9UMY3;F5GYN9;Q96RV5;Q96RV6;Q96RV7	-0.401	8	8.171	7.842	0
HSP90B1;TRA1	Endoplasmin	P14625;Q5CAQ5;Q59FC6;E9PEX3;B4DU71;B4DHT9;Q96GW1;Q58FF2;Q58FF3;H0YIV0;B4DQX3;F8W026	-0.404	30	8.7	8.176	0
AP1G1	AP-1 complex subunit gamma-1	B3KXW5;Q8IY97;O43747;E7EUH1;B4DS96;B4DDL1;F5GZV5;H3BNR4;H3BUN9;H3BR36;H3BNN2;B3KNW1;B4DGE1;H3BN71	-0.406	15	8.556	7.752	0
EEF1G	Elongation factor 1-gamma	B4DTG2;P26641;Q53YD7;B4DUP0;E7EMT2;B4DUK7;B4DSR4;Q2F838	-0.411	11	8.293	8.281	0
SLC16A1	Monocarboxylate transporter 1	P53985;B4DKS0;B2R6A5;Q5T8R5;Q49A45;Q5T8R3	-0.412	7	8.201	7.022	0
PPIA	Peptidyl-prolyl cis-trans isomerase;Peptidyl-proly	A8K486;P62937;B2RE56;Q71V99;B4DM82;C9J5S7;F8WE65;Q567Q0;F5H284;Q9Y536	-0.415	9	8.652	8.057	0
SEC24C	Protein transport protein Sec24C	P53992;G5EA31;B4DSN3;E7EP00;B4DZT4;B7ZAY6	-0.417	19	8.362	0	0
CORO1C	Coronin-1C	A7MAP1;Q59EA2;A7MAP0;B3KN06;Q53G58;Q9ULV4;B4DMH3;B4E3S0;B7Z9V0;F8VVB7;F8VTT6;H0YHL7;F8VRE9;F8VSA4;F8VUX3;F8W1H8	-0.417	2	7.084	6.986	0
ITGB1	Integrin beta-1	P05556;E7EQW5;E7EUI6;E9PLR6;Q5T3E6;H7C4N8;C9JPK5	-0.423	4	7.476	6.666	0
TMEM87A	Transmembrane protein 87A	A8K0M6;A8K285;Q8NBN3;B4DN92;A8K369;H3BTS6	-0.429	5	7.836	0	0
SERPINH1	Serpin H1	P50454;A8K259;B4DN87;E9PPV6;E9PR70;E9PKH2;E9PMI5;E9PK86;E9PNX1;E9PRS3;E9PIG2;E9PJH8;E9PQ34;Q9NPA9;E9PLA6;H0YEP8	-0.43	5	7.978	7.274	0
ECT2	Protein ECT2	G5E9L8;Q9H8V3;H7C3G1	-0.43	1	6.932	0	0.00417
H1FX	Histone H1x	Q92522	-0.431	7	8.324	7.795	0
VCL	Vinculin	P18206;B3KXA2;F5H7T3;B4E3Q9;G8JLL3;Q5JQ13;B4DKC9;B4DTM7	-0.433	3	7.334	0	0
RPP30;RP11-320F15.1	Ribonuclease P protein subunit p30	E9PB02;P78346;C9JJX7;Q5VU10;Q5VU11;B4DJR3	-0.433	1	6.894	0	0
DDOST	Dolichyl-diphosphooligosaccharide--protein glycosy	P39656;B4DLI2;B4DJE3;E7EWT1	-0.436	1	7.218	6.288	0.00022
TARS	Threonine--tRNA ligase, cytoplasmic	B4DEG8;P26639;Q53GX7;B2RDX5;Q5M7Z9;G3XAN9;B4DKZ9;E7ERI3;B3KTN2;D6RDJ6;D6R9F8;D6RCA5;D6RBR8;A2RTX5;B7ZLP8	-0.44	33	8.944	8.787	0
P4HB	Protein disulfide-isomerase	P07237;B4DNL5;E7EPA8;H7BZ94;B4DUA5;B4DLN6;F5H8J2;I3L2P8;H0Y3Z3;Q96C96;B4DJS0;I3L398;I3L312;I3NI03;I3L3U6;B3KTQ9;I3L0S0;I3L4M2;B4DNP9;I3L3P5;I3L514;I3L1Y5	-0.443	17	8.634	7.986	0
ZMPSTE24	CAAX prenyl protease 1 homolog	O75844;B3KNM6	-0.443	3	7.787	0	0.00102
YWHAZ	14-3-3 protein zeta/delta	E7EX29;D0PNI1;P63104;E7EX24;B0AZS6;E7ESK7;B7Z465;H0YB80;B7Z2E6;E7EVZ2;E9PD24;E5RIR4;Q6LD62;B2R6N6;E5RGE1;Q9H4N8;A2IDB2;Q3YBA8	-0.444	5	8.133	7.519	0
RALA	Ras-related protein Ral-A	P11233;H7C3P7;B4E040;Q6ZS74;P11234;C9JQB3;C9J6B1;C9JYR1;C9JPE8;F8WEQ6	-0.445	3	7.959	6.799	0
LSM4	U6 snRNA-associated Sm-like protein LSm4	Q9Y4Z0	-0.445	2	7.065	0	0.00035
SSR4	Translocon-associated protein subunit delta	P51571;A6NLM8;H7C1C6	-0.446	1	6.797	0	2e-05
GBA	Glucosylceramidase	B7Z6S9;B2R6A7;D3DV87;I3L0Q9;P04062;B7Z6E6;B7Z7G9;F5GYD8;B7Z6S1;B7Z5G2;B7Z731;F5H241;B4DHT6;B3KQW3;B4DMV8	-0.447	3	7.531	7.227	0
CALR	Calreticulin	P27797;Q53G71;B4DHR1;B4E2Y9	-0.451	11	8.768	8.099	0
TGOLN2	Trans-Golgi network integral membrane protein 2	D6W5K3;O43493;F8WBK2;B2R686;F8W8W7	-0.451	3	7.434	0	0
		H3BN98;I3L246;Q15041;F5GXP4;B7Z6R9;F5GY14;H3BPJ2;I3L303;H3BT37;H3BV27;A8K522;B7Z791;B7Z6S5	-0.452	1	7.423	0	0
DTYMK;LOC727761	Thymidylate kinase	P23919;Q53F55;Q6FGU2;H7BZ20;B7ZW70;H7C312;H7C3A4;G5E9E9	-0.452	1	7.132	0	0.00011
ATP1A1	Sodium/potassium-transporting ATPase subunit alpha	B7Z2T5;F5H3A1;P05023;B7Z3U6;B7Z3V1;H7BXX5;E9PC51;B7Z2T0;B7Z9V4;B7Z401;F5H6J6;B2RAQ4;P50993;P13637;Q53ES0;B1AKY9;E9PC07;B3KRI1;B7Z1N5;B7Z3F8;B7Z1Q9;B3KW93;B4DIQ8;H0Y7C1;B1AKZ0;B3KX35;B3KV59;F5H0J0;B3KSY7;B3KNQ8;Q13733;Q5TC01;Q58I23;P20648;Q53FM3;Q658V6;B4E	-0.459	35	8.822	8.216	0
CLTC	Clathrin heavy chain 1	Q00610;P53675;A4FU99;F5H5N6	-0.46	41	8.563	8.209	0
PKM2	Pyruvate kinase isozymes M1/M2;Pyruvate kinase	P14618;B4DRT3;H3BTN5;E9PF79;B4DNK4;Q8WUW7;H3BQ34;E7EUJ4;Q504U3;H3BTJ2;H3BUW1;H3BT25;H3BSU3;H3BU13;E7ESY9;O75758;Q16715;B1AVT2;P30613;Q16716;B1AVT1;B4DPM0;H3BQZ3;Q9UK31;Q9UKK4;Q9NYI7;H3BN34	-0.465	43	9.494	9.357	0
REEP5	Receptor expression-enhancing protein 5	Q00765;B2R6C4;B7Z6B3;B7Z2A3;E2QRG8;H0Y8J8;B7Z681;B7Z510;B7Z332	-0.465	4	8.217	6.479	0
HLA-B		G1ENK8	-0.465	2	7.574	0	0
PNP	Purine nucleoside phosphorylase	Q8N7G1;P00491;G3V5M2;G3V308;Q9P1G4;G3V2H3;G3V393	-0.469	1	6.484	0	0
PCNA	Proliferating cell nuclear antigen	P12004;Q6FHF5;Q6FI35;B4DUA2;Q7Z6A1;Q7Z6A2;Q7Z6A3	-0.47	4	8.063	7.656	0
CANT1	Soluble calcium-activated nucleotidase 1	Q8WVQ1;B4DJ54;F8W9C9;F5H7Z7	-0.471	2	7.385	0	0
PGRMC2;PGRMC1	Membrane-associated progesterone receptor componen	O15173;O00264;Q6IB11	-0.473	1	7.307	6.574	0
PI4K2A	Phosphatidylinositol 4-kinase type 2-alpha	Q9BTU6;B4DEP8;E9PAM4	-0.478	9	8.055	7.214	0
PGK1	Phosphoglycerate kinase;Phosphoglycerate kinase 1	A8K4W6;P00558;B7Z7A9;B4E1H9;B4DHB3;E7ERH5;B4DHM5;B4DWQ3;P07205	-0.479	7	8.238	7.696	0
BSG;hEMMPRIN	Basigin	I3NI00;P35613;Q54A51;B4DY23;B4DNE1;I3L4S8;I3L1R4;I3L192;I3L4L2;A8MZ77;I3L4U1	-0.481	8	8.356	7.929	0
ACTN4;ACTN1;ACTN3;ACTN2	Alpha-actinin-4;Alpha-actinin-3;Alpha-actinin-1;Al	O43707;B4E337;E7EV83;B7TY16;B2R8Y4;Q08043;P12814;B4DSX0;B4DZQ2;B2RCS5;P35609;B7Z565;H9KV75;D6PXK4;Q86TX4;B7Z4V1;G3V2N5;B4DRP5;G3V2W4;G3V2X9;B7Z2N5;Q96BG6;A4K467;F5GXS2;G3V5M4;G3V2E8;H7C144;B3W6H3;D6RH00	-0.481	3	7.086	0	0
TFRC	Transferrin receptor protein 1;Transferrin recepto	P02786;G3V0E5;F5H6B1;B7Z2I6;H7C3V5;F8WBE5;Q9UP52	-0.483	60	9.371	8.071	0
PCNT	Pericentrin	O95613;B4DKV6;E7ERP1;Q8IWJ7;H7C2A3;Q9H848	-0.484	27	7.914	0	0
PPP2CA;PPP2CB	Serine/threonine-protein phosphatase;Serine/threon	B3KRM2;B3KUN1;P62714;P67775;Q5U0I7;Q6I9T8;Q8WZ56;B3KQ51;H0YC23;H0YBN9;B7Z2C5;E5RHC1;E7ESG8;E5RHP4;E5RFI3	-0.485	1	7.242	0	0
GPR89A;GPR89B;GPR89C	Golgi pH regulator A;Golgi pH regulator B;Putative	B7ZAQ6;P0CG08;B4DT03;B4DY51;A6NKF9;E9PKY3;H0YFP4	-0.485	1	6.886	0	0.00019
PPP2R1A	Serine/threonine-protein phosphatase 2A 65 kDa reg	A8K3H8;A8K7B7;P30153;B4DDF7;B4DQY1;B4DE69;F5H3X9;E9PH38;Q8NB89;B3KQV6;B4E1Q0;A8K8B0;P30154;B4DGQ6;F8W8G1;A8MY67;B4DK91;E7EUF3;E9PHZ6;E9PPI5;C9J9C1;E9PNM7	-0.486	14	8.337	7.757	0
CHMP6	Charged multivesicular body protein 6	I3L4A1;Q96FZ7;I3L4G8	-0.487	1	7.104	0	0.00016
PDIA6;P5	Protein disulfide-isomerase A6	B3KY95;B5MCQ5;B7Z4M8;F8WA83;Q15084;Q53RC7;B7Z254	-0.489	7	8.005	0	0
CKB	Creatine kinase B-type	P12277;E7EUJ8;B4DP56;G3V4N7;H0YJG0;G3V461;G3V2I1	-0.493	12	8.625	7.891	0
AP1M1;AP1M2	AP-1 complex subunit mu-1;AP-1 complex subunit mu-	Q59EK3;B3KNH5;Q9BXS5;E7ENJ6;B4DN99;B4DDG7;B3KN68;Q53GI5;Q9Y6Q5	-0.493	5	8.173	5.966	0
PRDX3	Thioredoxin-dependent peroxide reductase, mitochon	P30048;Q53HC2;E9PH29;A4UCS5	-0.495	2	7.095	0	1e-05
AGTRAP	Type-1 angiotensin II receptor-associated protein	D7RF68;Q6RW13;A8K1X7;D6RBK6;D6RB40	-0.497	3	8.213	7.05	0
C5orf44	UPF0533 protein C5orf44	F5GXC3;A5PLN9;B7ZLB5;B7ZLB7	-0.501	3	7.717	0	0
IMPAD1	Inositol monophosphatase 3	Q9NX62;H0YBS3	-0.505	1	7.39	0	0
CPD	Carboxypeptidase D	O75976;B7Z7T9;B7ZAU4;F5GZH6;B7Z843	-0.507	46	8.593	6.914	0
		A8K6Q8	-0.508	2	8.004	6.724	0
C20orf27	UPF0687 protein C20orf27	Q9GZN8	-0.508	1	6.822	0	0
APMAP;C20orf3	Adipocyte plasma membrane-associated protein	Q9HDC9;H0Y512;A2A2F9	-0.51	2	7.208	6.548	5e-05
GOLGB1	Golgin subfamily B member 1	B2ZZ91;E7EP74;Q14789;F1T0J2;E7EU81;B4DTZ9;H0Y867;B4DL98;E7EWX1;B4DQW7	-0.51	2	6.834	0	0
ARL8A	ADP-ribosylation factor-like protein 8A	Q96BM9;B2R7U5	-0.515	1	7.578	6.678	0
LAMP2	Lysosome-associated membrane glycoprotein 2	P13473;B4E2S7;B7Z2R9	-0.516	2	6.929	6.321	1e-05
TMEM109	Transmembrane protein 109	B2R9T9;Q9BVC6;B4E1S3;E7ETZ3	-0.519	1	7.021	0	0.00236
CCDC22	Coiled-coil domain-containing protein 22	O60826;B4DPB6;B7ZAR0;F5GXW9;B4DLA4	-0.52	5	7.475	6.463	0
SUMO3;SUMO2;SUMO4	Small ubiquitin-related modifier 3;Small ubiquitin	A8MU27;B4DUW4;A8MUA9;P55854;H7BZT4;P61956;Q6EEV6	-0.52	1	7.013	0	0.0002
RDH11	Retinol dehydrogenase 11	Q8TC12;B4DDW0;G3V234;G3V2G6;Q0QD40;H0YJ46;B3KQ19;H0YIZ8;H0YJ10	-0.527	1	7.147	0	0
ARHGDIA	Rho GDP-dissociation inhibitor 1	P52565;A8MXW0;B4DUV9	-0.528	1	7.354	6.497	0
PEBP1	Phosphatidylethanolamine-binding protein 1;Hippoca	D9IAI1;P30086;B4DRT4	-0.535	1	6.739	0	0
TM9SF2	Transmembrane 9 superfamily member 2	Q99805;B3KSG9	-0.537	13	8.457	0	0
LRP1	Prolow-density lipoprotein receptor-related protei	Q07954;Q59FG2;H0YJI8	-0.538	6	7.11	0	0
AP1B1	AP-1 complex subunit beta-1	Q10567;C9J1E7;B4DG47;Q7Z3M8	-0.542	20	8.439	7.892	0
QSOX2	Sulfhydryl oxidase 2	Q6ZRP7;F8W6U6	-0.552	2	7.235	0	7e-05
CDK5RAP2;DKFZp686M1993;DKFZp686D1070;DKFZp686E2242	CDK5 regulatory subunit-associated protein 2	B3KVI2;Q66GT8;Q96SN8;B9EG74;A6H8X1;B7ZLE9;E9PCD3;Q7Z3M0;Q5CZA0;Q6MZT4;Q5JV17;F8WCI3;B1AMJ5;F8WF55;Q5JTU8;Q05CZ3;F8WBJ0;C9K0C9;Q5JTU9	-0.553	9	7.507	0	0
RPN2	Dolichyl-diphosphooligosaccharide--protein glycosy	B2RE46;P04844;B4DJL0;H7BXZ4;Q5JYR7;Q5JYR4;H0Y5M1;Q5JYR2	-0.554	3	7.491	7.168	0
HLA-C;HLA-Cw;HLA-A;HLA-A*02;HLA-A*0226;MHC class I	HLA class I histocompatibility antigen, Cw-7 alpha	F5GXA6;F8VZB9;B4DVY0;A2ABE7;A2AEA4;A2ABE6;A2AEA2;A2ABE5;A4Q9R6;B2ZSE2;C1K0X7;C1K0X8;C1K0Y0;D3K0R2;D6CJC1;F1CZ00;H2B3H3;I2G9F8;O19617;P10321;Q001S2;Q27W00;Q3KT81;Q64EU5;Q6IVK0;Q6R739;Q6R742;Q7YQB2;Q85ZX8;Q860B0;A6H578;A6H581;A6Q0R3;A7WPJ2;A8YQF2;B0JF23;B3W	-0.554	1	7.338	0	0
DYNC1LI2	Cytoplasmic dynein 1 light intermediate chain 2	O43237;B4DZP4;B4DHD8;B4E2E0;E7EPL8;Q63HJ8;H3BUM4	-0.554	1	6.826	0	0
CLCN3	H(+)/Cl(-) exchange transporter 3	P51790;B9EGJ9;B7Z932;B3KXK0;E9PE15;A1L3U1;P51793;Q4G0X3;P51795;G3XAG5;B7Z5Z4;B3KRR2;A8K4H5;H0Y8Z8;F5H6A4;Q7Z4M4;D6RDZ6;D6RIX3	-0.555	8	7.857	0	0
ATP1B3	Sodium/potassium-transporting ATPase subunit beta-	P54709;F8WBY4;H7C547;D3DNF9;B7Z1N7;C9JA36;C9JXZ1	-0.556	2	7.016	0	0
SPCS2	Signal peptidase complex subunit 2	E9PI68;B4DDB9;Q15005;H0YE04	-0.559	1	6.812	0	0.00027
GBF1	Golgi-specific brefeldin A-resistance guanine nucl	Q92538;Q149P0;Q149P1;Q05BW6	-0.562	8	7.556	6.708	0
TALDO1	Transaldolase	P37837;F2Z393	-0.567	3	7.434	6.735	0
SCAMP1	Secretory carrier-associated membrane protein 1	O15126;A8K2G0;B4E2V7;B4DP10;Q96AZ4	-0.568	5	8.373	0	0
GANAB	Neutral alpha-glucosidase AB	B4DJ30;Q14697;B4DZ53;E9PKU7;B4DSM6;F5H6X6;B4DIW2;E9PNH1;H0YFL4;E9PRF8	-0.57	10	8.117	7.471	0
SCAMP4	Secretory carrier-associated membrane protein 4	H7BZ59;Q969E2	-0.573	2	8.115	0	0
LMBRD2	LMBR1 domain-containing protein 2	Q68DH5;B4DTZ7	-0.576	10	8.122	0	0
LMAN1	Protein ERGIC-53	B2R774;P49257;Q53FS4	-0.576	4	8.452	7.292	0
SNRPB2	U2 small nuclear ribonucleoprotein B	P08579;B5BTZ8;Q86YK2;B4DDC7	-0.579	2	8.221	7.966	0
ARL6IP5	PRA1 family protein 3	B3KQB4;O75915;B4DZZ0;B4DWQ6;F8WF33;C9JQU6;F8WF90	-0.579	1	6.9	0	4e-05
RAC1;RAC3;RAC2	Ras-related C3 botulinum toxin substrate 1;Ras-rel	A4D2P0;A4D2P1;P63000;A4D2P2;P60763;P15153;B1AH80;B1AH78;B1AH77;Q59FQ0	-0.581	6	8.492	7.463	0
PI4K2B	Phosphatidylinositol 4-kinase type 2-beta	Q8TCG2;B3KY39;B4DJZ0;G5E9Z4	-0.585	4	7.397	0	0
STX16-NPEPL1;STX16	Syntaxin-16	Q59G13;H3BU86;G8JLE0;O14662;C9K0W8;B4E3U3;E1P5M0;B7ZBM7;B7ZBM8;Q96NX8;B4DJX9;B7ZBM9	-0.585	1	6.767	0	0
VTI1A	Vesicle transport through interaction with t-SNARE	Q5W0D7;Q96AJ9	-0.59	3	7.998	0	0
BCAP31	B-cell receptor-associated protein 31	P51572;Q53G72;Q53HT6;C9J0M4;C9JQ75;C9JSP1;C9JMD7	-0.59	3	7.981	7.289	0
SHINC3;TMEM33	Transmembrane protein 33	A6QKW0;P57088;D6RAA6;H0Y8N0;D6RBY2	-0.59	2	7.543	0	0
PDIA3	Protein disulfide-isomerase A3	P30101;G5EA52;B3KQT9;B3KQT2;F5H119;B4DJ98;B4DDM1	-0.591	16	8.713	8.075	0
SURF4	Surfeit locus protein 4	O15260;B7Z7A8;B7Z8F3;Q5T8U7;Q5T8U5;B7Z1G8;B7Z605;B7Z6A4	-0.591	3	7.556	0	0
SORT1	Sortilin	A8KAQ3;Q99523;B4DWI3	-0.593	7	7.522	0	0
SLC1A5	Neutral amino acid transporter B(0)	Q59ES3;Q15758;Q71UA6;B4DR77;B7ZB81;E9PC01;B4DE27;B4DWS4	-0.594	7	7.94	7.56	0
B2M	Beta-2-microglobulin;Beta-2-microglobulin form pI	A6XMH4;B4E0X1;F5H6I0;P61769;A6XND9;H0YLF3	-0.599	1	7.289	0	0.0017
B4GALT1	Beta-1,4-galactosyltransferase 1;Lactose synthase	P15291;B4DLB8;F5H0P7;B7ZAH9	-0.602	1	6.897	0	0.00014
IPO5	Importin-5	H0Y8C6;O00410;B4E0R6	-0.605	1	6.589	0	0
TUBB2A;TUBB2B;DKFZp566F223	Tubulin beta-2A chain;Tubulin beta-2B chain	Q13885;Q9BVA1;B2R6L0;F5H8C9;B7Z4N1;O43209;Q9UGA2;A5D906;A5D907	-0.613	3	7.599	6.584	0
ATP6V0A1;DKFZp686N0561	V-type proton ATPase 116 kDa subunit a isoform 1	F5H569;Q93050;Q53X12;Q5CZH6;Q53ET5;B7Z2A9;B7Z641;B7Z2J9;F5H1T6;Q6AHY6;Q9HBG4;Q13488;Q96N91;F5GX48;F5H847	-0.614	18	8.628	7.012	0
ESYT1	Extended synaptotagmin-1	B3KMV5;Q9BSJ8;B3KY56;F8VZB1	-0.622	5	7.722	0	0
ERP29	Endoplasmic reticulum resident protein 29	P30040;F8VY02;C9J183	-0.627	2	7.426	0	0
STX7	Syntaxin-7	O15400;B4DH37	-0.629	5	8.293	0	0
POP1	Ribonucleases P/MRP protein subunit POP1	Q96F88;Q99575;E5RK39	-0.629	3	7.457	0	0
KIAA1467;DKFZp762C0813	Uncharacterized protein KIAA1467	A2RU67;Q69YM1;B4DGR8	-0.63	1	6.55	0	0.00013
NCAPG2	Condensin-2 complex subunit G2	B3KRQ2;Q86XI2;H0Y6U5;E7EUH9;Q9NXD3;B4DXB7;F5H7R2;B4DHE5;Q75L29	-0.633	1	6.351	0	0
AP2B1;DKFZp781K0743	AP-2 complex subunit beta	A8K0G3;A8K916;H0UID3;P63010;H0UID4;H0UID5;Q68DI0;Q7Z451;B4DWG4;B4E261;F5GYG9;B4DIL5;Q96EL6	-0.64	4	7.464	6.598	0
GLB1L2	Beta-galactosidase-1-like protein 2	Q8IW92;H0YCY4;Q8NCG3	-0.642	1	6.709	0	0.00131
TMEM230;C20orf30	Transmembrane protein 230	Q96A57;Q5JWB9	-0.644	1	7.538	0	3e-05
GOLGA2	Golgin subfamily A member 2	Q08379;B7ZC06;H0Y7B8;B7ZC05;Q5HYE0;Q5PXD5;A8MZ06	-0.654	11	8.145	0	0
CLIC1	Chloride intracellular channel protein 1	O00299;Q53FB0;Q5SRT3	-0.656	1	6.832	0	0.00403
PRPSAP2	Phosphoribosyl pyrophosphate synthase-associated p	B2R7R5;O60256;B7ZKZ1;E7EPA1;C9K0K7;C9JJS3;C9JDU5;B4E1M8;E7EMY2;B4E329;E7EW35;C9JDH0;I3L0S1;I3L164;I3L331;I3L4G9	-0.663	1	7.087	6.879	0
RAB6A	Ras-related protein Rab-6A	P20340;Q6FGX3;Q53ET8;H0YGL6;F5H668;B7Z772;H7BYW1;B7Z5Z9;F5GZB1;Q1W5D8;F5GXN4;F5H3K7;F5GX61;C9JU14;C9JB90;Q53S08;Q14964;C9J0I2;F5H440;Q9UL29;Q9UL30	-0.676	10	9.204	8.007	0
WDFY1	WD repeat and FYVE domain-containing protein 1	Q8IWB7;Q9H8N9;C9JJ54	-0.678	10	8.45	0	0
RTN3		B7Z4M0;B7Z4M1	-0.682	1	7.176	0	0
KDELR3	ER lumen protein retaining receptor 3	O43731	-0.684	3	7.292	0	0
ZDHHC17;ZDHHC13	Palmitoyltransferase ZDHHC17;Palmitoyltransferase	Q8IUH5;A8KA01;C9JYJ4;Q8IUH4;H0YIK0;H0YI74;F8VPW2	-0.685	2	7.116	0	1e-05
YWHAG	14-3-3 protein gamma;14-3-3 protein gamma, N-termi	P61981;B4DE78;B3KNB4;B4DHC4	-0.686	1	7.126	0	0
ATP6AP1;DKFZp434B0535;FLJ00383	V-type proton ATPase subunit S1	Q15904;Q8NBT4;Q9H0C7;B3KR70;Q8NF19;B4DWM8;F8W684	-0.693	4	8.159	0	0
RTN1	Reticulon-1	Q16799;Q2NKQ5;A8K3B9;Q6IAX4;A8MT72;B7Z4K5	-0.693	1	8.198	7.313	0.00011
SLC38A1	Sodium-coupled neutral amino acid transporter 1	F8VX04;Q9H2H9;Q8NCD8;F8VX12	-0.697	4	7.843	0	0
EIF1AX;EIF1AY	Eukaryotic translation initiation factor 1A, X-chr	P47813;O14602;A6NJH9	-0.701	3	7.858	7.784	0
DCTN4	Dynactin subunit 4	Q9UJW0;B4DL03;B4DS07;H9KVE0;E5RGG1;E5RI97	-0.702	2	7.33	6.931	0
KIF11	Kinesin-like protein KIF11	B2RAM6;P52732;Q59GZ5	-0.702	1	6.612	0	0
CYCS	Cytochrome c	G4XXL9;P99999;C9JFR7;CON__P62894;Q6LER6	-0.703	4	7.986	7.631	0
SFT2D2	Vesicle transport protein SFT2B	O95562;Q5TIH2	-0.707	1	7.156	0	0.00045
SLC35A1	CMP-sialic acid transporter	P78382;B4DEM1	-0.709	1	6.942	0	0
ARF6	ADP-ribosylation factor 6	P62330;Q5U025;Q6FGZ2;Q6FH17	-0.713	1	6.993	0	0.00013
PRRC1	Protein PRRC1	C9J436;G3XAL7;Q96M27;C9JTJ7	-0.715	2	7.418	0	0
SEC23A	Protein transport protein Sec23A	Q15436;F5H365;G3V2R6;G3V3G5;G3V1W4;G3V4V1;G3V4Q2;G3V5X8	-0.721	24	8.805	7.39	0
STXBP3	Syntaxin-binding protein 3	O00186	-0.721	6	8.031	0	0
SLC35B2	Adenosine 3-phospho 5-phosphosulfate transporter 1	Q8TB61;B3KVY9;B4DDU9;F5H7Y9;B4DDM2	-0.722	8	8.399	0	0
YIPF4	Protein YIPF4	Q9BSR8;H7C0D5	-0.725	2	8.202	0	0
FAM3C	Protein FAM3C	Q92520;C9JMN4;C9JP35;C9J2R0	-0.728	3	7.513	0	0
AP1B1		F8WDL0;Q86X54	-0.728	1	7.084	6.903	0
SLC35E1	Solute carrier family 35 member E1	Q96K37;H7C1I0	-0.735	1	6.847	0	0.00102
ATP6V1B2	V-type proton ATPase subunit B, brain isoform	P21281;Q59HF3;H0YC04;P15313;C9JL73;B4DWH7;Q71UA2;B4DFM5;B4DQI9;C9JNS9;C9J5E3;E5RGH6;H0YAT8	-0.736	8	8.06	7.608	0
DCXR	L-xylulose reductase	Q7Z4W1	-0.736	2	7.133	6.555	0.00023
ESYT2	Extended synaptotagmin-2	A0FGR8;H7BXI1;C9JGI7	-0.738	1	7	0	0
SYP	Synaptophysin	P08247;H7C4W3;B7Z359	-0.739	5	7.784	0	0
NME1-NME2;NME2;NME2P1;NME1	Nucleoside diphosphate kinase;Nucleoside diphospha	Q32Q12;P22392;Q6FHN3;O60361;E7ERL0;F6XY72;E5RHP0;C9K028	-0.74	9	8.684	8.104	0
LMAN2	Vesicular integral-membrane protein VIP36	A8K7T4;Q12907;B4DWN1;D6RBV2;D6RIU4;D6RDX1;D6RBH1	-0.74	6	8.367	6.838	0
ATP6V0D1	V-type proton ATPase subunit d 1	B7Z6L9;F5GYQ1;B2R7M1;P61421;F8WEN9;B7Z788;H3BQJ1	-0.744	5	8.354	6.904	0
PPIB	Peptidyl-prolyl cis-trans isomerase B	P23284	-0.764	11	8.723	8.266	0
ATP11C	Probable phospholipid-transporting ATPase IG	Q8NB49;H7C0E8;H7C4W6;B4E3T1;B3KSJ2;E7EMP5;H0Y8F0;Q659C3	-0.766	11	8.069	6.809	0
MDH2	Malate dehydrogenase, mitochondrial;Malate dehydro	P40926;Q6FHZ0;Q75MT9;Q0QF37;G3XAL0;B4DE44;E9PDB2;B3KTM1	-0.769	3	7.274	6.924	0
RCN1	Reticulocalbin-1	Q15293;B7Z1M1;Q5J7V8;E9PJD5;E9PNT6;E9PP27	-0.784	2	7.723	0	0
TM9SF4	Transmembrane 9 superfamily member 4	Q92544;B4DKC1;B4DH88;Q6ZTK5;B4DYH6;F5H3B5	-0.786	8	8.368	0	0
CC2D1A	Coiled-coil and C2 domain-containing protein 1A	Q6P1N0;E9PGJ9;Q9NX28;C9J1T8;Q9H8P7	-0.788	1	6.499	6.167	0
TM9SF3;SMBP;RP11-34E5.1	Transmembrane 9 superfamily member 3	Q9HD45;Q96JZ5;Q8WUB5;Q5TB53;Q8NCC4;Q96K55;B4DN13	-0.792	24	8.89	6.957	0
SLC7A5;lat1	Large neutral amino acids transporter small subuni	Q01650;Q96QB2	-0.792	1	6.682	0	0.00231
STEAP3	Metalloreductase STEAP3	Q658P3;B8ZZX6	-0.795	1	6.978	0	0.00342
GLG1	Golgi apparatus protein 1	Q92896;H3BM42;Q6ZMF1;REV__B7Z395;H3BQU9;H3BQT1	-0.805	25	8.314	0	0
TRAPPC2;TRAPPC2P1	Trafficking protein particle complex subunit 2;Tra	G1K394;P0DI81;P0DI82;Q6IBE5	-0.807	1	6.852	0	0
SLC3A2	4F2 cell-surface antigen heavy chain	P08195;F5GZS6;B4E2Z3;H0YFS2;F5GZI0;F5H0E2;B4E3E4;F5H867	-0.809	11	8.148	7.209	0
MAN1A1	Mannosyl-oligosaccharide 1,2-alpha-mannosidase IA	P33908;Q6P052	-0.817	3	7.801	7.023	0
MAN2A1	Alpha-mannosidase 2	Q16706;A5PKX5;P49641;H0YNG5;H0YLB9;B4DIK4	-0.823	4	7.267	0	0
SCAMP2	Secretory carrier-associated membrane protein 2	A8K769;O15127;Q6IBK3;B3KU14;F5H353;H3BPL9;H3BUB6;H3BN93;H3BV04	-0.824	2	8.014	0	0
RAB21	Ras-related protein Rab-21	Q9UL25	-0.826	1	7.389	6.7	0
XPO1	Exportin-1	O14980;B4DR01;B7ZB16;B3KWD0	-0.832	3	7.242	0	0
ERP44	Endoplasmic reticulum resident protein 44	Q9BS26	-0.833	3	7.911	0	0
TUFM	Elongation factor Tu, mitochondrial	P49411	-0.833	3	7.55	0	0
DSG2	Desmoglein-2	Q14126	-0.834	3	7.167	0	0
METAP2	Methionine aminopeptidase 2;Methionine aminopeptid	P50579;F8VQZ7;B4DUX5;G3XA91;Q8NB11;F8VRR3;Q96B43;B3KWL6;G3V1U3	-0.837	3	7.728	7.182	0
IGF2R	Cation-independent mannose-6-phosphate receptor	P11717;Q59EZ3;B4DUY7;Q13660;Q13661	-0.843	91	8.872	6.544	0
KIAA2013;LOC728138	Uncharacterized protein KIAA2013	Q8IYS2;B2RXJ9	-0.853	3	7.743	0	0
B3GNT1	N-acetyllactosaminide beta-1,3-N-acetylglucosaminy	B3KQQ7;O43505;B4DEN5;B4DGI0	-0.868	9	8.212	0	0
GOLPH3	Golgi phosphoprotein 3	Q9H4A6;B4DWL6;B3KQ71;F5H7W9;B4DDX1;B3KS18	-0.877	1	7.122	0	0
RAB5C	Ras-related protein Rab-5C	F8W1H5;P51148	-0.88	6	8.748	8.14	0
HLA-C		C0KK01;C9E1I4	-0.882	1	6.629	0	0
CS	Citrate synthase, mitochondrial;Citrate synthase	O75390;B4DJV2;B3KTN4;B7Z1E1;Q0QEL2;H0YH82;F8W4S1;F8W1S4;F8VTT8;F8VPA1;F8VPF9;H0YIC4;F8VX68;F8VRP1;F8VX07;F8VZK9;F8W642	-0.883	1	6.858	0	0
RPS27L;LOC392748	40S ribosomal protein S27;40S ribosomal protein S2	H0YMV8;Q71UM5;A4D1G5;C9JLI6;C9J1C5	-0.886	1	7.534	7.041	0
GALNT2	Polypeptide N-acetylgalactosaminyltransferase 2;Po	Q10471;B7Z6K2;G3V1S6;F5GYB2;B7Z462;B7Z8V8;Q8N4A0;F8VUJ3;B4DMX6	-0.887	17	8.689	0	0
VPS45	Vacuolar protein sorting-associated protein 45	Q53FR8;Q9NRW7;B7Z360;B7Z5E4;F5H8K1;A0AR27;F5GYC3;B7Z5D4;B7Z1J7;Q5T4Q0;B7Z7G7	-0.897	15	8.488	0	0
GLT8D1	Glycosyltransferase 8 domain-containing protein 1	Q68CQ7;C9J880;C9JA13;C9JPK4	-0.901	1	6.705	0	0
LBR	Lamin-B receptor	Q14739;C9JXK0	-0.904	2	7.44	6.784	0
RTN3	Reticulon-3	B7Z8W8;O95197;B7Z3E3;F5H774;B7Z361	-0.906	2	8.463	6.786	0
PRAF2	PRA1 family protein 2	B3KN29;O60831;A6NP52	-0.908	1	7.074	0	0
YIPF3;RP3-337H4.3	Protein YIPF3	E7EQR8;Q9GZM5;Q5JTD5;Q9HAM0;D6RFI3;Q5JTD4;D6RGI4;D6RGY8;H0Y9A1	-0.911	5	8.224	0	0
GOLIM4	Golgi integral membrane protein 4	O00461;F8W785	-0.918	6	7.885	0	0
VAMP4	Vesicle-associated membrane protein 4	O75379;Q6IAZ3	-0.918	1	6.932	0	0.0001
STX12	Syntaxin-12	Q86Y82;Q6LEU0;B1AJQ6;B4DSZ1;B0AZT9	-0.919	7	8.377	0	0
FUT8	Alpha-(1,6)-fucosyltransferase	A8K8P8;Q546E0;Q9BYC5;G3XAD2;B4DFS7;G3V5N0;A5PLL2	-0.919	2	7.361	0	0
ZFPL1	Zinc finger protein-like 1	O95159;E9PNY1;E9PQ47;E9PQA5;E9PMQ3;B4DHV1;H0YCU8	-0.921	1	7.261	0	0.00032
LNPEP	Leucyl-cystinyl aminopeptidase;Leucyl-cystinyl ami	B2RAK1;Q9UIQ6	-0.924	18	8.057	0	0
GALNT7	N-acetylgalactosaminyltransferase 7	Q86SF2;H0YAH3;E9PBY3;Q4W5F7;Q68VJ4;B4DIB4;H0YAK0	-0.924	14	8.217	7.451	0
TMEM30A	Cell cycle control protein 50A	Q9NV96;B4DIF5;B4DDK3;Q3MIR4	-0.927	5	7.91	6.433	0
ATP6V0A2	V-type proton ATPase 116 kDa subunit a isoform 2	Q9Y487;Q8TBM3;F5H5F3;B4DQF7	-0.928	4	7.658	0	0
RAB9A	Ras-related protein Rab-9A	P51151	-0.928	1	6.398	0	0.00311
RTN4;Nbla00271;NOGOC	Reticulon-4	Q9NQC3;Q7L7Q6;F8W914;Q6IPN0;Q8IUA4;F8WAM4;Q3LIF4;D6W5C2;H7C106;A6XGP7;Q7L7Q5;Q53SY1;Q53R94	-0.933	9	8.501	7.43	0
STX10	Syntaxin-10	O60499;Q5U8S2	-0.935	3	7.778	0	0
RER1	Protein RER1	Q9P0H9;O15258;Q5T094;Q6IBJ7;Q5T091;Q5T092;Q5T093	-0.936	3	7.899	0	0
CALU	Calumenin	B3KQF5;O43852;Q6IAW5;D6QS49;B3KNG6;D6QS50;F5H4F5;D6QS54;F5H879;D6QS59;F5H1Q9;D6QS53;D6QS58;F5H3F1;H0Y875;D6QS57;B3KQK3	-0.939	2	7.455	0	0
M6PR	Cation-dependent mannose-6-phosphate receptor	P20645;Q53GY9;Q6I9U3;B2R6S2;Q96AH2;H0YF90;H0YGT2;F5H883;F5GXU0;H0YGE9;F5GXE0	-0.944	10	8.576	7.438	0
TM9SF1	Transmembrane 9 superfamily member 1	B7Z6C9;E9PSI1;O15321;E9PMQ9;A8K7U5;E9PJM1;E9PL78;E9PS99;E9PQY7;B4E3A9;G3V1B9;E9PJC4;E9PNW2	-0.944	5	7.865	0	0
RAB2B;DKFZp313C1541	Ras-related protein Rab-2B	Q8WUD1;Q5HYI5;B4DUD4;Q6NZ33;Q96K32	-0.965	1	7.372	0	0
STRN3	Striatin-3	Q13033;G3V340;G3V3G7;Q0VAF9;B4DQH7;Q0VAF8	-0.974	25	8.728	0	0
TMEM181	Transmembrane protein 181	Q9P2C4;Q8N4V6;H0Y2T7	-0.982	1	7.406	0	0.0035
RAB5B	Ras-related protein Rab-5B	P61020;Q6FI54;B4DKD7;H0YHA1;F8VVK3;F8VUA5;F8VVZ0;F8VWU4;F8VWZ7;F8VSF8;F8VPW9;F8WD79;F8WCY6;F8WC93	-0.991	3	7.586	0	0
PODXL	Podocalyxin	B7ZKQ8;F5GWY5;O00592;F5H7A2;Q96N83;F5H3W1	-0.996	1	6.789	0	0
GALNT1	Polypeptide N-acetylgalactosaminyltransferase 1;Po	Q10472;F5GY99;Q05BM8;A8KAJ7;Q68VJ7;B3KY85;Q68VI8;Q8IUC8;Q08ER7;H7C2I5	-1.003	9	8.107	0	0
HS2ST1	Heparan sulfate 2-O-sulfotransferase 1	B3KN15;Q7LGA3;A6ND99	-1.008	3	7.515	0	0
SLC12A4;SLC12A6;DKFZp686O1827	Solute carrier family 12 member 4;Solute carrier f	Q9UP95;B4DF30;B4DZ82;B7ZAV0;F5H0S9;B4DR04;F5H066;F5H3C0;B4DF69;I3L4N6;A8K935;Q9UHW9;Q6NSI7;B3KXX3;Q3ZCQ6;H0YKQ8;H0YMQ9;Q5HYC7;Q6XSF4;Q9H2X9;A8K143;B7Z3I0;B7Z1X6;Q9Y666;H0YB78;B3KUS0	-1.01	9	7.909	0	0
STX5	Syntaxin-5	Q13190;F8W8Q9;B4DKR0;H7C3X5;E9PNU4	-1.025	2	7.299	0	0
ENPP7;ENPP4	Ectonucleotide pyrophosphatase/phosphodiesterase f	Q6UWV6;Q9Y6X5	-1.035	1	6.389	0	0.00125
TMED1	Transmembrane emp24 domain-containing protein 1	Q13445	-1.053	2	7.542	0	0
SPRYD7	SPRY domain-containing protein 7	B2RE68;Q5W111	-1.059	2	7.676	0	0
RAB32;RAB38;RAB7L1	Ras-related protein Rab-32;Ras-related protein Rab	B2R5I8;Q13637;Q7Z4W7;P57729;B2R7I9;O14966;Q53EX5;Q6FGU7	-1.062	1	6.571	0	0.00102
NCSTN	Nicastrin	Q5T208;Q92542;B4DJN0;E7ENA9;E9PC09;B4DR82;F6Y097;H0Y3Z4;Q5T206;H0Y6T7;Q5T204;Q5T205	-1.068	3	7.139	0	0
MGAT2	Alpha-1,6-mannosyl-glycoprotein 2-beta-N-acetylglu	B4DDK9;B3KQM0;Q10469	-1.07	4	7.79	0	0
KDELR1;KDELR2	ER lumen protein retaining receptor 1;ER lumen pro	P24390;P33947;Q96H29;Q8NBW7	-1.073	1	7.985	0	0
SDF4	45 kDa calcium-binding protein	Q9BRK5;G3V1E2;H0Y3T6;B1AME7	-1.075	2	7.469	0	0
GLUD1;GLUD2	Glutamate dehydrogenase 1, mitochondrial;Glutamate	E9KL48;P00367;P49448;Q53GW3;B4DMF5;B4DMG8;B4E0N9;F5GYQ4;B3KT18;F8WA20;B4DGN5;B3KV55;Q59FQ4;Q9BSD0;Q14400;H0YFJ0;Q9UQV0	-1.08	4	7.628	7.46	0
TMEM87B	Transmembrane protein 87B	Q96K49;H7C0B3;H7C1G1	-1.088	2	7.383	0	0
RABAC1	Prenylated Rab acceptor protein 1	Q9UI14	-1.101	2	7.814	0	0
MOB4	MOB-like protein phocein	Q9Y3A3;A8K012;B4DM50	-1.11	4	7.958	0	0
TMED9	Transmembrane emp24 domain-containing protein 9	Q9BVK6;B2R8A2	-1.113	3	8.474	0	0
STRN3		A0AV58	-1.133	1	7.236	0	0
YWHAH	14-3-3 protein eta	Q04917	-1.133	1	6.951	0	0
C19orf42	UPF0608 protein C19orf42	B7WNH4;Q9BQ49;E9PLH2;E9PNA8;E9PP42	-1.139	1	7.31	0	0
GANAB;B3GAT3	Galactosylgalactosylxylosylprotein 3-beta-glucuron	Q9BS14;Q5U676;O94766;G3V150;B4DNL8;B7ZAB3;E9PNA1	-1.173	1	7.326	0	0
BASP1	Brain acid soluble protein 1	P80723	-1.174	2	7.619	7.171	0
TMED2;RNP24	Transmembrane emp24 domain-containing protein 2	Q15363;Q6FHT8;B4DP27;E7EQ72;B4E020;F6QWA0;F5GX39	-1.196	2	7.978	0	0
ERGIC3	Endoplasmic reticulum-Golgi intermediate compartme	E9PFA8;H0Y5K5;Q5JWS0;H7BXI5;A2TJK5;Q9Y282;H0Y621;A6PVJ3;B4DV36;H7BY06;O95330;H0Y6Z0;Q5JWS2;H0Y802;Q5JWS1;A6PVJ2	-1.199	8	8.104	0	0
MANEA	Glycoprotein endo-alpha-1,2-mannosidase	Q5SRI9;Q8WWX4;F5H0Y8	-1.209	3	7.782	0	0
SLC7A1	High affinity cationic amino acid transporter 1	B2R728;P30825;Q5JR49	-1.213	4	7.845	6.513	0
GOLGA5	Golgin subfamily A member 5	A8KAL2;Q8TBA6;B4E1D4;E7EQP0;H0YK03	-1.237	9	7.953	0	0
AP2A1;AP2A2	AP-2 complex subunit alpha-1;AP-2 complex subunit	O95782;O94973;B7Z5S9;E7ESQ4;B7Z1Q4;E9PJJ7;C9J1S3;Q8N9K4;B4DXJ6	-1.256	2	7.004	0	0
GPR107	Protein GPR107	Q5VW38;G5E994;A8KAM7;B7ZL93	-1.282	3	7.429	0	0
FAM40A;FAM40B	Protein FAM40A;Protein FAM40B	A8K4U4;Q5VSL9;A4D1K4;A8K2A0;Q9ULQ0;Q8WUN4	-1.282	3	7.039	6.871	0
TMED10	Transmembrane emp24 domain-containing protein 10	Q53GF9;P49755;B4DL12;G3V2K7;B4DZH3	-1.291	6	8.668	0	0
KIAA0319L	Dyslexia-associated protein KIAA0319-like protein	B2RBC8;Q8IZA0;B1AN14;E7EN73;B1AN15;Q9H9L2;C9J519;H0Y4S8;B1AP96	-1.319	8	7.684	0	0
STRN	Striatin	O43815;Q3B874	-1.354	2	7.086	0	0
SLC38A2	Sodium-coupled neutral amino acid transporter 2	A8K6H9;Q96QD8;B4DEZ2;F8VQW8;F8VUY8	-1.368	6	8.28	0	0
SEC23B	Protein transport protein Sec23B	Q15437;B4DJW8;B4DRA5;B4DS04;Q5QPE2;Q5QPE1;G3V5K1	-1.377	3	7.317	6.487	0
CYB5R3	NADH-cytochrome b5 reductase 3;NADH-cytochrome b5	P00387;Q6ZVI6;B1AHF3;F8WCX7	-1.377	2	7.993	0	0
GALNT16;GALNTL1;GalNAc-T16	Putative polypeptide N-acetylgalactosaminyltransfe	Q68VJ8;Q8N428;Q58A55	-1.383	1	6.665	0	0.00014
TIRAP3;TMED7;TMED7-TICAM2	Transmembrane emp24 domain-containing protein 7	Q6JUT2;Q9Y3B3;Q8NBU8;B4E2C1;Q3B7W7;G3V2Y2	-1.386	4	8.222	0	0
TMED4	Transmembrane emp24 domain-containing protein 4	Q7Z7H5;C9JUN6;F8W7F7	-1.393	3	8.138	0	0
NUCB2;Nucb2	Nucleobindin-2	D3DQX5;P80303;E9PKG6;Q2L696;E9PLE9;E9PLR0;E9PM22;H0YD18;A7LNF3;A7LNF4;A7LNF5;E9PJP3	-1.541	3	7.493	0	0
SEC22A	Vesicle-trafficking protein SEC22a	Q96IW7;C9JNZ0;C9JRY4	-1.562	1	7.064	0	0
MESDC2	LDLR chaperone MESD	Q14696	-1.592	1	6.873	0	0
NUCB1	Nucleobindin-1	A8K7Q1;Q02818;Q53GX6;B4DZX0;H7BZI1;C9JKZ2;Q96BA4;B3KUR6	-1.743	3	7.397	0	0
SLC6A15;DKFZp761I0921	Sodium-dependent neutral amino acid transporter B(	Q9H2J7;Q68CX0;Q8TBM6;F8VSG1	-1.747	1	7.031	0	0
DYNC1LI1;DKFZp686A1525	Cytoplasmic dynein 1 light intermediate chain 1	Q9Y6G9;Q6MZE7;B4DDM4;E9PHI6;B3KM42	-1.898	1	7.346	7.079	0
RHOA;RHOC;ARHA	Transforming protein RhoA;Rho-related GTP-binding	P61586;B4DKN9;E9PN11;P08134;Q5JR08;Q5JR05;C9JX21;E9PQH6;C9JNR4;Q5JR07;Q9BVT0;Q5JR06;C9JRM1;C9J1T2;E9PLA2;P62745	-1.935	2	8.301	0	0
IGJ	Immunoglobulin J chain	P01591;D6RD17;D6RHJ6	-2.43	1	7.955	0	0.00047
XP32	Skin-specific protein 32	Q5T750	-2.48	1	7.551	7.497	0
KPRP	Keratinocyte proline-rich protein	Q5T749	-4.605	3	8.053	8.048	0
DKFZp686M08189		Q6MZX9;A2IPH7	-4.652	8	9.714	0	0
SYNE2;TROPH	Nesprin-2	Q8WXH0;D4YW74;F8WAA3;G3V5X4	-5.872	4	7.66	7.262	0.00329
IGK@;IGKC	Ig kappa chain C region	Q8TCD0;Q6GMX0;Q6P5S8;Q6PIL8;Q7Z3Y4;Q6PJF2;Q5EFE6;Q0KKI6;P01834	-6.022	3	9.117	0	0
