# Supplementary material for: ATG9A shapes the forming autophagosome through Arfaptin 2 and phosphatidylinositol 4-kinase IIIβ
Source: J Cell Biol. 2019 Mar 27;218(5):1634–52. doi: 10.1083/jcb.201901115 (PMC6504893; doi:10.1083/jcb.201901115)
Supplement: Tables S1-S3 (ZIP) [file JCB_201901115_TablesS1toS3.zip › JCB_201901115_TableS2.xlsx]

## Sheet: Golgi GO Category
Gene_names	Protein_names	Uniprot_IDs	logFC_ES_vs_FM_ATG9A Immunoisolation_intensity_filtered	Ratio_H_L_count_ES_vs_FM_ATG9A Immunoisolation_intensity_filtered	Intensity_ES_vs_FM_ATG9A Immunoisolation_intensity_filtered	Intensity_Mix_CTRL IgM Immunoisolation	PEP
ACSL3	Long-chain-fatty-acid--CoA ligase 3	B2RBE0;O95573;B3KN05;B3KMA6;H7BYZ7;Q6PIM8;F5GWH2	-0.161	1	7.398	0	0
AGTRAP	Type-1 angiotensin II receptor-associated protein	D7RF68;Q6RW13;A8K1X7;D6RBK6;D6RB40	-0.497	3	8.213	7.05	0
AIMP1	Aminoacyl tRNA synthase complex-interacting multif	Q12904;B4DNK3;D6R937	0.258	6	8.168	7.662	0
AP1B1	AP-1 complex subunit beta-1	Q10567;C9J1E7;B4DG47;Q7Z3M8	-0.542	20	8.439	7.892	0
AP1B1		F8WDL0;Q86X54	-0.728	1	7.084	6.903	0
AP1G1	AP-1 complex subunit gamma-1	B3KXW5;Q8IY97;O43747;E7EUH1;B4DS96;B4DDL1;F5GZV5;H3BNR4;H3BUN9;H3BR36;H3BNN2;B3KNW1;B4DGE1;H3BN71	-0.406	15	8.556	7.752	0
AP1G2	AP-1 complex subunit gamma-like 2	O75843;Q86V28;B4E3E1;Q86U03;H0YJ47;Q86U41	-0.382	2	7.452	0	0.00015
AP1M1	AP-1 complex subunit mu-1;AP-1 complex subunit mu-	Q59EK3;B3KNH5;Q9BXS5;E7ENJ6;B4DN99;B4DDG7;B3KN68;Q53GI5;Q9Y6Q5	-0.493	5	8.173	5.966	0
AP1S1	AP-1 complex subunit sigma-1A	H7C1E4;P61966	-0.265	1	7.041	0	2e-05
AP2A1	AP-2 complex subunit alpha-1;AP-2 complex subunit	O95782;O94973;B7Z5S9;E7ESQ4;B7Z1Q4;E9PJJ7;C9J1S3;Q8N9K4;B4DXJ6	-1.256	2	7.004	0	0
AP2B1	AP-2 complex subunit beta	A8K0G3;A8K916;H0UID3;P63010;H0UID4;H0UID5;Q68DI0;Q7Z451;B4DWG4;B4E261;F5GYG9;B4DIL5;Q96EL6	-0.64	4	7.464	6.598	0
AP3B1	AP-3 complex subunit beta-1	A8K586;O00203;E5RJ68;F5GXG9;Q3MNE1;B4E0B2;F5H093;Q68CN5;B7ZKS0;Q13367;B7ZKR7;B3KUS4;F5GWU4;B4DFZ2;F5GYB0	0.208	8	8.032	7.818	0
AP3M1	AP-3 complex subunit mu-1	Q9Y2T2;B4DRN6;Q8NDP0;P53677;E5RJ52;H0YBM0	0.116	3	7.707	7.003	0
AP4B1	AP-4 complex subunit beta-1	B2RBF6;Q9Y6B7;B4DTG3;B1ALD0;B3KSJ4;B1ALD1;B7Z4X3;B1ALD2;B1ALD3	0.105	45	8.977	6.625	0
AP4E1	AP-4 complex subunit epsilon-1	Q9UPM8;H0YL95;H0YK95	0.119	33	8.905	0	0
AP4M1	AP-4 complex subunit mu-1	C9JC87;O00189;B4DKN7;Q6ZNF7;C9IZL5;C9JWL4;C9JMG3;H7C0A0;H7BZV3;F8WCR6;H0Y6K1;Q6N009;B4E2Y6;B4DEE6;F8WCC5;F8WDR3	0.005	16	8.71	0	0
AP4S1	AP-4 complex subunit sigma-1	Q9Y587;Q86U36;G3V2N8;G3V3X7;G3V5J6;G3V4P7;B7ZB52;H0YJI3	-0.019	4	8.35	0	0
ARCN1	Coatomer subunit delta	B0YIW6;Q6MZV5;B0YIW5;P48444;B4E1X2;E9PEU4;Q6P1Q5;E9PK34	-0.02	4	7.556	7.023	0
ARF3	ADP-ribosylation factor 3;ADP-ribosylation factor	P61204;P84077;F5H3A6;B4E190;B7ZB63;F5H423;B4DEB9;B4DN70;B4DJC8;F5H0C7;H0YGG7;F8WDB3;F8WCJ5;F5H6T5;F5H1V1	0.009	3	7.834	6.708	0
ARF5	ADP-ribosylation factor 5	B4DLJ3;A4D0Z3;P84085;C9J1Z8	-0.398	1	7.028	0	0
ARF6	ADP-ribosylation factor 6	P62330;Q5U025;Q6FGZ2;Q6FH17	-0.713	1	6.993	0	0.00013
ARFGAP1	ADP-ribosylation factor GTPase-activating protein	Q8N6T3;Q53F62;B7Z3U0;E7EV62;F8VWH9;B7Z8H8;F8W1U7;B7ZBI2;E5RHT6;E5RHH7;E5RHC5;F8VWB3	0.679	3	7.502	7.377	0
ARFIP1	Arfaptin-1	B4E273;P53367;B7ZA10;Q8N8M9;B4DS69	1.093	15	8.919	0	0
ARFIP2	Arfaptin-2	B4DUZ3;P53365;B4DX86;B4DXH2;E9PRV8;E9PPY7	1.125	3	8.066	0	0
ARHGEF2	Rho guanine nucleotide exchange factor 2	D3DVA5;Q5VY93;Q92974;B7Z977;B4DJ49;F5H3H5	0.385	4	7.176	6.757	0
ARPC2	Actin-related protein 2/3 complex subunit 2	O15144;Q53R19;Q9BXV5;G5E9J0;C9JTV5;H7C3F9;G5E9S7	0.254	9	8.372	7.874	0
ATG9A	Autophagy-related protein 9A	A8K140;Q7Z3C6;B3KPP7;B4DYN3;H7C152;H7C1G6;C9JD65;C9JXG2;C9JDK4;C9JKV7;C9IYZ9;C9JX27;C9JFV2;C9JS65;Q674R7;F2Z3I6	0.001	108	9.851	7.822	0
ATP1A1	Sodium/potassium-transporting ATPase subunit alpha	B7Z2T5;F5H3A1;P05023;B7Z3U6;B7Z3V1;H7BXX5;E9PC51;B7Z2T0;B7Z9V4;B7Z401;F5H6J6;B2RAQ4;P50993;P13637;Q53ES0;B1AKY9;E9PC07;B3KRI1;B7Z1N5;B7Z3F8;B7Z1Q9;B3KW93;B4DIQ8;H0Y7C1;B1AKZ0;B3KX35;B3KV59;F5H0J0;B3KSY7;B3KNQ8;Q13733;Q5TC01;Q58I23;P20648;Q53FM3;Q658V6;B4E	-0.459	35	8.822	8.216	0
ATP2C1	Calcium-transporting ATPase type 2C member 1	H0Y2Q7;B4E2Q0;B4DSW3;G8JLN9;P98194;B4E295;H0Y9V7;E7ERC6;B7Z3X9;G3XAH8;Q59G44;H0Y8X9;H0Y9S7	-0.205	5	7.682	0	0
ATP6V0A1	V-type proton ATPase 116 kDa subunit a isoform 1	F5H569;Q93050;Q53X12;Q5CZH6;Q53ET5;B7Z2A9;B7Z641;B7Z2J9;F5H1T6;Q6AHY6;Q9HBG4;Q13488;Q96N91;F5GX48;F5H847	-0.614	18	8.628	7.012	0
B2M	Beta-2-microglobulin;Beta-2-microglobulin form pI	A6XMH4;B4E0X1;F5H6I0;P61769;A6XND9;H0YLF3	-0.599	1	7.289	0	0.0017
B3GNT1	N-acetyllactosaminide beta-1,3-N-acetylglucosaminy	B3KQQ7;O43505;B4DEN5;B4DGI0	-0.868	9	8.212	0	0
B4GALT1	Beta-1,4-galactosyltransferase 1;Lactose synthase	P15291;B4DLB8;F5H0P7;B7ZAH9	-0.602	1	6.897	0	0.00014
BCAP31	B-cell receptor-associated protein 31	P51572;Q53G72;Q53HT6;C9J0M4;C9JQ75;C9JSP1;C9JMD7	-0.59	3	7.981	7.289	0
BSG	Basigin	I3NI00;P35613;Q54A51;B4DY23;B4DNE1;I3L4S8;I3L1R4;I3L192;I3L4L2;A8MZ77;I3L4U1	-0.481	8	8.356	7.929	0
CALR	Calreticulin	P27797;Q53G71;B4DHR1;B4E2Y9	-0.451	11	8.768	8.099	0
CALU	Calumenin	B3KQF5;O43852;Q6IAW5;D6QS49;B3KNG6;D6QS50;F5H4F5;D6QS54;F5H879;D6QS59;F5H1Q9;D6QS53;D6QS58;F5H3F1;H0Y875;D6QS57;B3KQK3	-0.939	2	7.455	0	0
CAND1	Cullin-associated NEDD8-dissociated protein 1	A8K8U1;Q86VP6;B3KMG3;H0YH27;H0YGP5;B3KM30;O75155;F8WBB8;F5H6I6	-0.141	10	7.946	7.926	0
CANT1	Soluble calcium-activated nucleotidase 1	Q8WVQ1;B4DJ54;F8W9C9;F5H7Z7	-0.471	2	7.385	0	0
CAT	Catalase	P04040;B4DWK8	-0.016	1	6.767	6.436	2e-05
CDK5RAP2	CDK5 regulatory subunit-associated protein 2	B3KVI2;Q66GT8;Q96SN8;B9EG74;A6H8X1;B7ZLE9;E9PCD3;Q7Z3M0;Q5CZA0;Q6MZT4;Q5JV17;F8WCI3;B1AMJ5;F8WF55;Q5JTU8;Q05CZ3;F8WBJ0;C9K0C9;Q5JTU9	-0.553	9	7.507	0	0
CLCN3	H(+)/Cl(-) exchange transporter 3	P51790;B9EGJ9;B7Z932;B3KXK0;E9PE15;A1L3U1;P51793;Q4G0X3;P51795;G3XAG5;B7Z5Z4;B3KRR2;A8K4H5;H0Y8Z8;F5H6A4;Q7Z4M4;D6RDZ6;D6RIX3	-0.555	8	7.857	0	0
CLINT1	Clathrin interactor 1	Q14677;H0YD52	-0.328	25	8.835	7.854	0
CLTC	Clathrin heavy chain 1	Q00610;P53675;A4FU99;F5H5N6	-0.46	41	8.563	8.209	0
COPB1	Coatomer subunit beta	P53618;E9PP73	0.644	1	6.649	0	0.00081
COPB2	Coatomer subunit beta	P35606;B4DZI8;B4E2C9;D6R997;D6RBT6;D6RBG7;D6RCL6;D6RBZ7	-0.004	6	7.558	7.113	0
CPD	Carboxypeptidase D	O75976;B7Z7T9;B7ZAU4;F5GZH6;B7Z843	-0.507	46	8.593	6.914	0
CSDE1	Cold shock domain-containing protein E1	G5E9Q2;E9PGZ0;O75534;Q9GZV0;Q68DF1;E9PLT0;Q96L66;Q9UG93;Q8WU01;Q9UG12;E9PNG3;E9PLD4;E9PKN4;E9PJK7	0.786	9	8.095	7.795	0
CTTN	Src substrate cortactin	Q14247;Q53HG7;Q76MU0;H7C314;B3KRK4;B4E358;E9PP90;E9PKG3	-0.055	10	8.198	8.046	0
CUL3	Cullin-3	Q13618;Q53S54;B7Z600;H7C1L6	-0.016	1	6.826	6.681	0
DHCR24	Delta(24)-sterol reductase	Q15392;B7Z817;B7ZAV4;Q3LIE7;B7Z919;F5H0H1;B7Z546;H7C4B7	-0.286	2	7.274	0	0
DNM2	Dynamin-2	E9PEQ4;F5H4R9;P50570;A8K1B6;Q59G96;H3BLY9;C9JXE5;Q9UQ16;E5RHK8;B4DJ53;B3KPF2;Q6P2G1;Q05193;B4DK06;B7ZAC0;F8W9W1;B4DHH5;Q59GI5;E5RIK2;B3KUU8;Q8N1K8;F5H722;Q9UPH5	0.102	13	7.973	7.818	0
ENPP7	Ectonucleotide pyrophosphatase/phosphodiesterase f	Q6UWV6;Q9Y6X5	-1.035	1	6.389	0	0.00125
ERC1	ELKS/Rab6-interacting/CAST family member 1	Q8IUD2;G8JLD3;G8JLM9;F5H185;B4DG07;F5H327;G8JLA4;F5GZU8;O15083;H7C4G9	0.284	3	7.048	6.558	0
ERGIC3	Endoplasmic reticulum-Golgi intermediate compartme	E9PFA8;H0Y5K5;Q5JWS0;H7BXI5;A2TJK5;Q9Y282;H0Y621;A6PVJ3;B4DV36;H7BY06;O95330;H0Y6Z0;Q5JWS2;H0Y802;Q5JWS1;A6PVJ2	-1.199	8	8.104	0	0
FAM3C	Protein FAM3C	Q92520;C9JMN4;C9JP35;C9J2R0	-0.728	3	7.513	0	0
FASN	Fatty acid synthase;[Acyl-carrier-protein] S-acety	P49327;F5H0D4;Q6PJJ3	0.272	63	8.883	8.721	0
FUT8	Alpha-(1,6)-fucosyltransferase	A8K8P8;Q546E0;Q9BYC5;G3XAD2;B4DFS7;G3V5N0;A5PLL2	-0.919	2	7.361	0	0
GALNT1	Polypeptide N-acetylgalactosaminyltransferase 1;Po	Q10472;F5GY99;Q05BM8;A8KAJ7;Q68VJ7;B3KY85;Q68VI8;Q8IUC8;Q08ER7;H7C2I5	-1.003	9	8.107	0	0
GALNT2	Polypeptide N-acetylgalactosaminyltransferase 2;Po	Q10471;B7Z6K2;G3V1S6;F5GYB2;B7Z462;B7Z8V8;Q8N4A0;F8VUJ3;B4DMX6	-0.887	17	8.689	0	0
GALNT7	N-acetylgalactosaminyltransferase 7	Q86SF2;H0YAH3;E9PBY3;Q4W5F7;Q68VJ4;B4DIB4;H0YAK0	-0.924	14	8.217	7.451	0
GANAB	Neutral alpha-glucosidase AB	B4DJ30;Q14697;B4DZ53;E9PKU7;B4DSM6;F5H6X6;B4DIW2;E9PNH1;H0YFL4;E9PRF8	-0.57	10	8.117	7.471	0
GANAB	Galactosylgalactosylxylosylprotein 3-beta-glucuron	Q9BS14;Q5U676;O94766;G3V150;B4DNL8;B7ZAB3;E9PNA1	-1.173	1	7.326	0	0
GBF1	Golgi-specific brefeldin A-resistance guanine nucl	Q92538;Q149P0;Q149P1;Q05BW6	-0.562	8	7.556	6.708	0
GDI2	Rab GDP dissociation inhibitor beta	B4DLV7;E7EU23;P50395;Q6IAT1;B3KVE3;Q8TB95;P31150;B4DHX4;Q5SX87;E9PFL7;Q5SX91;B4DH24;Q5SX86;Q5SX90;G5E9U5	-0.125	4	7.416	0	0
GLG1	Golgi apparatus protein 1	Q92896;H3BM42;Q6ZMF1;REV__B7Z395;H3BQU9;H3BQT1	-0.805	25	8.314	0	0
GLT8D1	Glycosyltransferase 8 domain-containing protein 1	Q68CQ7;C9J880;C9JA13;C9JPK4	-0.901	1	6.705	0	0
GNAI3	Guanine nucleotide-binding protein G(k) subunit al	P08754;Q5TZX1;F5H4U5;P04899;P63096;B3KP89;P09471;Q96C71;B3KTZ0;B3KX51;B4E2X5;B4E2V1;Q8N6I9;B3KP24;F5GZL8;Q93020;A8K1Y9;P38405;A8MTJ3;P19087;Q5T697;Q8N2B4;P11488;H0Y7F4;Q5JWE8;Q5JWE9;Q6LCB5;C9JPP4;Q6AWC5;H3BTM2;H0Y7E8;Q5JW64;Q5JWD1;A2A2R6	-0.178	7	8.337	6.883	0
GNAS	Guanine nucleotide-binding protein G(s) subunit al	Q5JWF2;A6NI00;P63092;Q5FWY2;Q14455;B0AZR9;O60726	0.039	2	7.387	6.581	0
GOLGA2	Golgin subfamily A member 2	Q08379;B7ZC06;H0Y7B8;B7ZC05;Q5HYE0;Q5PXD5;A8MZ06	-0.654	11	8.145	0	0
GOLGA5	Golgin subfamily A member 5	A8KAL2;Q8TBA6;B4E1D4;E7EQP0;H0YK03	-1.237	9	7.953	0	0
GOLGB1	Golgin subfamily B member 1	B2ZZ91;E7EP74;Q14789;F1T0J2;E7EU81;B4DTZ9;H0Y867;B4DL98;E7EWX1;B4DQW7	-0.51	2	6.834	0	0
GOLIM4	Golgi integral membrane protein 4	O00461;F8W785	-0.918	6	7.885	0	0
GOLM1	Golgi membrane protein 1	Q5VZE3;B3KNK9;Q8NBJ4	-0.287	1	6.919	0	9e-05
GOLPH3	Golgi phosphoprotein 3	Q9H4A6;B4DWL6;B3KQ71;F5H7W9;B4DDX1;B3KS18	-0.877	1	7.122	0	0
GOSR1	Golgi SNAP receptor complex member 1	A8K5R6;O95249;E9PCW1;B4DQA8;G5E9T8;Q96QI9	-0.369	2	7.736	0	2e-05
GPR107	Protein GPR107	Q5VW38;G5E994;A8KAM7;B7ZL93	-1.282	3	7.429	0	0
GPR89A	Golgi pH regulator A;Golgi pH regulator B;Putative	B7ZAQ6;P0CG08;B4DT03;B4DY51;A6NKF9;E9PKY3;H0YFP4	-0.485	1	6.886	0	0.00019
GTPBP4	Nucleolar GTP-binding protein 1	B3KMC5;D2CFK9;Q53GS0;Q9BZE4;Q8N4P8;B7Z7A3;O60747;B4DHR2;B4DY13;Q5T3R7	0.362	21	9.205	8.361	0
HLA-B		G1ENK8	-0.465	2	7.574	0	0
HLA-C		C0KK01;C9E1I4	-0.882	1	6.629	0	0
HLA-C	HLA class I histocompatibility antigen, Cw-7 alpha	F5GXA6;F8VZB9;B4DVY0;A2ABE7;A2AEA4;A2ABE6;A2AEA2;A2ABE5;A4Q9R6;B2ZSE2;C1K0X7;C1K0X8;C1K0Y0;D3K0R2;D6CJC1;F1CZ00;H2B3H3;I2G9F8;O19617;P10321;Q001S2;Q27W00;Q3KT81;Q64EU5;Q6IVK0;Q6R739;Q6R742;Q7YQB2;Q85ZX8;Q860B0;A6H578;A6H581;A6Q0R3;A7WPJ2;A8YQF2;B0JF23;B3W	-0.554	1	7.338	0	0
HS2ST1	Heparan sulfate 2-O-sulfotransferase 1	B3KN15;Q7LGA3;A6ND99	-1.008	3	7.515	0	0
IGF2R	Cation-independent mannose-6-phosphate receptor	P11717;Q59EZ3;B4DUY7;Q13660;Q13661	-0.843	91	8.872	6.544	0
IMPAD1	Inositol monophosphatase 3	Q9NX62;H0YBS3	-0.505	1	7.39	0	0
IPO5	Importin-5	H0Y8C6;O00410;B4E0R6	-0.605	1	6.589	0	0
KDELR1	ER lumen protein retaining receptor 1;ER lumen pro	P24390;P33947;Q96H29;Q8NBW7	-1.073	1	7.985	0	0
KDELR3	ER lumen protein retaining receptor 3	O43731	-0.684	3	7.292	0	0
KIAA0319L	Dyslexia-associated protein KIAA0319-like protein	B2RBC8;Q8IZA0;B1AN14;E7EN73;B1AN15;Q9H9L2;C9J519;H0Y4S8;B1AP96	-1.319	8	7.684	0	0
LARP7	La-related protein 7	Q4G0J3;D6RFF0;H0YA82;D6R9Z6	0.255	2	6.871	0	0
LMAN1	Protein ERGIC-53	B2R774;P49257;Q53FS4	-0.576	4	8.452	7.292	0
LMAN2	Vesicular integral-membrane protein VIP36	A8K7T4;Q12907;B4DWN1;D6RBV2;D6RIU4;D6RDX1;D6RBH1	-0.74	6	8.367	6.838	0
M6PR	Cation-dependent mannose-6-phosphate receptor	P20645;Q53GY9;Q6I9U3;B2R6S2;Q96AH2;H0YF90;H0YGT2;F5H883;F5GXU0;H0YGE9;F5GXE0	-0.944	10	8.576	7.438	0
MAN1A1	Mannosyl-oligosaccharide 1,2-alpha-mannosidase IA	P33908;Q6P052	-0.817	3	7.801	7.023	0
MAN1B1	Endoplasmic reticulum mannosyl-oligosaccharide 1,2	H0YG20;Q9UKM7;B4DR05;H0YGV7;B3KQC5;B3KXZ1;Q5VSF2;Q9UFZ8	-0.179	2	7.254	7.01	0.00298
MAN2A1	Alpha-mannosidase 2	Q16706;A5PKX5;P49641;H0YNG5;H0YLB9;B4DIK4	-0.823	4	7.267	0	0
MANEA	Glycoprotein endo-alpha-1,2-mannosidase	Q5SRI9;Q8WWX4;F5H0Y8	-1.209	3	7.782	0	0
MGAT2	Alpha-1,6-mannosyl-glycoprotein 2-beta-N-acetylglu	B4DDK9;B3KQM0;Q10469	-1.07	4	7.79	0	0
MOB4	MOB-like protein phocein	Q9Y3A3;A8K012;B4DM50	-1.11	4	7.958	0	0
MTOR	Serine/threonine-protein kinase mTOR	P42345;F5GYA6;B4E2H2;B4DZD5;Q96QW8;B1AKP8;B3KX59	-0.011	10	7.64	6.846	0
NAGPA	N-acetylglucosamine-1-phosphodiester alpha-N-acety	Q9UK23;B4DZG9	0.071	3	7.336	0	0
NAPA	Alpha-soluble NSF attachment protein	P54920;B4DIV0;Q9H115;B4DK44;B4DGP9;Q4G0M0	-0.286	10	8.377	0	0
NCSTN	Nicastrin	Q5T208;Q92542;B4DJN0;E7ENA9;E9PC09;B4DR82;F6Y097;H0Y3Z4;Q5T206;H0Y6T7;Q5T204;Q5T205	-1.068	3	7.139	0	0
NRAS	GTPase NRas;GTPase KRas;GTPase KRas, N-terminally	P01111;Q5U091;I1SRC5;P01116;P01112;Q14014;Q92468;G3V5T7;G3V4K2;Q71SP6;Q7KZ06;Q96T27;P78460	-0.185	3	7.488	0	0
NSF	Vesicle-fusing ATPase	P46459;B7Z5J7;I3L0N3;B4DSK5;B4DH19;B7Z9U2;B4DFA2;B4DGR3;Q96D47;D3DXJ4;I3L2G1;I3L0L3;I3L4Q9;I3L338;Q969G3;B4DGM3;C0IMW4;B4DFR4;C0IMW5;C0IMW7;H7C3F6;H7BXG8;H7C048;I3L255	-0.064	43	9.34	7.99	0
NUCB1	Nucleobindin-1	A8K7Q1;Q02818;Q53GX6;B4DZX0;H7BZI1;C9JKZ2;Q96BA4;B3KUR6	-1.743	3	7.397	0	0
NUCB2	Nucleobindin-2	D3DQX5;P80303;E9PKG6;Q2L696;E9PLE9;E9PLR0;E9PM22;H0YD18;A7LNF3;A7LNF4;A7LNF5;E9PJP3	-1.541	3	7.493	0	0
NUMA1	Nuclear mitotic apparatus protein 1	Q4LE64;Q14980;A8K394;F5H4J1;F5H6Y5;Q3SYK8;Q9BTE9;Q9UPG3;Q86XH4;F5H763;F5H0Z7;F5H3L6;F5H2F3;G1UI36;F5GZW1;Q9UNL7;F5H1L0;F8W6T3;F5H068;F5H073;F5GWK2	0.413	26	8.285	8.136	0
NUMA1		Q59HB8;Q7Z757;F5H2L0;H0YFY6;Q96HN5;H0YH75	0.453	1	6.983	6.713	0
PI4K2A	Phosphatidylinositol 4-kinase type 2-alpha	Q9BTU6;B4DEP8;E9PAM4	-0.478	9	8.055	7.214	0
PPIL2	Peptidyl-prolyl cis-trans isomerase-like 2	A8K0I0;Q13356;B4DRD4;E7EW80	-0.017	1	6.725	6.348	0.0001
PRMT5	Protein arginine N-methyltransferase 5;Protein arg	B2RDD7;O14744;G3V5W5;B4DX49;B4DY30;B4DV00;A8MTP3;G3V580;G3V5L5;H0YJX6;C9JSX3;G3V2X6;G3V2L6;H7BZ44;H0YJD3;H0YJ77;G3V5T6;H0YJY6	0.039	12	8.188	8.023	0
PRRC1	Protein PRRC1	C9J436;G3XAL7;Q96M27;C9JTJ7	-0.715	2	7.418	0	0
PSMB3	Proteasome subunit beta type-3	P49720	0.197	4	8.117	7.858	0
PSMB6	Proteasome subunit beta type-6;Proteasome subunit	P28072;Q6IAT9;I3L3X7	0.119	6	8.728	8.437	0
PTGFRN	Prostaglandin F2 receptor negative regulator	Q9P2B2;Q4QQP8;H0YFT2;Q1WWL2	-0.234	2	7.029	0	1e-05
QSOX2	Sulfhydryl oxidase 2	Q6ZRP7;F8W6U6	-0.552	2	7.235	0	7e-05
RAB10	Ras-related protein Rab-10	P61026;Q53T70;Q53SX4	-0.09	4	8.258	7.043	0
RAB12	Ras-related protein Rab-12	Q6IQ22	0.279	1	6.451	0	0
RAB13	Ras-related protein Rab-13	Q504R6;P51153;D3DV69	-0.309	3	7.737	6.83	0
RAB14	Ras-related protein Rab-14	P61106	-0.107	10	8.565	6.882	0
RAB1A	Ras-related protein Rab-1A	P62820;Q5U0I6;B7Z8M7;E7END7;E7ETK2;Q96RD8;Q9H1C9;E7EWA5;Q92927	0.504	20	9.512	8.419	0
RAB1B	Ras-related protein Rab-1B;Putative Ras-related pr	Q6FIG4;Q9H0U4;Q92928;E9PLD0	0.558	6	8.223	0	0
RAB21	Ras-related protein Rab-21	Q9UL25	-0.826	1	7.389	6.7	0
RAB2A	Ras-related protein Rab-2A	P61019;F5H399;E9PKL7;O75546;H7C125;H0YD31;E9PE37;Q6PIK3;H0YDL5;Q9UL31	-0.077	8	8.586	6.907	0
RAB2B	Ras-related protein Rab-2B	Q8WUD1;Q5HYI5;B4DUD4;Q6NZ33;Q96K32	-0.965	1	7.372	0	0
RAB32	Ras-related protein Rab-32;Ras-related protein Rab	B2R5I8;Q13637;Q7Z4W7;P57729;B2R7I9;O14966;Q53EX5;Q6FGU7	-1.062	1	6.571	0	0.00102
RAB35	Ras-related protein Rab-35	Q15286;F5H157;B4DTA6;A8K5R1;Q15771;E9PMJ1;Q6MZH2;F5H7F8;E9PS06;E9PNB9;E9PRF7;E9PJQ5;E9PI18;E9PQ07	-0.288	6	8.149	6.51	0
RAB43	Ras-related protein Rab-43;Putative Rab-43-like pr	Q86YS6;A6NDJ8	0.162	1	7.024	0	0
RAB6A	Ras-related protein Rab-6A	P20340;Q6FGX3;Q53ET8;H0YGL6;F5H668;B7Z772;H7BYW1;B7Z5Z9;F5GZB1;Q1W5D8;F5GXN4;F5H3K7;F5GX61;C9JU14;C9JB90;Q53S08;Q14964;C9J0I2;F5H440;Q9UL29;Q9UL30	-0.676	10	9.204	8.007	0
RAB7A	Ras-related protein Rab-7a	P51149;B4DPH9;C9J8S3;C9J592;C9J4V0;C9IZZ0;C9J4S4;C9J7D1	-0.377	12	8.779	8.015	0
RAB8A	Ras-related protein Rab-8A	P61006;B4DEK7;Q92930;B4DMS1;F5GY21;H0YNE9;H0YMN7;B3KTE3;Q59EP4;H0YL94;H0YLJ8;G5EMR8;P59190;G5EMR7;G5ELZ5;G5ELZ6	-0.003	4	8.167	7.016	0
RAB9A	Ras-related protein Rab-9A	P51151	-0.928	1	6.398	0	0.00311
RABAC1	Prenylated Rab acceptor protein 1	Q9UI14	-1.101	2	7.814	0	0
RAC1	Ras-related C3 botulinum toxin substrate 1;Ras-rel	A4D2P0;A4D2P1;P63000;A4D2P2;P60763;P15153;B1AH80;B1AH78;B1AH77;Q59FQ0	-0.581	6	8.492	7.463	0
RBFOX1	RNA binding protein fox-1 homolog 1;RNA binding pr	F8VZG9;B7Z1U7;F8W9K3;Q9NWB1;F8WAC5;F8WSN4;F8VRS4;O43251;B0QYY4;B7ZLH9;B0QYV1;Q59HD3;F8VZY7;F8VR27;Q8TCM0;B4DF29;A6NFN3;B0QYY7;I3L1D4	0.097	2	7.332	0	4e-05
RER1	Protein RER1	Q9P0H9;O15258;Q5T094;Q6IBJ7;Q5T091;Q5T092;Q5T093	-0.936	3	7.899	0	0
RTN3		B7Z4M0;B7Z4M1	-0.682	1	7.176	0	0
RTN3	Reticulon-3	B7Z8W8;O95197;B7Z3E3;F5H774;B7Z361	-0.906	2	8.463	6.786	0
RUSC1	RUN and SH3 domain-containing protein 1	Q9BVN2;Q5T9V0;Q9BT86;B4DQB8;B3KWM9	0.122	35	9.442	0	0
RUVBL1	RuvB-like 1	B5BUB1;Q9Y265;B3KRS7;E7ETR0;H7C4G5	-0.053	7	7.867	7.795	0
SACM1L	Phosphatidylinositide phosphatase SAC1	Q9NTJ5;B4DK71;B4DVV3;E9PGZ4;B3KX17;C9JV50;F8WDN7;F8WD07	-0.298	3	7.653	0	0
SAR1A	GTP-binding protein SAR1a;GTP-binding protein SAR1	B2R679;Q5SQT9;Q6FID4;Q9NR31;Q53F37;Q8NG23;Q9Y6B6;D6RD69;B4DQ19;D6RDB2;Q5SQT8;E9PBN0;H0Y5E8;Q5SQU0;D6RAA2	0.459	3	7.633	0	0
SCAMP1	Secretory carrier-associated membrane protein 1	O15126;A8K2G0;B4E2V7;B4DP10;Q96AZ4	-0.568	5	8.373	0	0
SCAMP2	Secretory carrier-associated membrane protein 2	A8K769;O15127;Q6IBK3;B3KU14;F5H353;H3BPL9;H3BUB6;H3BN93;H3BV04	-0.824	2	8.014	0	0
SCAMP3	Secretory carrier-associated membrane protein 3	O14828;Q6FHJ5	-0.167	20	9.153	6.914	0
SDF4	45 kDa calcium-binding protein	Q9BRK5;G3V1E2;H0Y3T6;B1AME7	-1.075	2	7.469	0	0
SEC23A	Protein transport protein Sec23A	Q15436;F5H365;G3V2R6;G3V3G5;G3V1W4;G3V4V1;G3V4Q2;G3V5X8	-0.721	24	8.805	7.39	0
SEC23B	Protein transport protein Sec23B	Q15437;B4DJW8;B4DRA5;B4DS04;Q5QPE2;Q5QPE1;G3V5K1	-1.377	3	7.317	6.487	0
SEC23IP	SEC23-interacting protein	B3KM47;Q9Y6Y8;B4DWG1;F5H0L8;H7C0V8;B3KN10;H7C4C4	-0.285	1	6.67	0	0
SEC24A	Protein transport protein Sec24A	O95486;B4E205;B7ZKM8;O95487;B4DTM6;B4E2E1	0.205	2	7.11	0	9e-05
SEC24C	Protein transport protein Sec24C	P53992;G5EA31;B4DSN3;E7EP00;B4DZT4;B7ZAY6	-0.417	19	8.362	0	0
SERINC3	Serine incorporator 3	Q13530;Q53GK8;B4DHI5;F5GY47;B4DUE9;Q5H936	0.024	19	8.79	0	0
SH3GLB1	Endophilin-B1	Q9Y371;B4E182	1.338	6	8.376	6.733	0
SLC1A5	Neutral amino acid transporter B(0)	Q59ES3;Q15758;Q71UA6;B4DR77;B7ZB81;E9PC01;B4DE27;B4DWS4	-0.594	7	7.94	7.56	0
SLC35A1	CMP-sialic acid transporter	P78382;B4DEM1	-0.709	1	6.942	0	0
SLC35B2	Adenosine 3-phospho 5-phosphosulfate transporter 1	Q8TB61;B3KVY9;B4DDU9;F5H7Y9;B4DDM2	-0.722	8	8.399	0	0
SNAP29	Synaptosomal-associated protein 29;Synaptosomal-as	O95721;C9JAF7	-0.043	8	8.181	7.007	0
SORT1	Sortilin	A8KAQ3;Q99523;B4DWI3	-0.593	7	7.522	0	0
STIP1	Stress-induced-phosphoprotein 1	G3XAD8;A8K690;P31948;Q3ZCU9;F5H0T1;B4DM70;F5H783;H0YGI8;F5GXD8	-0.304	6	7.974	7.015	0
STRN3		A0AV58	-1.133	1	7.236	0	0
STRN3	Striatin-3	Q13033;G3V340;G3V3G7;Q0VAF9;B4DQH7;Q0VAF8	-0.974	25	8.728	0	0
STRN3		H0YJZ4	-0.257	1	6.834	0	0
STX10	Syntaxin-10	O60499;Q5U8S2	-0.935	3	7.778	0	0
STX12	Syntaxin-12	Q86Y82;Q6LEU0;B1AJQ6;B4DSZ1;B0AZT9	-0.919	7	8.377	0	0
STX5	Syntaxin-5	Q13190;F8W8Q9;B4DKR0;H7C3X5;E9PNU4	-1.025	2	7.299	0	0
STX8	Syntaxin-8	Q9UNK0;I3L481;I3L0T9;I3L305	-0.102	1	6.73	0	0.00053
SURF4	Surfeit locus protein 4	O15260;B7Z7A8;B7Z8F3;Q5T8U7;Q5T8U5;B7Z1G8;B7Z605;B7Z6A4	-0.591	3	7.556	0	0
TCP1	T-complex protein 1 subunit alpha	P17987;E7ERF2;E7EQR6;F5H282;F5GZ03;F5GZI8;F5GYL4;F5H7Y1	0.184	50	9.619	9.415	0
TGOLN2	Trans-Golgi network integral membrane protein 2	D6W5K3;O43493;F8WBK2;B2R686;F8W8W7	-0.451	3	7.434	0	0
TMED1	Transmembrane emp24 domain-containing protein 1	Q13445	-1.053	2	7.542	0	0
TMED10	Transmembrane emp24 domain-containing protein 10	Q53GF9;P49755;B4DL12;G3V2K7;B4DZH3	-1.291	6	8.668	0	0
TMED2	Transmembrane emp24 domain-containing protein 2	Q15363;Q6FHT8;B4DP27;E7EQ72;B4E020;F6QWA0;F5GX39	-1.196	2	7.978	0	0
TMED9	Transmembrane emp24 domain-containing protein 9	Q9BVK6;B2R8A2	-1.113	3	8.474	0	0
TMEM30A	Cell cycle control protein 50A	Q9NV96;B4DIF5;B4DDK3;Q3MIR4	-0.927	5	7.91	6.433	0
TRAPPC1	Trafficking protein particle complex subunit 1	B2RA50;Q9Y5R8;I3L3S0;I3L3V5	0.188	3	7.698	6.713	1e-05
TRAPPC2	Trafficking protein particle complex subunit 2;Tra	G1K394;P0DI81;P0DI82;Q6IBE5	-0.807	1	6.852	0	0
TRAPPC2L	Trafficking protein particle complex subunit 2-lik	H3BP13;Q9UL33;H3BUK6;H3BPN3;H3BQQ8	0.481	2	7.497	0	0
TRAPPC3	Trafficking protein particle complex subunit 3	O43617;A6NDN0;A6NKE1	0.141	4	8.02	0	0
TRAPPC4	Trafficking protein particle complex subunit 4	Q9Y296;E9PQE8;B4DME1;E9PKS9;E9PN70;B4DF86;B4DF36;G5EA23;G3V1A0	0.237	6	8.093	0	0
TRAPPC5	Trafficking protein particle complex subunit 5	Q8IUR0	0.585	3	7.746	0	0
TRAPPC6B	Trafficking protein particle complex subunit 6B	Q86SZ2;B0AZV9;G3V2H7;B4DFZ8	0.588	2	7.259	0	1e-05
TRAPPC8	Trafficking protein particle complex subunit 8	Q9Y2L5;A8K922;Q6PCC9	0.146	29	8.747	0	0
TRAPPC9	Trafficking protein particle complex subunit 9	Q96Q05;H0YBR0	-0.248	1	6.325	0	0.00013
UBIAD1	UbiA prenyltransferase domain-containing protein 1	Q9Y5Z9	0.033	2	7.447	6.723	0
VAC14	Protein VAC14 homolog	Q08AM6;B4DMP4;Q9NW56;H3BQD9;B3KSM8;H3BUU8;Q9NTB8;REV__Q5W0A0;H3BN23	-0.209	19	8.735	7.062	0
VAMP3	Vesicle-associated membrane protein 3;Vesicle-asso	Q15836;Q6FGG2;Q9BRV4;F8WCA0;P63027;B4DJY5;B4DZX9;A8K0D3;P23763;F5GZV7;F5H787	-0.4	4	8.497	6.748	0
VAMP4	Vesicle-associated membrane protein 4	O75379;Q6IAZ3	-0.918	1	6.932	0	0.0001
VAMP7	Vesicle-associated membrane protein 7	P51809;B2R6P4;B4DIH9;B4DE96;B4DMB4;E5RH06	-0.4	6	8.182	6.638	0
VPS45	Vacuolar protein sorting-associated protein 45	Q53FR8;Q9NRW7;B7Z360;B7Z5E4;F5H8K1;A0AR27;F5GYC3;B7Z5D4;B7Z1J7;Q5T4Q0;B7Z7G7	-0.897	15	8.488	0	0
VTI1A	Vesicle transport through interaction with t-SNARE	Q5W0D7;Q96AJ9	-0.59	3	7.998	0	0
WDR77	Methylosome protein 50	Q9BQA1;B4DP38;H0Y711;Q5QNY9;B4DJP0	0.331	1	7.397	6.594	0
YIPF3	Protein YIPF3	E7EQR8;Q9GZM5;Q5JTD5;Q9HAM0;D6RFI3;Q5JTD4;D6RGI4;D6RGY8;H0Y9A1	-0.911	5	8.224	0	0
YIPF4	Protein YIPF4	Q9BSR8;H7C0D5	-0.725	2	8.202	0	0
YIPF6	Protein YIPF6	A8K9X0;Q96EC8;B4E1U7;G5E997;B1AV70	-0.212	3	8.19	0	0
ZC3HAV1	Zinc finger CCCH-type antiviral protein 1	C9J6P4;A8K9U6;Q7Z2W4;F5H1W0;Q05DV5	0.461	2	7.058	6.623	0
ZDHHC17	Palmitoyltransferase ZDHHC17;Palmitoyltransferase	Q8IUH5;A8KA01;C9JYJ4;Q8IUH4;H0YIK0;H0YI74;F8VPW2	-0.685	2	7.116	0	1e-05
ZFPL1	Zinc finger protein-like 1	O95159;E9PNY1;E9PQ47;E9PQA5;E9PMQ3;B4DHV1;H0YCU8	-0.921	1	7.261	0	0.00032
