# Supplementary material for: ATG9A shapes the forming autophagosome through Arfaptin 2 and phosphatidylinositol 4-kinase IIIβ
Source: J Cell Biol. 2019 Mar 27;218(5):1634–52. doi: 10.1083/jcb.201901115 (PMC6504893; doi:10.1083/jcb.201901115)
Supplement: Tables S1-S3 (ZIP) [file JCB_201901115_TablesS1toS3.zip › JCB_201901115_TableS3.xlsx]

## Sheet: Dataset Fig 2G
Gene_names	Protein_names	Uniprot_IDs	logFC_ARFIP2_KO_vs_WT	Ratio_H_L_count_ARFIP2_KO_vs_WT	Intensity_Mix_ARFIP2_KO_vs_WT	Intensity_CTRL IgM	PEP
NECAP2	Adaptin ear-binding coat-associated protein 2	Q53FE5;Q9NVZ3;D6RB24;F6SKB8;B4DUR7;D6RAN6	-3.273	1	6.868	0	0
MYO18A	Unconventional myosin-XVIIIa	Q92614;F8W6U1;B4DYM1;F8W6Y3;Q5QD01;B4E0T8	-2.96	29	7.306	6.828	0
MYH10	Myosin-10	P35580;Q4LE45;F8VTL3;F8W6L6;B2RWP9;D3DTS1	-2.894	132	8.424	7.932	0
ECI1	Enoyl-CoA delta isomerase 1, mitochondrial	P42126;H3BP91	-2.712	1	6.286	0	0
TRAPPC9	Trafficking protein particle complex subunit 9	Q96Q05;H0YBR0	-2.67	1	6.097	5.343	0
ARFIP2	Arfaptin-2	P53365;B4DUZ3;B4DXH2;B4DX86	-2.619	4	6.812	0	0
SEC61B	Protein transport protein Sec61 subunit beta	P60468;Q53FA5	-2.563	1	6.213	0	0
C3orf58	UPF0672 protein C3orf58	Q8NDZ4;B3KT85;E7ET39	-2.525	10	7.198	0	0
PRCP	Lysosomal Pro-X carboxypeptidase	A8MU24;B3KRK5;P42785;B7Z7Q6;E9PIG4	-2.396	7	7.116	6.365	0
IST1	IST1 homolog	A8KAH5;A8K5S3;P53990;B4DLP1;F5H6Z7;H3BUI0;H3BMU1;H3BVH9;H3BQF7;B4DM80	-2.3	4	6.737	6.307	0
ADCY1	Adenylate cyclase type 1	Q08828;F5GZC4;Q59FG4;D3DVL8;C9J1J0;Q8NFM5	-2.217	2	6.35	0	0.00015
MYL12B	Myosin regulatory light chain 12B;Myosin regulator	O14950;P19105;Q53X45;Q53HL1;Q2F834;P24844;Q6IBG1;Q71U02	-2.211	13	7.508	6.844	0
TPP1	Tripeptidyl-peptidase 1	D3DQU2;O14773;Q53HP2;B4E0C7;B4DSE2;B4DIV8;B2R608;B4DE89	-2.164	7	7.141	5.703	0
TFRC	Transferrin receptor protein 1;Transferrin recepto	P02786;G3V0E5	-2.155	3	7.181	5.67	0
NDST1	Bifunctional heparan sulfate N-deacetylase/N-sulfo	A8K8T3;P52848;B7Z1Q0;E7EVJ3;Q59GK2	-2.153	1	5.748	0	0
FHOD1	FH1/FH2 domain-containing protein 1	Q9Y613;B4DVN5	-2.149	3	5.999	5.561	0
CTSZ	Cathepsin Z	Q9UBR2;Q5U000	-2.104	3	6.878	6.516	0
VPS4B	Vacuolar protein sorting-associated protein 4B	A8K4G7;A8K5D8;O75351	-2.1	1	5.8	0	0
TRIP13	Pachytene checkpoint protein 2 homolog	Q15645	-2.091	9	7.066	0	0
MYH9	Myosin-9	P35579;Q60FE2;Q86XU5	-2.078	208	8.863	8.358	0
ANXA6	Annexin A6;Annexin	P08133;E9PGK1;B7Z8A7;B7Z582;E7EMC6;Q6ZP35	-2.022	1	6.08	5.808	0
ESPL1	Separin	Q14674	-2.004	1	5.714	0	0
TRAPPC12	Trafficking protein particle complex subunit 12	Q8WVT3;E7ENL7;Q8N9N0;B3KST6	-1.996	1	5.916	0	0
RAB13	Ras-related protein Rab-13	Q504R6;P51153;D3DV69	-1.993	2	7.009	0	0
GGA2	ADP-ribosylation factor-binding protein GGA2	Q9UJY4	-1.972	2	6.362	0	0
EIF4E2	Eukaryotic translation initiation factor 4E type 2	O60573;Q53RG0;Q59FE1;B8ZZ50;B8ZZJ9;B9A044;C9JEL3;B8ZZL3;B9A023;B4E1E4	-1.957	1	6.365	5.638	0
MYL3	Myosin light chain 3;Myosin light chain 1/3, skele	P08590;P05976;Q53R15	-1.91	1	6.312	6.126	0
TUBA1A	Tubulin alpha-1A chain;Tubulin alpha-3C/D chain;Tu	Q71U36;G3V1U9;Q13748;Q1ZYQ1;B4DQK4;Q9UQM3;F8VXZ4;Q6PEY2;F8VQQ4	-1.87	1	5.721	0	0
SDK2	Protein sidekick-2	C9JBW3;Q58EX2;C9JA88;H7C2P2;C9J5M6	-1.863	1	6.173	0	0
MAN2A1	Alpha-mannosidase 2	Q16706;A5PKX5	-1.859	24	7.335	0	0
CCDC8	Coiled-coil domain-containing protein 8	G8IFA7;Q9H0W5	-1.855	1	5.936	0	0
CHST14	Carbohydrate sulfotransferase 14	Q8NCH0;H0YN65	-1.819	3	6.378	5.332	0
HEXB	Beta-hexosaminidase subunit beta;Beta-hexosaminida	P07686;Q5URX0;H0Y9B6;H0YA83	-1.815	6	7.06	6.287	0
MYL6	Myosin light polypeptide 6	B7Z6Z4;G3V1V0;G8JLA2;P60660;F8W1R7;F8VZV5;F8VPF3;G3V1Y7;Q6IBG5;F8W180;F8VZU9	-1.8	12	7.541	7.24	0
CDS2	Phosphatidate cytidylyltransferase;Phosphatidate c	B3KM95;B3KNK4;O95674	-1.789	1	6.305	0	0
B4GALT4	Beta-1,4-galactosyltransferase 4;N-acetyllactosami	B2RAZ5;B3KM35;O60513;C9J3R8;E7ETS9;C9J4S5;C9J5S0;B4DWU8	-1.784	2	6.355	0	0
PCYOX1L	Prenylcysteine oxidase-like	Q8NBM8;E7EVZ5;B3KXF9	-1.761	1	5.969	5.203	0
CYBASC3	Cytochrome b ascorbate-dependent protein 3	B4DLN9;Q8NBI2;F5H1Q2;B4DLM2	-1.748	2	6.605	0	0
BAG6	Large proline-rich protein BAG6	G3V1Z5;P46379;B0UX83;F8VX53;F8VXY4;B4E3V4;B4DZ12;E7EMZ4;B0UX85;B0UZ59;B0UZE0;B0UZM1;F6TH84;B0UX86;B0UZ60;B0UZE1;B0UZM2;B1B0J3;F6S6P2;Q5SQ39	-1.743	19	7.316	5.809	0
ARHGAP1	Rho GTPase-activating protein 1	Q07960;B4DPZ4;E9PCG8;H0YE29;E9PNR6	-1.738	1	5.754	0	0
GALNT1	Polypeptide N-acetylgalactosaminyltransferase 1;Po	Q10472;F5GY99;A8KAJ7;Q05BM8;Q68VJ7	-1.736	8	7.062	0	0
SGSH	N-sulphoglucosamine sulphohydrolase	P51688;Q53GP1;B3KTR7;F5H6A3;I3NI22	-1.733	1	5.724	0	0
OSBPL11	Oxysterol-binding protein-related protein 11	Q9BXB4	-1.729	1	5.374	5.298	0
SLC35A1	CMP-sialic acid transporter	P78382;B4DEM1	-1.714	1	6.049	0	0
CLN3	Battenin	Q13286;Q549S9;B4DXL3;H3BPM8;Q5XFT9;Q9UBD8;B4DFF3;B4DIA8;Q2TA70;O95089;O95086;O95085;B4DXV0;H3BR84;O95090;Q9UP10;A8JYI8;Q9UBH5;A8JYI9;H3BRU8;H3BPL0	-1.691	1	6.01	0	0
GORAB	RAB6-interacting golgin	Q5T7V8;B3KQ87	-1.683	1	5.314	0	0
EEF1D	Elongation factor 1-delta	E9PRY8;B2RAR6;D3DWK1;P29692;Q9H7G6;Q71RH4;E9PK01;B4DDU4;E9PBQ9;E9PI39;E9PQ49;E9PQZ1;E9PL12;E9PPR1;H0YCK7;E9PIZ1;E9PMW7	-1.676	12	7.76	7.716	0
AHSA1	Activator of 90 kDa heat shock protein ATPase homo	O95433;B4DUR9;G3V438;H0YJG7	-1.656	2	6.376	0	0
BET1L	BET1-like protein	B8ZZS0;Q9NYM9;H7BXT7;E9PHY4;E9PQJ6	-1.651	1	5.995	0	0
SRI	Sorcin	P30626;A8MTH6;B4DKK2;C9J0K6	-1.651	1	5.723	0	0
STAMBP	STAM-binding protein	O95630;F5GZ23;B5M0B6;C9JK83	-1.629	1	5.415	0	0
CPVL	Probable serine carboxypeptidase CPVL	B3KW79;Q9H3G5;O75225;H7C0X5	-1.623	14	7.185	6.746	0
GLCE	D-glucuronyl C5-epimerase	O94923;H0YNP1;B3KML4	-1.623	6	6.798	0	0
MFSD5	Major facilitator superfamily domain-containing pr	G3V1N7;Q6N075;F8VV69	-1.623	3	6.459	0	0
SLIT1	Slit homolog 1 protein	A6H8V1;O75093;Q5T0V1;Q5T0V0;E7EWQ8;Q5T0V4;Q5T0V3;Q5T0V2	-1.622	1	5.771	0	0
DRIP4		Q4W4Y1;B4DHD2	-1.619	13	7.215	6.925	0
TM9SF1	Transmembrane 9 superfamily member 1	B7Z6C9;E9PSI1;O15321;E9PMQ9;A8K7U5;E9PJM1;E9PL78;E9PS99;E9PQY7;B4E3A9;G3V1B9;E9PJC4;E9PNW2	-1.613	6	7.189	0	0
SLC35B2	Adenosine 3-phospho 5-phosphosulfate transporter 1	Q8TB61;B3KVY9;B4DDU9;F5H7Y9;B4DDM2	-1.591	15	7.597	5.669	0
MBTPS2	Membrane-bound transcription factor site-2 proteas	A8KA68;O43462	-1.587	4	6.973	0	0
CASC4	Protein CASC4	G5E934;B4DPZ6;Q6P4E1;A8K4R1	-1.581	9	7.145	0	0
HGSNAT	Heparan-alpha-glucosaminide N-acetyltransferase	Q68CP4	-1.575	1	5.565	0	0
TSPAN3	Tetraspanin-3	O60637;E9PGI2;B4DEK8;H0YKJ9	-1.574	6	7.177	6.532	0
HEXA	Beta-hexosaminidase subunit alpha	B4DVA7;Q9BVJ8;H3BP20;P06865;H3BS10;Q6PJ76;B4DVL8;E9PGL4;H3BTD4;H3BU85	-1.565	12	7.275	5.447	0
ARL1	ADP-ribosylation factor-like protein 1	F8VYN9;P40616;B4DWW1;B4DZG7;B4DR16	-1.56	1	6.006	0	0
GALNT7	N-acetylgalactosaminyltransferase 7	Q86SF2;H0YAH3	-1.559	28	7.942	0	0
PREB	Prolactin regulatory element-binding protein	Q53SZ8;Q9HCU5;Q05DB2;A8K813;B5MC98	-1.557	3	6.742	0	0
UXS1	UDP-glucuronic acid decarboxylase 1	A8K3Q3;Q8NBZ7;B3KV61	-1.557	2	6.268	0	0
NPC1	Niemann-Pick C1 protein	Q59GR1;O15118;F5GZD4;B4DIP7;B4DET3	-1.553	9	6.815	6.675	0
HS2ST1	Heparan sulfate 2-O-sulfotransferase 1	B3KN15;Q7LGA3;A6ND99	-1.552	7	7.481	0	0
STK11IP	Serine/threonine-protein kinase 11-interacting pro	Q8N1F8;C9JQV3;B4DKM2	-1.546	1	5.582	5.512	0
FLOT1	Flotillin-1	O75955;Q53HQ0;Q5ST80;Q6IB58;B4DVY7;B0V109;F8VSI6;A2AB10;A2VCL5;A2AB09;A2AB12;B0V111	-1.538	20	7.672	7.423	0
MAN1A1	Mannosyl-oligosaccharide 1,2-alpha-mannosidase IA	P33908;Q6P052	-1.535	5	6.561	0	0
PPGB	Lysosomal protective protein;Lysosomal protective	Q59EV6;B4E324;P10619	-1.533	1	6.102	0	0
CREG1	Protein CREG1	O75629	-1.532	1	6.443	0	0
YIPF1	Protein YIPF1	B7Z6F5;Q9Y548;C9JFB2	-1.53	1	6.525	0	0
RAB11FIP2	Rab11 family-interacting protein 2	Q3I768;Q7L804	-1.528	1	5.625	0	0
BANF1	Barrier-to-autointegration factor	O75531;B2R4V4	-1.523	2	6.484	6.312	0
B4GALT7	Beta-1,4-galactosyltransferase 7;Xylosylprotein 4-	Q9UBV7;D6RJI5	-1.513	3	6.27	0	0
ARFRP1	ADP-ribosylation factor-related protein 1	B7ZKY8;Q13795;B3KTR4	-1.512	9	7.493	0	0
TPST1	Protein-tyrosine sulfotransferase 1	A4D2M0;O60507;F5H7U7;Q75M96;C9J3I4	-1.509	1	5.481	0	0
FLOT2	Flotillin-2	E7EMK3;Q14254;Q6FG43;Q9BTI6	-1.496	14	7.507	7.369	0
GAK	Cyclin-G-associated kinase	O14976;E9PGR2;B4DS37;Q5U4P5;Q59HA5	-1.496	14	7.004	0	0
ENDOD1	Endonuclease domain-containing 1 protein	O94919;A8K6K8	-1.492	4	6.863	6.056	0
DYNC1LI2	Cytoplasmic dynein 1 light intermediate chain 2	O43237;B4DZP4;B4DHD8	-1.489	2	6.255	0	0
DNM1L		D3DUW7;D3DUW5;B4DYR6;D3DUW6;F8W8D1;Q59GN9	-1.485	20	7.448	5.74	0
HBEBP2BPA	Mannose-P-dolichol utilization defect 1 protein	Q1HDL3;B4DLH7;B2RB74;O75352;Q9H3L2;B4DT74;B4DMY7;Q96K24;Q96N63;I3L295;I3L4E0;I3L1D2	-1.484	2	6.278	0	0
GGH	Gamma-glutamyl hydrolase	A8K335;Q92820;B4DVI2	-1.482	11	7.521	6.424	0
STIM1	Stromal interaction molecule 1	G0XQ39;Q13586;E9PNJ4;E9PQJ4;H0YDB2	-1.482	6	6.736	0	0
ADPGK	ADP-dependent glucokinase	Q9BRR6;B4DG35;B4DDP8;E7EQY8;H3BRS6	-1.481	1	5.913	0	0
OSBPL9	Oxysterol-binding protein;Oxysterol-binding protei	B1AKJ7;B1AKJ6;Q96SU4;B7Z4Q6;E9PJW9;B3KW33;Q9BRN2	-1.473	2	6.114	0	0
PXYLP1	Acid phosphatase-like protein 2	Q8TE99;E9PDB7;B7Z3R9;B7Z4T2;H0Y2U0;Q9NT50	-1.468	2	6.324	0	0
VPS4A	Vacuolar protein sorting-associated protein 4A	Q9UN37;Q9UF30;Q9NXK5;I3L4J1	-1.464	4	6.677	6.068	0
FUCA1	Tissue alpha-L-fucosidase	P04066;B2RBG3	-1.459	3	6.72	5.96	0
MANEA	Glycoprotein endo-alpha-1,2-mannosidase	Q5SRI9	-1.458	7	7.109	0	0
MRC2	C-type mannose receptor 2	Q9UBG0	-1.444	18	7.123	5.376	0
DYNC1LI1	Cytoplasmic dynein 1 light intermediate chain 1	Q9Y6G9;E9PHI6;B3KM42;B4DDM4;Q6MZE7	-1.442	5	6.895	6.688	0
NAMPT	Nicotinamide phosphoribosyltransferase	P43490;Q5SYT8	-1.434	15	7.659	6.212	0
B3GAT3	Galactosylgalactosylxylosylprotein 3-beta-glucuron	Q5U676;O94766;G3V150;B7ZAB3;B4DNL8	-1.43	9	7.62	0	0
TFRC		A8K6Q8;F5H6B1;B7Z2I6	-1.428	122	8.878	7.567	0
SLC12A6	Solute carrier family 12 member 6	A8K935;Q9UHW9;Q6NSI7;B3KXX3;Q3ZCQ6;H0YKQ8;H0YMQ9;Q5HYC7	-1.426	11	6.809	0	0
MAP2K2	Dual specificity mitogen-activated protein kinase	P36507	-1.423	5	6.588	0	0
SPNS1	Protein spinster homolog 1	H3BMF4;Q9H2V7;H3BT44;H3BR82;Q59FQ8;H3BPQ9	-1.422	2	6.651	5.898	0
B3GNT1	N-acetyllactosaminide beta-1,3-N-acetylglucosaminy	B3KQQ7;O43505;B4DEN5	-1.418	13	7.2	0	0
MYH14	Myosin-14	G8JLL9;F2Z2U8;Q7Z406;F2Z2U9;F2Z2S7	-1.415	2	7.045	6.662	0
PPIB	Peptidyl-prolyl cis-trans isomerase B	P23284	-1.404	18	7.923	7.707	0
VKORC1L1	Vitamin K epoxide reductase complex subunit 1-like	A8K0F7;Q8N0U8	-1.402	1	5.897	0	0
DNAJB11	DnaJ homolog subfamily B member 11	Q9UBS4;B3KW63;H7C2Y5	-1.4	4	6.963	0	0
GUSB	Beta-glucuronidase	P08236;B4E1F6;E9PCV0;B2R6X2;B4DTH9;F2Z3L6;F8WBK6;F8WE77	-1.397	1	6.012	5.598	0
SERPINH1	Serpin H1	P50454;A8K259;B4DN87;E9PPV6;E9PR70;E9PKH2;E9PMI5;E9PK86	-1.396	36	8.247	7.124	0
ACTR10	Actin-related protein 10	B2RDG9;Q9NZ32;Q05DQ7;F5H5L9;Q86TY2;Q53H79;Q53HF6;F6S9Y6;G3V5Y4;H0YJR3;G3V2Q5	-1.395	2	6.569	5.763	0
GCC2	GRIP and coiled-coil domain-containing protein 2	Q8IWJ2;D3DX70	-1.393	1	5.804	0	0
TMEM115	Transmembrane protein 115	B2RAF3;Q12893	-1.39	4	6.77	0	0
TRIM21	E3 ubiquitin-protein ligase TRIM21	F5H012;P19474	-1.383	3	6.335	0	0
GOSR1	Golgi SNAP receptor complex member 1	E9PCW1;B4DQA8	-1.382	8	7.501	0	0
MB21D2	Protein MB21D2	Q8IYB1;A8K332;B3KPF1	-1.379	1	5.576	0	0.0003
ZDHHC13	Palmitoyltransferase ZDHHC13	C9JYJ4;Q8IUH4;A8K5N3	-1.377	19	7.555	0	0
VKORC1	Vitamin K epoxide reductase complex subunit 1	E9PLN8;Q9BQB6;F8W9H0;I3L3B4	-1.369	1	6.216	0	0
RAB6A	Ras-related protein Rab-6A	P20340;B7Z5Z9;H7BYW1	-1.368	1	6.958	0	0
TNFRSF10A	Tumor necrosis factor receptor superfamily member	O00220;C1K3N4;F8U8C0	-1.367	2	6.435	0	0
ANXA7	Annexin;Annexin A7	B2R657;P20073;Q53HM8;B4DHY4;B4DWU2;B4DT77;B2R7L2	-1.361	10	7.057	6.626	0
SLC6A15	Sodium-dependent neutral amino acid transporter B(	Q9H2J7;Q68CX0;B7Z2P7;Q8TBM6	-1.36	15	7.433	0	0
RCN1	Reticulocalbin-1	Q15293;B7Z1M1;Q5J7V8	-1.354	15	8.002	6.931	0
CAV2	Caveolin-2;Caveolin	P51636;Q53X57;E9PCT3	-1.354	5	6.85	0	0
ERAP1	Endoplasmic reticulum aminopeptidase 1	A8K6H1;Q9NZ08	-1.354	5	6.662	0	0
ATP7A	Copper-transporting ATPase 1	Q04656;Q59HD1	-1.348	33	7.454	5.595	0
SCARB2	Lysosome membrane protein 2	Q14108;Q53Y63;E7EM68;B4DKD8	-1.348	20	7.615	7.311	0
SLC12A9	Solute carrier family 12 member 9	Q9BXP2;Q9H7Q7;Q9H7I6;D6W5X3;Q9H7Q8;Q9H7L3;D6W5X5	-1.348	1	5.791	5.734	0
TMEM179B	Transmembrane protein 179B	Q7Z7N9	-1.346	1	5.979	0	0
GOLIM4	Golgi integral membrane protein 4	O00461;F8W785	-1.345	39	7.799	0	0
TMEM246	Transmembrane protein 246	Q9BRR3;Q24K26	-1.345	3	6.469	0	0
STRN3	Striatin-3	Q13033;A0AV58	-1.344	17	7.215	0	0
UMPS	Uridine 5-monophosphate synthase;Orotate phosphori	A8K5J1;P11172;B5LY69;B5LY71;B5LY68;E9PFD2;B5LY67;B5LY64	-1.344	3	6.376	0	0
GOLGA2		B7ZC06	-1.343	1	5.788	0	0
DYNC1I2	Cytoplasmic dynein 1 intermediate chain 2	F8W8S0;Q13409;B7ZA04;Q59GU5;B4DPZ3;B4DX93	-1.342	9	6.869	6.82	0
EEF1G	Elongation factor 1-gamma	P26641;Q53YD7;B4DTG2;B4DUP0	-1.341	30	8.296	8.148	0
LAMP2	Lysosome-associated membrane glycoprotein 2	B4E2S7;P13473;B7Z2R9;B4DF49;H0YCG2	-1.339	11	7.443	6.914	0
GALNT2	Polypeptide N-acetylgalactosaminyltransferase 2;Po	Q10471;G3V1S6;B7Z6K2;F5GYB2	-1.335	38	8.115	0	0
GLA	Alpha-galactosidase A	P06280;Q53HF3;Q53Y83;Q6LER7	-1.326	2	6.535	0	0
PSIP1	PC4 and SFRS1-interacting protein	O75475	-1.323	1	5.904	5.827	0.00022
PLOD2	Procollagen-lysine,2-oxoglutarate 5-dioxygenase 2	O00469;B4DHG3;E7ETU9	-1.321	3	6.277	5.795	0
CTSD	Cathepsin D;Cathepsin D light chain;Cathepsin D he	P07339;H7C469;C9JH19;F8WD96;H7C1V0	-1.319	18	7.908	6.523	0
RTN4		Q7L7Q6;F8W914;Q6IPN0	-1.318	29	8.105	7.134	0
TUBB	Tubulin beta chain	P07437;Q5SU16;F8VW92;F8VYX6;Q5JP53;B7ZAF0;B4DY90;Q6LC01;F8VUJ7;Q5ST81;B7ZAK1;B4DQN9;B4E052;E7EWR1;Q9BUU9;B4DMU8;B4DXZ5;Q96B85;E9PBJ4;B4DMJ5;Q1KSF8;F5H894	-1.316	18	8.421	7.773	0
SFT2D3	Vesicle transport protein SFT2C	Q587I9	-1.316	5	7.224	0	0
NIPA2	Magnesium transporter NIPA2	Q8N8Q9;F8W7Y8	-1.316	1	6.312	0	1e-05
PPM1H	Protein phosphatase 1H	Q9ULR3	-1.313	2	6.016	0	0
MYO5A	Unconventional myosin-Va	F8W6H6;Q9Y4I1;G3V394;F8WE88;A8CDT9;F5H363;Q59FF5;B4E147	-1.311	9	6.646	6.132	0
TK1	Thymidine kinase;Thymidine kinase, cytosolic	B5BU32;P04183;B5BUF9	-1.306	2	6.53	6.226	0
FCGRT	IgG receptor FcRn large subunit p51	P55899	-1.3	6	7.108	0	0
AP4B1	AP-4 complex subunit beta-1	B2RBF6;Q9Y6B7;B4DTG3;B1ALD0;B3KSJ4	-1.299	15	7.484	0	0
STX5	Syntaxin-5	Q13190;B4DKR0;F8W8Q9;H7C3X5;E9PNU4	-1.298	4	6.827	0	0
FAM69B	Protein FAM69B	Q5VUD6	-1.296	4	6.72	0	0
B4GALT1	Beta-1,4-galactosyltransferase 1;Lactose synthase	P15291;B4DLB8;F5H0P7;B7ZAH9	-1.295	8	7.164	0	0
MGAT1	Alpha-1,3-mannosyl-glycoprotein 2-beta-N-acetylglu	Q59G70;B3KRU8;P26572;B3KQ18;Q8NBL8;B3KQW5	-1.294	5	6.587	0	0
MAN1A2	Mannosyl-oligosaccharide 1,2-alpha-mannosidase IB	O60476;A6NLR2;H0Y7H1;Q5T9E2;B3KMI5	-1.293	14	7.418	0	0
SLMAP	Sarcolemmal membrane-associated protein	Q14BN4;F6Y5M1;H7BZK0;H7C3M8;B7Z964	-1.292	1	5.368	0	0
PSME3	Proteasome activator complex subunit 3	P61289;Q6FHK7;B3KQ25	-1.289	5	6.886	0	0
DEGS1	Sphingolipid delta(4)-desaturase DES1	O15121	-1.288	1	5.913	0	0
SPG20	Spartin	A8K6Q9;Q8N0X7;B3KML8;B4DXT5;B3KMI3	-1.287	4	6.587	0	0
TM9SF3	Transmembrane 9 superfamily member 3	Q9HD45;Q96JZ5;Q8WUB5;Q5TB53;Q8NCC4	-1.284	31	8.219	5.704	0
SPAG5	Sperm-associated antigen 5;Uncharacterized serine/	E9PMD0;A8K8N3;Q96R06;I3L079;Q96LW2;E9PPC7;B7Z9W4	-1.282	2	5.938	0	0
VARS	Valine--tRNA ligase	B0V043;P26640;H0Y4A6;A2BEY0	-1.278	23	7.453	7.371	0
SACM1L	Phosphatidylinositide phosphatase SAC1	Q9NTJ5;B4DK71;B4DVV3;E9PGZ4	-1.276	23	7.591	0	0
REEP5	Receptor expression-enhancing protein 5	Q00765;B7Z6B3;B2R6C4;B7Z2A3;E2QRG8	-1.274	5	6.717	5.481	0
GBA	Glucosylceramidase	B7Z6S9;B2R6A7;I3L0Q9;P04062;B7Z6E6;B7Z7G9;F5GYD8;B7Z6S1;D3DV87;B7Z5G2;B7Z731;F5H241;B4DHT6;B4DMV8	-1.273	14	7.194	6.872	0
ZDHHC17	Palmitoyltransferase ZDHHC17	Q8IUH5;A8KA01	-1.272	5	6.83	0	0
TVP23C	Protein FAM18B1;Protein FAM18B2	C9JYS5;Q9NYZ1;Q96ET8;B4E0Q0	-1.272	2	7.198	0	0
TMEM168	Transmembrane protein 168	Q9H0V1;B4DDS0;H7C268	-1.27	10	7.255	0	0
CYSTM1	Cysteine-rich and transmembrane domain-containing	Q9H1C7	-1.268	1	5.832	0	0
FAM3C	Protein FAM3C	Q92520;C9JMN4;C9JP35	-1.266	7	7.26	0	0
IKBIP	Inhibitor of nuclear factor kappa-B kinase-interac	Q70UQ0	-1.266	3	6.659	0	0
IMPAD1	Inositol monophosphatase 3	Q9NX62	-1.262	17	7.654	0	0
MIA3	Melanoma inhibitory activity protein 3	Q5JRA6;G8JLC6;H9KV38;H7BY50	-1.258	5	6.524	0	0
TLN1	Talin-1	Q9Y490;Q5TCU6	-1.254	29	7.282	6.297	0
CACFD1	Calcium channel flower homolog	Q9UGQ2;B7Z969	-1.252	1	6.321	0	0
FKTN	Fukutin	O75072;G3XFS1;B4DUX9;H7C3W5	-1.249	2	6.24	0	0
CLCN7	H(+)/Cl(-) exchange transporter 7	Q96RY8;B3KVJ8;P51798;A8K7X1;B3KPN3;E9PDB9;Q4VXY0;B4E3N4;B7Z9L3;H0Y2M6;Q9BRN4;Q9BSM4;B3KXZ3;B3KUD9;Q2VPA2	-1.244	1	5.857	5.484	0
KIAA2013	Uncharacterized protein KIAA2013	Q8IYS2;B2RXJ9	-1.239	8	7.464	0	0
XPO1	Exportin-1	O14980;B4DR01;B7ZB16;B3KWD0	-1.236	21	7.45	5.956	0
TUBB6	Tubulin beta-6 chain	Q9BUF5;B4DP54;B3KS31;B4E386	-1.235	6	6.822	5.684	0
CPD	Carboxypeptidase D	O75976;B7Z7T9;B7ZAU4;F5GZH6;B7Z843	-1.234	114	8.745	7.179	0
DSE	Dermatan-sulfate epimerase	B7Z765;Q9UL01;B3KY37	-1.234	1	5.59	0	0.00071
SLC35A2	UDP-galactose translocator	P78381;Q6ICV6;B4DPT2;E7EW45;B4DE15;B4DE11	-1.231	3	6.884	0	0
KDM3B	Lysine-specific demethylase 3B	Q7LBC6;A4FUT8;H0YH24	-1.228	4	6.381	4.943	0
FKBP10	Peptidyl-prolyl cis-trans isomerase FKBP10	Q96AY3;Q658U4;Q6ZME7;F5H1P8;B4DJJ5;F8WA23;Q8NAG5	-1.227	4	6.689	0	0
EEF1B2	Elongation factor 1-beta	P24534;A4D1M6	-1.226	4	7.528	7.342	0
PCMT1	Protein-L-isoaspartate O-methyltransferase;Protein	H7BY58;P22061;B7Z972	-1.221	3	6.887	0	0
DNMT1	Cytosine-specific methyltransferase;DNA (cytosine-	F5GX68;P26358;Q59FP7;H0YFC7	-1.219	2	6.209	5.77	0
VMA21	Vacuolar ATPase assembly integral membrane protein	Q3ZAQ7	-1.217	1	6.166	0	0
PDIA3	Protein disulfide-isomerase A3	P30101;G5EA52;B3KQT9;B3KQT2;B4DJ98;F5H119	-1.216	35	8.383	7.446	0
TRAPPC11	Trafficking protein particle complex subunit 11	B3KU05;Q7Z392;B7WNP8;B3KR79	-1.215	13	6.86	6.066	0
FAM3A	Protein FAM3A	D3DWX8;Q5HY75;P98173;A6QRH6;A6QRH7	-1.212	1	5.897	0	0
FAM174A	Membrane protein FAM174A	Q8TBP5	-1.21	2	6.425	0	0
PAM	Peptidyl-glycine alpha-amidating monooxygenase;Pep	P19021;B4DKE0;F8WE90;H7BYD9;A6NMH0;H0Y9I4	-1.205	3	5.947	0	0
PTRH2	Peptidyl-tRNA hydrolase 2, mitochondrial	Q96ME4;Q9Y3E5	-1.203	1	6.16	0	0
SCFD1	Sec1 family domain-containing protein 1	Q53GW1;Q8WVM8;B7Z738;B7Z4U7;B7Z594;B7Z5N7	-1.203	1	5.897	0	0
DIAPH1	Protein diaphanous homolog 1	H9KV28;O60610;Q6URC4;E9PEZ3;E7ET75;E9PEZ2;Q17RN4;E9PHQ0;B9ZVX0;A0RZB8;E7ERW8;E7EMV0	-1.202	7	6.568	0	0
TSPAN31	Tetraspanin-31	Q12999;Q53X76;F8VWE0;Q59EW2;F8VS78;B4DFJ7;F8VW54	-1.197	6	6.83	0	0
PDE5A	cGMP-specific 3,5-cyclic phosphodiesterase	O76074;G5E9C5	-1.197	1	7.404	0	0.0005
SUMF2	Sulfatase-modifying factor 2	Q8NBJ7;F8WA42;C9J660;Q75LP3;A8MXB9;H7C3B2;C9JL30;B4DLK7;B4DQ27;E9PBT8;B4DN71;E9PG02;F8WEX5	-1.197	1	5.951	0	0
GLB1	Beta-galactosidase	B7Z6Q5;P16278;Q53G40;Q53H18;B7Z5H9;E7EQ29	-1.196	7	6.924	6.42	0
MGAT2	Alpha-1,6-mannosyl-glycoprotein 2-beta-N-acetylglu	B4DDK9;B3KQM0;Q10469	-1.193	10	7.311	0	0
PDIA3	Thioredoxin	H7BZJ3	-1.193	1	7.48	6.743	0
AP4M1	AP-4 complex subunit mu-1	C9JC87;O00189;Q6ZNF7;B4DKN7;C9JWL4;C9IZL5;C9JMG3	-1.192	10	7.3	0	0
CPNE3	Copine-3	O75131;Q05DL8;E5RG68	-1.184	20	7.696	7.335	0
RHOB	Rho-related GTP-binding protein RhoB	P62745	-1.184	2	6.209	0	0
RAB22A	Ras-related protein Rab-22A	Q9UL26	-1.184	1	6.242	0	0
CANT1	Soluble calcium-activated nucleotidase 1	Q8WVQ1;B4DJ54;F8W9C9;F5H7Z7	-1.183	11	7.366	0	0
DHCR7	7-dehydrocholesterol reductase	A8K0D2;Q9UBM7;B4E1K5;E9PM00;E9PMT8	-1.18	7	7.188	6.269	0
LRP4	Low-density lipoprotein receptor-related protein 4	D3DQQ7;O75096	-1.18	4	6.436	0	0
NPC2	Epididymal secretory protein E1	G3V3D1;B4DV10;E7EMS2;G3V3E8;P61916;Q53HV6;B4DQV7;G3V2V8;H0YIZ1;B2R4S5	-1.178	2	6.484	0	0
STX16		Q96NX8	-1.173	1	6.005	0	0
COMT	Catechol O-methyltransferase	P21964;Q9BWC7;B8XPJ8;E7EMS6;B8XPJ7;E7EUU8	-1.171	3	6.858	0	0
HMOX2	Heme oxygenase 2	B3KSE0;P30519;Q53HF1;Q6FHB5;Q6IBP2;I3L430;I3L1F5;I3L159	-1.171	1	6.172	0	0
PPM1L	Protein phosphatase 1L	Q5SGD2	-1.171	1	6.119	0	0.00025
JTB	Protein JTB	O76095	-1.169	2	6.691	0	0
CD151	CD151 antigen	P48509;E9PMR4;E9PL82;Q53FU5;E9PRJ3	-1.169	1	6.167	0	0
UBIAD1	UbiA prenyltransferase domain-containing protein 1	Q9Y5Z9	-1.167	1	6.029	0	0
GLG1	Golgi apparatus protein 1	Q92896;H3BM42	-1.163	115	8.447	0	0
NPC1L1	Niemann-Pick C1-like protein 1	D3DVK9;Q9UHC9;Q17RV5;B7ZLE6	-1.163	2	5.854	5.696	0.0003
RAB6A		Q6FGX3;Q53ET8;H0YGL6;F5H668;B7Z772;F5GZB1	-1.161	20	8.43	7.251	0
NAGPA	N-acetylglucosamine-1-phosphodiester alpha-N-acety	Q9UK23;B4DZG9	-1.16	5	6.878	0	0
NUP160	Nuclear pore complex protein Nup160	Q12769;G3V198;E9PR16	-1.16	3	6	0	0
PON2	Serum paraoxonase/arylesterase 2	B4DW02;G3V1K3;B4DKM6;Q15165	-1.157	1	6.189	0	0
PEF1	Peflin	Q9UBV8	-1.156	1	5.841	0	7e-05
IFITM3	Interferon-induced transmembrane protein 3;Interfe	H9NKY4;H9NL12;H9NL19;Q01628;Q01629;Q6IBB0;P13164;E9PQN9;E9PS44;H7BYV1	-1.151	3	6.895	6.148	0
RTN3		B7Z4M0;F5H617;B7Z4M1	-1.141	1	7.174	6.332	0
WASF1	Wiskott-Aldrich syndrome protein family member 1	Q92558	-1.141	1	5.872	0	0
TMEM109	Transmembrane protein 109	B2R9T9;Q9BVC6;B4E1S3;E7ETZ3	-1.14	1	6.938	0	0
SLC30A5	Zinc transporter 5	Q8TAD4;Q9H9X0;Q9BY48	-1.139	10	7.202	0	0
YIPF6	Protein YIPF6	A8K9X0;Q96EC8;B4E1U7;G5E997;B1AV70	-1.139	8	7.478	5.746	0
VAPA	Vesicle-associated membrane protein-associated pro	Q9P0L0;A8KA83	-1.138	5	7.04	5.579	0
GOLGA2	Golgin subfamily A member 2	Q08379	-1.134	32	7.523	0	0
ATP6AP1	V-type proton ATPase subunit S1	Q15904;Q8NBT4;Q9H0C7;B3KR70;Q8NF19;B4DWM8;F8W684	-1.134	7	7.243	5.949	0
SLC9A7	Sodium/hydrogen exchanger 7	Q96T83;B3KPP8	-1.131	3	6.548	0	0
TMEM97	Transmembrane protein 97	Q5BJF2;B4DDT6	-1.131	1	6.116	0	0
MOB4	MOB-like protein phocein	Q9Y3A3;A8K012;B4DM50	-1.129	4	6.854	0	0
IER3IP1	Immediate early response 3-interacting protein 1	Q9Y5U9	-1.127	1	6.341	0	0
RTN1	Reticulon-1	Q16799;Q2NKQ5	-1.126	3	6.889	6.168	0
BICD2	Protein bicaudal D homolog 2	Q8TD16	-1.126	1	5.409	0	0
POLE		F5H3W5	-1.121	1	5.837	0	0
ABHD12	Monoacylglycerol lipase ABHD12	Q8N2K0;Q5T712;I3L294	-1.12	4	6.697	0	0
YIPF2	Protein YIPF2	Q9BWQ6	-1.116	6	6.99	0	0
CANX	Calnexin	B4DGP8;P27824;B4E2T8;F5H856	-1.115	64	8.507	7.326	0
GNS	N-acetylglucosamine-6-sulfatase	B4E284;F6S8M0;A8K6V6;P15586;B4DYH8;H7C3P4;Q7Z3X3;B4DTT0;F5H260;H0YFA9;F5H4C6	-1.114	6	6.685	0	0
MAN2A2	Alpha-mannosidase 2x	P49641;H0YNG5;H0YLB9;B4DIK4;B4DEU9	-1.112	7	6.785	0	0
PODXL	Podocalyxin	B7ZKQ8;F5GWY5;O00592;Q96N83;F5H3W1;F5H7A2	-1.112	6	6.886	5.624	0
ATP2C1	Calcium-transporting ATPase type 2C member 1	G3XAH8;B7Z3X9;H0Y2Q7;B4E2Q0;B4DSW3;G8JLN9;P98194	-1.111	34	7.872	0	0
CAV1	Caveolin-1;Caveolin	Q03135;Q2TNI1;Q59E85;A9XTE5;E9PCT5	-1.111	22	7.958	0	0
UBXN7	UBX domain-containing protein 7	O94888;B4E126;F5GYB1;C9JAT7;F8WB69	-1.111	1	5.291	0	0
YIPF4	Protein YIPF4	Q9BSR8;H7C0D5	-1.11	3	6.956	0	0
GXYLT1	Glucoside xylosyltransferase 1	Q4G148	-1.11	2	6.284	0	1e-05
TMEM167A	Protein kish-A	Q8TBQ9	-1.11	2	6.36	0	0
TRAPPC8	Trafficking protein particle complex subunit 8	Q9Y2L5;A8K922;Q6PCC9	-1.109	22	7.309	5.85	0
TLE3	Transducin-like enhancer protein 3	H0YL70;H0YKN8;H0YKT5;Q04726;E9PD64;Q6PI57;B4DPT0;F8W964;Q6PRX3;F8W8S3;Q6PRX2;H0YNT2;F5H7D6;B3KUA2;B4E2W3;B3KM67;H0YNI7;H0YLI3	-1.109	14	7.289	6.683	0
PIGS	GPI transamidase component PIG-S	B2RBB2;Q8NBL9;Q96S52	-1.109	2	6.183	0	0
MON2	Protein MON2 homolog	Q7Z3U7;B9EGP5;B7ZM73;F8VWA6;F8W1Z6;F8VZV1	-1.108	7	6.513	5.349	0
BTBD10	BTB/POZ domain-containing protein 10	B7Z228;A8K8M7;D3DQW7;Q9BSF8;B7Z503;B7Z2J1;Q6P5W1;E9PKU9	-1.108	1	5.848	0	0
UBA2	SUMO-activating enzyme subunit 2	B2RDF5;Q9UBT2;B3KMZ6;B3KWB9	-1.104	6	6.709	6.32	0
TM9SF4	Transmembrane 9 superfamily member 4	Q92544;B4DKC1;B4DH88;F5H3B5;B4DYH6	-1.102	38	8.278	5.737	0
CD81	CD81 antigen	A6NMH8;E9PIF1;P60033;H0YDJ9;H0YDL9;E9PRJ8;E9PJK1	-1.102	7	7.806	7.305	0
CKAP5	Cytoskeleton-associated protein 5	Q14008	-1.101	25	7.563	7.033	0
ZNF229	Zinc finger protein 229	Q9UJW7	-1.097	2	5.853	0	0
TMEM181	Transmembrane protein 181	Q9P2C4;Q8N4V6;H0Y2T7	-1.094	8	7.309	0	0
METTL7A	Methyltransferase-like protein 7A	H0YI09;Q9H8H3;F8VQX6;B4DDW1	-1.094	3	6.861	6.249	0
GOSR2	Golgi SNAP receptor complex member 2	E7EQ34;O14653;B4E141;I3L0K1;I3L4Z6;I3L3V4;I3L1K7	-1.093	1	6.088	0	0
NDFIP1	NEDD4 family-interacting protein 1	Q9BT67	-1.09	1	6.032	0	0.00041
LAMTOR1	Ragulator complex protein LAMTOR1	Q6IAA8;F5H3Y3;F5GX19;F5H479;H0YFI1	-1.086	5	7.088	6.834	0
HSD17B12	Estradiol 17-beta-dehydrogenase 12	Q53GQ0;B4DWS6;D3DR22;B3KQJ0	-1.084	11	7.573	6.548	0
FKRP	Fukutin-related protein	Q9H9S5	-1.08	3	6.293	0	0
FAF2	FAS-associated factor 2	Q96CS3;B4E2M8	-1.078	12	7.202	0	0
LNPEP	Leucyl-cystinyl aminopeptidase;Leucyl-cystinyl ami	B2RAK1;Q9UIQ6	-1.077	106	8.676	6.904	0
SLC11A2	Natural resistance-associated macrophage protein 2	P49281;B4DK84;F5H741;B7Z9M2;F8W1P7;B3KY44	-1.075	1	6.026	0	0
ARF5	ADP-ribosylation factor 5	A4D0Z3;P84085;C9J1Z8;B4DLJ3	-1.073	1	6.385	0	0
GOLGB1		B2ZZ91	-1.072	26	7.22	0	0
TRG14	Protein NDRG1	Q597H1;Q92597;B3KU62;B7Z446;B3KR80;Q53EU7;E9PDL6;Q8N959;B7Z505;B3KWB2;B7Z5Z7;E7ESM1;F5H654;B7Z4H0;E5RJY1	-1.07	2	6.401	5.63	0
STRN	Striatin	O43815;Q3B874	-1.069	10	7.142	5.434	0
FURIN	Furin	P09958	-1.068	5	7	0	0
YKT6	Synaptobrevin homolog YKT6	A4D2J0;O15498;Q9UES0;B5BU81;B4DR94	-1.067	9	7.347	5.41	0
ATP6V0C	V-type proton ATPase 16 kDa proteolipid subunit	P27449;H3BR50	-1.066	6	7.531	6.575	0.00036
HACD3	3-hydroxyacyl-CoA dehydratase 3	Q9P035;H3BS72;H3BPZ1;B4DRF4	-1.065	10	7.604	6.613	0
ARF4	ADP-ribosylation factor 4	P18085;C9JAK5;C9JPM4	-1.06	9	7.804	6.314	0
STX3	Syntaxin-3	Q13277;Q53YE2;F8W9Y0;Q7Z338;B4DE70;E7ET77	-1.06	2	6.213	5.933	0
CHPF2	Chondroitin sulfate glucuronyltransferase	Q9P2E5;B3KPG6;G5E9W2;C9JFC7	-1.057	2	6.164	0	0
AP4S1	AP-4 complex subunit sigma-1	B7ZB52;Q9Y587;G3V3X7;Q86U36;G3V2N8;G3V5J6;G3V4P7	-1.056	4	6.828	5.53	0
VTI1B	Vesicle transport through interaction with t-SNARE	A8K6M4;Q5TZX9;Q9UEU0;B2RE64;H0YJL5	-1.054	5	6.886	5.899	0
FAM213A	Redox-regulatory protein FAM213A	Q9BRX8	-1.054	3	6.592	5.576	0
ERGIC1	Endoplasmic reticulum-Golgi intermediate compartme	Q969X5;B4E0N6;H0YBZ3	-1.052	6	6.981	0	0
RABAC1	Prenylated Rab acceptor protein 1	Q9UI14	-1.051	2	6.673	0	0
RCN2	Reticulocalbin-2	F8WCY5;Q14257;A8MXP8;H0YL43	-1.05	3	6.822	0	0
CHID1	Chitinase domain-containing protein 1	B4DN31;B7Z705;Q9BWS9;E9PPA0;E9PPH0;E9PRL3;E9PIP0;E9PI70	-1.049	4	6.78	0	0
STX8	Syntaxin-8	Q9UNK0;I3L481;I3L0T9;I3L305	-1.048	5	6.78	0	0
CISD2	CDGSH iron-sulfur domain-containing protein 2	Q8N5K1;D6RCF4	-1.048	3	6.688	0	0
VAPB	Vesicle-associated membrane protein-associated pro	O95292;Q53XM7;B3KVU7;Q6ZSP7;Q6ZR82;B4DNS4	-1.047	4	7.112	5.829	0
SLC30A6	Zinc transporter 6	Q6NXT4;B7Z901;B5MCR8;B3KU87	-1.046	5	7.321	0	0
ATP6V0D1	V-type proton ATPase subunit d 1	F5GYQ1;B2R7M1;P61421;B7Z6L9;F8WEN9;B7Z788	-1.043	22	8.08	6.723	0
ACP2	Lysosomal acid phosphatase	P11117;B7Z6L8;F5H1S6;E9PQY3;B7Z552;B7Z7D2;B7Z4Z2;E9PHY0;E9PP23;B7Z8T9;F5GWV7	-1.037	7	6.844	6.673	0
NSF	Vesicle-fusing ATPase	P46459;B7Z5J7;I3L0N3;B4DSK5;B4DGR3;B4DH19;B7Z9U2;B4DFA2	-1.033	76	8.563	7.263	0
LOC401309		A4D110	-1.032	1	6.281	0	0
TMEM55B	Transmembrane protein 55B	Q86T03	-1.031	4	6.644	6.155	0
TRAM1	Translocating chain-associated membrane protein 1	A8K032;Q15629;Q6FHL3;B4E0K2;G3XAN4;Q6FHU7	-1.031	1	5.924	0	0
KCT2	Keratinocyte-associated transmembrane protein 2	Q8NC54;B4DPV8	-1.026	9	7.309	5.509	0
CALD1	Caldesmon	Q05682;E7EX44;B7Z6G4;F5H1Z9;B4DPW5;E9PGZ1;Q9NYG1;B4E3I0;C9J813;E7EUR9	-1.026	6	6.724	0	0
ABCC5	Multidrug resistance-associated protein 5	O15440;Q59FK6;Q86UX3;E9PBW0;Q59GK6	-1.026	4	6.364	0	0
CDIPT	CDP-diacylglycerol--inositol 3-phosphatidyltransfe	B3KY94;A8K3L7;O14735;Q53HA5;B3KSW0;B4DUV0;H3BTV1	-1.026	1	5.852	0	0
SLC38A10	Putative sodium-coupled neutral amino acid transpo	Q9HBR0	-1.022	7	6.655	0	0
JAGN1	Protein jagunal homolog 1	Q8N5M9;F5H711;Q9BY51	-1.021	2	6.375	0	0
SLC35F6	Transmembrane protein C2orf18	Q8N357;B4DLH2;B4DS67	-1.021	2	6.469	6.008	0
SEC61A1	Protein transport protein Sec61 subunit alpha isof	B4DR61;B3KNF6;P61619;B3KME8;B3KNG2	-1.02	2	6.533	5.743	0
EXTL3	Exostosin-like 3	O43909;E7ET85	-1.018	5	6.608	0	0
USP8	Ubiquitin carboxyl-terminal hydrolase;Ubiquitin ca	A8K8N5;P40818;B4DKA8;Q05DF5;Q05CD9	-1.018	4	6.51	6.438	0
XYLT2	Xylosyltransferase 2	Q9H1B5	-1.017	1	5.721	0	0
RHOG	Rho-related GTP-binding protein RhoG	P84095;Q6ICQ8	-1.016	7	7.412	6.254	0
RTN3	Reticulon-3	B7Z8W8;O95197;B7Z3E3;F5H774;B7Z361	-1.014	6	7.861	6.783	0
QSOX2	Sulfhydryl oxidase 2	Q6ZRP7;F8W6U6;H0Y430;Q5TB38	-1.013	39	7.88	0	0
TMEM50A	Transmembrane protein 50A	Q7Z509;B2R6I5;O95807;Q7RU07;B7Z5M7	-1.013	3	6.891	5.853	0
ARHGEF6	Rho guanine nucleotide exchange factor 6	Q15052;B7Z3C7;F5H8B2;Q8N4Q3	-1.013	1	6.008	5.68	0
TMF1	TATA element modulatory factor	P82094;E9PGE8;B4DQY7;F8WF45	-1.01	22	7.312	0	0
TMEM43	Transmembrane protein 43	Q9BTV4;Q8TEP9	-1.01	3	6.463	0	0
ARHGEF7	Rho guanine nucleotide exchange factor 7	B7Z6G2;B1ALK7;Q14155;E9PDQ5;B7Z344;Q5W9H1;H0YFH7;E7EUY6	-1.009	5	6.705	5.922	0
ERLIN2	Erlin-2	O94905;E5RHW4	-1.008	8	7.297	6.024	0
RAB11FIP1	Rab11 family-interacting protein 1	Q6WKZ4;Q307T1;E7EX40;Q4JIW2	-1.007	20	7.268	5.617	0
FAM114A2	Protein FAM114A2	Q9NRY5;B4E1J2;E7ESJ7;B4DQT0;B3KTE4	-1.007	1	5.634	0	0
VTI1A	Vesicle transport through interaction with t-SNARE	Q5W0D7;Q96AJ9	-1.005	7	7.288	0	0
ANXA2	Annexin A2;Annexin;Putative annexin A2-like protei	P07355;H0YN42;A6NMY6;H0YMU9;H0YMD0;H0YM50;H0YKS4;B4DNH8;H0YNP5;B3KRQ1;H0YL33;H0YN28	-1.004	47	8.534	8.259	0
ALDH3A2	Fatty aldehyde dehydrogenase;Aldehyde dehydrogenas	P51648;Q6I9T3;Q59H65;Q68D64;I3L1M4	-1.004	4	6.416	0	0
CDK5RAP2	CDK5 regulatory subunit-associated protein 2	B3KVI2;Q66GT8;Q96SN8;B9EG74;A6H8X1;B7ZLE9;Q5CZA0;E9PCD3;Q7Z3M0;Q6MZT4;B1AMJ5	-1.003	4	6.24	0	0
YIF1A	Protein YIF1A	A8K509;O95070;A6NGW1;F8W9A1;C9JST7;E9PIZ0	-1	5	6.828	0	0
CUX1	Protein CASP;Homeobox protein cut-like 1	H0YMA9;Q13948;B3KWH8;G3V1Z6;H0YL76;B3KV79;B4DZZ2;P39880;Q3LIA3	-0.998	13	7.23	0	0
SCD	Acyl-CoA desaturase	Q59GX7;O00767	-0.995	2	6.999	0	0
LTBR	Tumor necrosis factor receptor superfamily member	P36941;B7Z1D2;F5GXE7;B3KTD9;F5H2E7;F5H6F8;F5H627	-0.988	1	5.949	0	0
SCAMP2	Secretory carrier-associated membrane protein 2	A8K769;O15127;Q6IBK3;B3KU14;F5H353;H3BPL9;H3BUB6;H3BN93;H3BV04	-0.987	10	7.774	0	0
SEZ6L2	Seizure 6-like protein 2	B7Z5L4;F5H293;B3KNK2;Q6UXD5;B7Z1N0;H7BXQ6;Q9BW82;Q8NC33;B3KNF3;H3BN26	-0.983	4	6.293	0	0
GALNT11	Polypeptide N-acetylgalactosaminyltransferase 11	B3KWF4;Q8NCW6;B7Z5G5	-0.983	1	5.729	0	0
CSNK1G3	Casein kinase I isoform gamma-3;Casein kinase I is	Q9Y6M4;Q8IXA3;A8K040;Q9HCP0;P78368;B7Z7D1;B4DSH2	-0.982	2	6.069	0	4e-05
B4DM78		B4DM78	-0.982	1	5.933	5.628	0
EXTL2	Exostosin-like 2;Processed exostosin-like 2	Q05DH5;Q49A43;Q9UBQ6;Q8N8F1;F5GZK1;Q8IYF4;B4DNZ2;O00245;C9JEG3	-0.981	3	6.739	0	0
EPT1	Ethanolaminephosphotransferase 1	Q9C0D9;C9J9I1;Q8WU57;G1UI38;C9JAG1	-0.981	1	6.385	0	0
FUT8	Alpha-(1,6)-fucosyltransferase	A8K8P8;Q546E0;Q9BYC5;G3XAD2;B4DFS7;G3V5N0;A5PLL2	-0.98	3	6.487	0	0
ENTHD2	AP-4 complex accessory subunit tepsin	Q96N21	-0.978	2	6.447	0	0
PPT1	Palmitoyl-protein thioesterase 1	P50897;Q6FGQ4;Q5T0S6;E9PMG2;B4DWU3	-0.977	2	6.648	5.664	0
RERE	Arginine-glutamic acid dipeptide repeats protein	Q9P2R6;B1AKN3;H7BYW9	-0.977	1	5.696	0	0.00023
LMAN2L	VIP36-like protein	B2R5N4;Q9H0V9;B4DI83;B4E308;F5GWW9;B4DSH3;B4DVH1	-0.975	6	7.189	0	0
CROCC	Rootletin	Q5TZA2;B1AKD8;A1L0S8;A1L0S9	-0.975	4	6.169	6.157	0
RPS27L	40S ribosomal protein S27;40S ribosomal protein S2	H0YMV8;Q71UM5;C9JLI6;A4D1G5	-0.973	1	7.007	6.675	0
PRDX4	Peroxiredoxin-4	Q13162;H7C3T4	-0.972	25	8.607	7.779	0
TMEM184C	Transmembrane protein 184C	Q9NVA4	-0.968	1	6.09	5.808	0
RNF121	RING finger protein 121	Q9H920;A0PJP0;F8WDV7;E9PLR7	-0.967	2	6.976	0	0
ERMP1	Endoplasmic reticulum metallopeptidase 1	Q7Z2K6;E7ER77;D3DRI3;B3KSB1	-0.966	2	6.225	0	0
TLE1	Transducin-like enhancer protein 1;Transducin-like	Q04724;B4DEF9;F8W9R0;Q04727;F8W6T6;G8JLG4;B4E345;B3KQ29	-0.965	2	6.422	5.752	0
AP4E1	AP-4 complex subunit epsilon-1	Q9UPM8;H0YKX4	-0.964	25	7.497	0	0
FAM20B	Glycosaminoglycan xylosylkinase	O75063	-0.964	11	7.357	0	0
TMEM9B	Transmembrane protein 9B	Q543A1;Q9NQ34	-0.963	1	5.849	0	1e-05
GPR89A	Golgi pH regulator A;Golgi pH regulator B;Putative	B7ZAQ6;P0CG08;B4DT03;B4DY51;E9PKY3;A6NKF9;H0YFP4	-0.961	1	6.355	0	0
B2M	Beta-2-microglobulin;Beta-2-microglobulin form pI	B4E0X1;F5H6I0;P61769;A6XMH4;A6XND9;A6XMH5;H0YLF3	-0.96	3	7.116	5.703	0
AP1AR	AP-1 complex-associated regulatory protein	B2RCV7;Q63HQ0	-0.958	2	6.572	0	0
GANAB		E9PKU7;B4DZ53	-0.956	2	6.626	0	0
SOAT1	Sterol O-acyltransferase 1	P35610;A8K3P4;B4DU95;B7ZAT6;B1APM4	-0.955	2	6.325	0	0
PGRMC2	Membrane-associated progesterone receptor componen	O15173	-0.954	4	6.798	0	0
ZMPSTE24	CAAX prenyl protease 1 homolog	O75844;B3KNM6	-0.954	4	6.685	0	0
RBFOX2	RNA binding protein fox-1 homolog 2;RNA binding pr	O43251;B0QYV1;F8VZG9;B7Z1U7;F8W9K3;Q9NWB1;F8WAC5;F8WSN4;F8VRS4;B0QYY4;B7ZLH9;Q59HD3;F8VZY7;F8VR27;Q8TCM0	-0.953	1	6.121	0	0
ARF3	ADP-ribosylation factor 3;ADP-ribosylation factor	P61204;P84077;F5H3A6;F5H423;B4DEB9;B4DN70;B4DJC8;B4E190;B7ZB63;F5H0C7	-0.952	7	7.785	6.713	0
KDELR2	ER lumen protein retaining receptor 2	P33947	-0.948	1	6.959	0	0
CCDC47	Coiled-coil domain-containing protein 47	Q96A33	-0.947	13	7.26	0	0
KIF11	Kinesin-like protein KIF11	B2RAM6;P52732	-0.947	3	6.177	5.255	0
TMEM165	Transmembrane protein 165	Q9HC07;B4DHW1;B3KNQ2	-0.946	26	8.115	0	0
TTC35	Tetratricopeptide repeat protein 35	A8K4K9;Q15006;Q53HG5;H0YAS9	-0.945	2	6.183	0	0
ABCC1	Multidrug resistance-associated protein 1	P33527;Q9UQ98;I3L4X2;F5GXL7;Q68CP7	-0.945	1	5.582	5.542	0
AUP1	Ancient ubiquitous protein 1	Q9Y679;B4E3W1;A8KAQ6;G8JLM8;Q68CX8	-0.942	2	6.252	0	0
ATP2A2	Sarcoplasmic/endoplasmic reticulum calcium ATPase	P16615;H7C5W9	-0.937	65	8.055	6.856	0
ILVBL	Acetolactate synthase-like protein	A1L0T0;Q59GP4	-0.937	5	6.88	0	0
FAR1	Fatty acyl-CoA reductase 1	B2RDG1;Q8WVX9;E7ETC1;Q9H600;E9PNW8	-0.937	3	6.479	0	0
CLPTM1L		G5E9Z2	-0.937	2	6.669	0	0
PDCD6	Programmed cell death protein 6	O75340;Q53FC3;Q2YDC2;H0Y9N1	-0.937	1	5.91	0	0
HSPA1B	Heat shock 70 kDa protein 1A/1B	H0YG33;A8K5I0;P08107;Q59EJ3;B4DNT8;F5GZ62;F5H1D3;F8VZJ4;B4DWK5;B4DI39;B4DFN9;B4E388;B4E1S9;E7EP94;B4DVU9;B3KTT5;Q5SP16;B4DNX1;B4E1T6	-0.935	49	8.747	8.712	0
WLS	Protein wntless homolog	F5H4K0;Q5T9L3;Q96IV8;Q8N2N3;E9PM62;Q5JRS7;H0YCG9;E9PJW4;E9PKJ0;B7Z787;E9PQK1	-0.932	1	5.181	0	0
CUL3	Cullin-3	Q13618;Q53S54;B7Z600	-0.929	2	6.252	6.013	0
SAR1A	GTP-binding protein SAR1a	Q5SQT9;Q9NR31;Q8NG23;Q6FID4;B2R679;B4DQ19;E9PBN0;H0Y5E8;Q5SQU0	-0.928	5	7.239	5.866	0
SEC24A	Protein transport protein Sec24A	O95486;B4E205	-0.927	18	7.203	6.307	0
ATP13A1	Probable cation-transporting ATPase 13A1	Q9HD20;Q6ZMG7	-0.927	6	6.661	0	0
MBLAC2	Metallo-beta-lactamase domain-containing protein 2	Q68D91;B3KY36;F5GYQ0	-0.925	5	6.706	0	0
SSR3	Translocon-associated protein subunit gamma	B4E2P2;Q9UNL2;C9JA28	-0.923	1	6.523	0	0
LRP1	Prolow-density lipoprotein receptor-related protei	Q07954;Q59FG2	-0.919	17	7.457	7.079	0
TMX2	Thioredoxin-related transmembrane protein 2	Q9Y320;B7Z4Y0;B2R7I0	-0.918	2	6.52	5.604	0
RBM28	RNA-binding protein 28	Q9NW13;B4DU52;E9PDD9	-0.915	25	7.475	7.334	0
MSMO1	Methylsterol monooxygenase 1	Q15800;A8MYF6	-0.915	1	6.144	0	0
UFL1	E3 UFM1-protein ligase 1	O94874	-0.914	12	7.245	0	0
SPRYD7	SPRY domain-containing protein 7	Q5W111;B2RE68	-0.911	4	7.099	0	0
FKBP2	Peptidyl-prolyl cis-trans isomerase FKBP2;Peptidyl	P26885;Q53XJ5	-0.911	1	6.525	0	0.00026
CKAP4	Cytoskeleton-associated protein 4	Q07065;Q6NWZ1;Q8TB01;B3KVX6	-0.91	37	8.136	6.922	0
SRPRB	Signal recognition particle receptor subunit beta	Q549N5;Q9Y5M8;H7C4H2	-0.91	3	6.688	0	0
ATP6V0A1	V-type proton ATPase 116 kDa subunit a isoform 1	F5H569;Q93050;Q53X12;Q53ET5;Q5CZH6;B7Z2A9;B7Z641;B7Z2J9	-0.909	48	8.209	7.247	0
TUBB4B	Tubulin beta-4B chain	P68371;Q8IZ29;Q8N6N5;B3KML9;Q96HX0	-0.907	84	8.98	8.227	0
PRPSAP2	Phosphoribosyl pyrophosphate synthase-associated p	B2R7R5;O60256;B4E1M8;E7EMY2;B7ZKZ1;B4E329;E7EPA1;C9K0K7;C9JJS3;C9JDU5	-0.907	9	7.255	6.899	0
LCHN	Protein LCHN	A4D1U4;C9J7X6	-0.907	1	5.772	0	0
TMEM106B	Transmembrane protein 106B	Q8N353;Q9NUM4;C9JZ87;F2Z3N7	-0.906	5	6.865	6.422	0
P4HB	Protein disulfide-isomerase	P07237;H7BZ94;B4DUA5;F5H8J2;I3L2P8;E7EPA8;B4DLN6;B4DNL5;H0Y3Z3;Q96C96	-0.904	43	8.506	7.522	0
TM9SF2	Transmembrane 9 superfamily member 2	Q99805;B3KSG9	-0.904	40	8.422	6.792	0
ATP11B	Probable phospholipid-transporting ATPase IF	Q9Y2G3;B4E3T1;B4DKX1;H7C4W6;B3KSJ2	-0.901	9	7.002	0	0
USO1	General vesicular transport factor p115	O60763;F5H4X1;F5GYR8;F5GZ76;H0Y7C0	-0.9	16	7.265	5.339	0
PCYOX1	Prenylcysteine oxidase 1	Q9UHG3;B7Z8A2;B7Z9P8;B7Z3Y2;Q584P1;F8W8W4	-0.9	12	7.497	5.921	0
NDRG3	Protein NDRG3	Q5TH30;Q9UGV2;B7Z323;B7ZLZ9;F8WBF9;B7Z341	-0.896	2	6.164	0	0
LAMTOR2	Ragulator complex protein LAMTOR2	Q9Y2Q5;Q5VY98	-0.893	2	6.362	0	0
LEPROTL1	Leptin receptor overlapping transcript-like 1	E9PHP8;E5RHU8;E5RJS9;C9JVM4;H0YBC1;O95214;Q6FHL7;E5RIL0	-0.892	1	6.526	0	0
CDK5RAP3	CDK5 regulatory subunit-associated protein 3	Q96JB5;B7Z6N4;F5H3I5	-0.891	2	6.209	0	0
TSPAN6	Tetraspanin-6	Q59ED5;B3KQJ7;O43657;E7EUC3;B4DUZ1;B4DRB0	-0.891	1	6.349	6.02	0
SEC11A	Signal peptidase complex catalytic subunit SEC11A	H0YK83;P67812;Q6IAM7;H0YK72;H0YNG3;Q7Z4Z6;B4DUL4;H0YNA5;H0YKT4;H0YNX5	-0.889	3	6.592	0	0
PTP4A1	Protein tyrosine phosphatase type IVA 1;Protein ty	B5BU78;Q93096;Q12974;Q5TCM7;B4DM39;E9PGJ6	-0.886	2	6.472	6.051	0
LAMP1	Lysosome-associated membrane glycoprotein 1	P11279;B3KRY3;B4DWL3	-0.884	9	7.18	6.829	0
SEL1L	Protein sel-1 homolog 1	Q9UBV2	-0.884	1	6.068	5.337	0
NAGLT1	Sodium-dependent glucose transporter 1	B3KSA1;Q5TF39	-0.883	3	6.914	0	0
GOLM1	Golgi membrane protein 1	Q5VZE3;B3KNK9;Q8NBJ4	-0.882	20	7.604	0	0
ARFGAP2	ADP-ribosylation factor GTPase-activating protein	Q8N6H7;G5E9L0;E9PQP3;B4DX29;B3KV00;B4E327;E9PIY6	-0.881	1	5.559	0	0
APMAP	Adipocyte plasma membrane-associated protein	Q9HDC9	-0.88	8	7.461	6.273	0
RAB11B	Ras-related protein Rab-11B	A5YM50;Q15907;Q6FHR0;Q6FI42;Q5U0I1;B4DMK0;B4DMN1;B4DT13;H3BMH2	-0.878	15	8.163	7.249	0
CD63	CD63 antigen	P08962;C9JV86;F8VWK8;F8W022;Q8N6Z9;F8VZE2;F8VV56;F8VNT9	-0.877	6	7.071	6.742	0
PLIN3	Perilipin-3	O60664	-0.877	4	6.713	0	0
SEC22A	Vesicle-trafficking protein SEC22a	Q96IW7;C9JNZ0;C9JRY4;B3KQ76;C9JDJ8;C9JZ27;C9J463;C9JR77;F8WAU7	-0.877	3	6.888	0	0
VTA1	Vacuolar protein sorting-associated protein VTA1 h	Q9NP79;Q5TGM0;E7ETQ7;H7BZH5	-0.877	1	6.216	5.672	0
ATP8A1	Probable phospholipid-transporting ATPase IA	Q59EX4;Q9Y2Q0;B4DII6	-0.876	1	5.953	0	0
TMEM205	Transmembrane protein 205	Q6UW68	-0.876	1	5.888	0	0
SYAP1	Synapse-associated protein 1	B2RBI2;Q96A49;B4E1C9;Q53GS5;B4DHY7	-0.872	1	5.906	0	0.00013
UNC50	Protein unc-50 homolog	Q53HI1	-0.872	1	6.149	0	0
PDZD8	PDZ domain-containing protein 8	Q8NEN9	-0.871	1	6.001	0	0
ACTR1B	Beta-centractin	P42025;Q13841;G5E9Q5	-0.868	5	7.028	6.559	0
CERS2	Ceramide synthase 2	A8K4M4;Q96G23;Q5SZE1;H0YNU7;Q5SZE4;H0YKH6;Q5SZE3;Q5SZE2	-0.868	2	6.659	0	0
TUBA1C	Tubulin alpha-1C chain	F5H5D3;Q9BQE3;B7Z1K5;Q53GA7;E9PGK3;Q8N532	-0.867	63	9.005	8.37	0
AP2B1	AP-2 complex subunit beta	A8K916;H0UID3;P63010;H0UID4;A8K0G3;H0UID5;Q7Z451;Q68DI0;B4DWG4;F5GYG9;B4E261	-0.867	16	7.499	6.749	0
DDOST	Dolichyl-diphosphooligosaccharide--protein glycosy	P39656;B4DLI2;B4DJE3;E7EWT1	-0.867	10	7.689	6.533	0
KIAA1609	TLD domain-containing protein KIAA1609	D3DUL8;Q6P9B6;F5GWS3;A8K5C2;B4DTA9;H3BM75	-0.867	1	5.947	0	0
PDIA6	Protein disulfide-isomerase A6	B3KY95;B5MCQ5;B7Z4M8;F8WA83;Q15084;Q53RC7;B7Z254	-0.865	22	8.24	7.384	0
GORASP2	Golgi reassembly-stacking protein 2	B4DKT0;Q9H8Y8;B4DNR1;B4DEI4;B4DQF1	-0.865	1	5.874	0	0
KIAA0319L	Dyslexia-associated protein KIAA0319-like protein	B2RBC8;Q8IZA0;B1AN14;E7EN73;C9J519	-0.862	27	7.773	0	0
ATP6V0A2	V-type proton ATPase 116 kDa subunit a isoform 2	Q9Y487;Q8TBM3	-0.86	39	7.922	6.345	0
SPCS3	Signal peptidase complex subunit 3	D3DP46;P61009	-0.859	1	6.451	0	0
MMGT1	Membrane magnesium transporter 1	Q8N4V1	-0.856	1	6.351	0	0
EMC1	Uncharacterized protein KIAA0090	Q8N766;H7BYA9	-0.854	9	7.266	0	0
UGGT1	UDP-glucose:glycoprotein glucosyltransferase 1	Q9NYU2;A8KAK1	-0.853	36	7.555	6.237	0
DDRGK1	DDRGK domain-containing protein 1	Q96HY6	-0.853	2	6.318	0	0
CALU	Calumenin	O43852;Q6IAW5;B3KQF5;B3KNG6;F5H4F5;D6QS49;F5H879;D6QS54;D6QS50;F5H1Q9	-0.85	19	7.675	5.922	0
LRPAP1	Alpha-2-macroglobulin receptor-associated protein	B2R6S9;P30533;A8K8F6	-0.85	15	7.451	0	0
ITGA1	Integrin alpha-1	P56199;B4DTY8	-0.849	5	6.42	6.044	0
LRRC59	Leucine-rich repeat-containing protein 59	Q96AG4	-0.848	11	7.684	6.523	0
CHMP4B	Charged multivesicular body protein 4b	Q9H444	-0.847	1	6.191	5.931	0
DUT	Deoxyuridine 5-triphosphate nucleotidohydrolase, m	P33316;H0YKC5;H0YNW5;H0YKI0;H0YNJ9;H0YMM5;H0YMP1	-0.846	3	6.554	5.827	0
PNPLA6	Neuropathy target esterase	Q8IY17;B4DFB9;B7Z7T2;F5H5K9	-0.845	3	6.093	0	0
TUBB8	Tubulin beta-8 chain	Q3ZCM7;Q5SQY0;C9JAA5;F5H0I4;Q5SQY1	-0.843	4	7.344	0	0
STX16-NPEPL1	Syntaxin-16	Q59G13;H3BU86;O14662;G8JLE0;C9K0W8;E1P5M0;B7ZBM7;B4E3U3;F8W9Z6;B7ZBM8	-0.842	15	7.723	5.788	0
CMTM8	CKLF-like MARVEL transmembrane domain-containing p	Q8IZV2;A5D6I7	-0.842	1	6.727	0	0.00013
CLN6	Ceroid-lipofuscinosis neuronal protein 6	Q9NWW5;H3BUT1;H3BUV4;H3BTY4;H3BNF1;H3BRN7	-0.84	1	6.103	0	1e-05
CYB561D2	Cytochrome b561 domain-containing protein 2	O14569	-0.84	1	6.033	0	0
HSD17B4	Peroxisomal multifunctional enzyme type 2;(3R)-hyd	B2R659;P51659;B4DNV1;F5HE57;B4DVS5;E9PB82;B4DDM5;E7EWE5;E7ER27;B4DSD0;E7ET17;B3KSP2;G5E9S2	-0.839	29	7.684	6.343	0
YIPF5	Protein YIPF5	B3KW34;Q969M3;F5H3P9;E5RHH4;E5RGR9	-0.835	1	5.572	0	0
H6PD	GDH/6PGL endoplasmic bifunctional protein;Glucose	O95479	-0.834	3	6.55	0	0
DKFZp686L12167		Q68D31	-0.833	3	6.422	0	0
TRAPPC2L	Trafficking protein particle complex subunit 2-lik	H3BP13;Q9UL33;H3BUK6;H3BPN3	-0.833	1	6.101	0	0
RRP1	Ribosomal RNA processing protein 1 homolog A	Q6PJJ2;F8W984;P56182;B4DZM3;Q53FR7;Q96J73	-0.83	2	6.367	6.024	0
RAB32	Ras-related protein Rab-32	Q13637;B2R5I8	-0.829	1	6.403	5.55	0
COLGALT1	Procollagen galactosyltransferase 1	Q8NBJ5	-0.828	7	7.074	6.249	0
CACNA2D1	Voltage-dependent calcium channel subunit alpha-2/	F8WC36;Q9UIU0;P54289;E7ERK3;Q9UDU5	-0.827	1	5.69	0	0
KPNA2	Importin subunit alpha;Importin subunit alpha-2	A8K7D9;P52292;Q6NVW7;Q7Z726	-0.826	7	7.048	6.664	0
CLCN3	H(+)/Cl(-) exchange transporter 3	P51790;B7Z932;B9EGJ9;B3KXK0;E9PE15	-0.821	11	6.973	0	0
STX6	Syntaxin-6	O43752	-0.821	7	7.341	0	0
BCAP31	B-cell receptor-associated protein 31	P51572;Q53G72;Q53HT6;C9J0M4;C9JQ75;C9JSP1;C9JMD7	-0.82	13	7.425	0	0
CTTNBP2NL	CTTNBP2 N-terminal-like protein	B3KMS5;Q9P2B4;Q9NPX3	-0.82	1	6.017	0	0
TCEB3	Transcription elongation factor B polypeptide 3	Q14241	-0.819	4	6.512	6.367	0
TMEM41B	Transmembrane protein 41B	B4E0E0;Q5BJD5;E9PJ42;E9PP29	-0.818	1	6.258	0	3e-05
MKL2	MKL/myocardin-like protein 2	B4DGT8;Q9ULH7;B3KXK5;F8WB13;Q05BP1;I3L2S3	-0.817	1	5.883	5.465	1e-05
LDLR	Low-density lipoprotein receptor	Q59FQ1;P01130;H0YLU8;H0YMD1;Q9UH51;B4DII3;H0YNT7;H0YM92	-0.815	7	6.723	0	0
NDE1	Nuclear distribution protein nudE homolog 1;Nuclea	Q9NXR1;B4DS41;Q9GZM8;A6NIZ0;I3L522;I3L2R9;I3L533;I3L2R3;I3L2S8;I3L3G9	-0.815	2	6.197	0	2e-05
FDFT1	Squalene synthase	B4DND3;P37268;Q6IAX1;E9PNM1;B7Z1J3;B7Z9R8;B4DT56;B3KQ95;B4DJE5;B4DWP0;B4DTK0	-0.813	2	6.27	0	0
SLC39A1	Zinc transporter ZIP1	Q5T4K1;Q6IAD8;Q9NY26;Q5T4K3;B4DNN0;B4DTJ9;Q5T4K4;B4DDY7;Q5T4K2	-0.812	1	5.933	0	0
SRP14	Signal recognition particle 14 kDa protein	P37108;H0YLA2	-0.811	8	7.297	7.03	0
SLC20A2	Sodium-dependent phosphate transporter 2	B2RBR4;Q08357;B4DJ71	-0.811	5	6.822	0	0
GLB1L2	Beta-galactosidase-1-like protein 2	Q8IW92;H0YCY4;Q8NCG3	-0.808	6	6.905	0	0
TMEM219	Transmembrane protein 219	D5FK14;Q86XT9;I3L2P0;I3L2J7;I3L4B3	-0.808	2	6.063	0	0
B4DI68		B4DI68	-0.806	1	6.225	0	0
ATP6V1E1	V-type proton ATPase subunit E 1	P36543;Q53Y06;A8MUN4;C9J8H1	-0.802	3	6.804	6.424	0
WNK2	Serine/threonine-protein kinase WNK2	Q9Y3S1;H0Y7T5;A6PVR3;F8W9F9;F8W7S2;E9PCD1;H0Y7R3;A6PVR4;H0Y493;A6PVV2;C9JGD6	-0.801	1	6.12	0	0
PRKAR2A	cAMP-dependent protein kinase type II-alpha regula	A8KAH7;P13861;Q9BUB1	-0.8	3	6.651	6.254	0
CD276	CD276 antigen	Q5ZPR3;B4DK26;A8K6Q6;A8K9J6;H0YL10	-0.799	9	7.106	6.683	0
ZDHHC3	Palmitoyltransferase ZDHHC3	F8W6M3;Q9NYG2	-0.798	1	6.378	0	0.00126
PACSIN3	Protein kinase C and casein kinase substrate in ne	D3DQR0;Q9UKS6;B4DUI2;E9PIY1	-0.797	13	7.358	6.732	0
FAS	Tumor necrosis factor receptor superfamily member	F5GWX3;Q59FU8;P25445;Q6ICT6;Q8IUB6;Q8IUB7	-0.797	1	5.893	5.481	0
HLA-A		F8LSV2;F6IQV9;F6IQW0;F6IQW4;F6IQW5;F6IQW6;F6IQW8;F6IQW9;F6IQX0;F6IQX1;F6IQX2;F6IQX3;F6IQX4;F6IQX6;F6IQX7;F6IQY0;F6IQY1;F6IQY2;F6IQY5;F6IQY6;F6IQY7;F6IQY8;F6IQZ0;F6IQZ1;G0Z6Y6;G9FTK2;B1PT16;D5H3U5;D5LN74;D6CIC1;D9UAY2;Q0E7X7;A0JHM7;A2Q117;A5PHT9;A8E0Y3;A9I	-0.795	1	6.286	0	0
LMAN2	Vesicular integral-membrane protein VIP36	A8K7T4;Q12907;D6RBV2;B4DWN1;D6RDX1;D6RIU4	-0.794	18	8.134	6.002	0
CLPTM1L	Cleft lip and palate transmembrane protein 1-like	Q96KA5	-0.794	1	5.952	0	0
RAB9A	Ras-related protein Rab-9A	P51151	-0.792	4	7.002	0	0
MOGS	Mannosyl-oligosaccharide glucosidase	Q13724;F5H6D0;Q58F09;C9J8D4;A8K9K4	-0.791	9	6.808	5.76	0
PI4K2A	Phosphatidylinositol 4-kinase type 2-alpha	Q9BTU6;E9PAM4;B4DEP8	-0.79	27	7.943	6.683	0
MAD1L1	Mitotic spindle assembly checkpoint protein MAD1	A4D218;Q9Y6D9;B3KR41	-0.79	3	6.294	6.12	0
RPTOR	Regulatory-associated protein of mTOR	Q8N122;F5H7J5;B7Z3S8	-0.787	7	6.834	6.692	0
TMEM87A	Transmembrane protein 87A	A8K0M6;A8K285;Q8NBN3;B4DN92;A8K369	-0.784	18	7.748	0	0
SRP54	Signal recognition particle 54 kDa protein	P61011;B4DDS7;G3V4F7	-0.784	14	7.269	6.297	0
VLDLR	Very low-density lipoprotein receptor	P98155;Q5VVF5;Q8NAN7;Q59HD7;A8K0G2;B3KTK6	-0.784	7	6.807	0	0
ATP6V1G1	V-type proton ATPase subunit G 1;V-type proton ATP	O75348;Q6IB33;C9JRT2;O95670;Q2L6F8;F2Z307;Q5HYU8;C9JYK3	-0.784	1	6.172	6.007	0
HLA-A		B7XGC2;Q9TPQ6;F6IQL1;F6IQM1;F4NC98;F8LSV7	-0.784	1	6.765	5.912	0
AAAS	Aladin	Q53HS1;Q9NRG9;B4DDU7;F8VZ44;H3BU82	-0.783	7	6.93	0	0
NSDHL	Sterol-4-alpha-carboxylate 3-dehydrogenase, decarb	Q15738;C9JDR0	-0.782	11	7.25	5.795	0
ATP6V0D2	V-type proton ATPase subunit d 2	Q8N8Y2	-0.782	3	7.086	0	0
DHRS7	Dehydrogenase/reductase SDR family member 7	H0YJ66;F8W9Q4;Q9Y394;Q659E8;H0YJR8	-0.782	2	6.455	0	0
STX10	Syntaxin-10	O60499;Q5U8S2	-0.78	8	7.465	0	0
NIPAL1	Magnesium transporter NIPA3	Q6NVV3;D6RIY2	-0.779	4	6.847	0	0
ZFPL1	Zinc finger protein-like 1	O95159;E9PNY1;E9PQ47;E9PQA5	-0.778	9	7.457	0	0
CACHD1	VWFA and cache domain-containing protein 1	Q5VU97	-0.778	3	6.195	0	0
PRDX5	Peroxiredoxin-5, mitochondrial	P30044;A6NG06;B7ZLJ4	-0.778	1	7.046	5.965	0
PTPRJ	Receptor-type tyrosine-protein phosphatase eta	Q12913;Q9NPR5	-0.777	2	5.83	0	0
RABL3	Rab-like protein 3	Q5HYI8;C9JXM3	-0.774	2	6.545	0	0
ITGAV	Integrin alpha-V;Integrin alpha-V heavy chain;Inte	A5YM53;P06756;B7ZLX0;B7Z883;E7EWZ6;B4DYQ7	-0.773	4	6.19	5.417	0
TP53	Cellular tumor antigen p53	B6E4X6;E5RMA8;P04637;H6U5S2;H6U5S3;H2EHT1;Q5U0E4;Q2XSC7;B4DNI2;Q1MSX0;B4DMH2;Q1MSW8;H6U5S4;E7EQX7;Q1MSW9;E7ESS1;B4E095	-0.772	9	7.126	6.794	0
NUP205	Nuclear pore complex protein Nup205	Q92621;B4DE72;Q6P486	-0.772	5	6.32	0	0
KIAA1324L	UPF0577 protein KIAA1324-like	A8MWY0;H7C2N5;C9JA41;B4E116	-0.771	31	7.66	0	0
EPHX1	Epoxide hydrolase 1	B2R8N0;P07099;Q6FGZ3	-0.77	8	7.171	5.365	0
M6PR	Cation-dependent mannose-6-phosphate receptor	P20645;Q53GY9;Q6I9U3;B2R6S2;Q96AH2	-0.768	21	8.276	7.318	0
TMEM63B	Transmembrane protein 63B	Q5T3F8;H3BLW6;H0YCP6	-0.768	8	6.853	0	0
POR	NADPH--cytochrome P450 reductase	Q59ED7;A8K3B4;B2R6E5;P16435;H0Y4R2;Q63HL4;B4DJI8;E7EVY7;B4DKM8;F5H468;B4DDH3;E7EMD0;B4E305;E7EPN3	-0.768	4	6.583	5.527	0
TUBB2A	Tubulin beta-2A chain	Q13885;B2R6L0;O43209;F5H8C9;B7Z4N1;Q9UGA2	-0.768	4	6.971	6.138	0
NPTN	Neuroplastin	Q9Y639;B2RAL7;F5GZD0;H7BXJ1;Q9UFM8;Q9Y499	-0.768	1	6.059	0	0
RPN1	Dolichyl-diphosphooligosaccharide--protein glycosy	P04843;Q6IBR0;Q53EP4;Q96HX3;F5H6I5;B4DL99;B7Z4L4;B4DNJ5	-0.766	35	8.219	7.07	0
ETF1	Eukaryotic peptide chain release factor subunit 1	P62495;B7Z7P8;Q96CG1	-0.766	14	7.346	7.11	0
RAB12	Ras-related protein Rab-12	Q6IQ22	-0.766	3	6.526	0	0
ASTN1	Astrotactin-1	O14525;A6H8Y4	-0.764	2	7.584	7.4	0.0017
TMX1	Thioredoxin-related transmembrane protein 1	Q9H3N1;B4DZX7	-0.762	1	6.476	0	0
CNIH1	Protein cornichon homolog	G3V4K0;B2R4P1;O95406;G3V3B2;G3V5P8	-0.761	1	6.301	0	0
SRPRA	Signal recognition particle receptor subunit alpha	P08240;Q6IAX9;B4E0H3;E9PJS4	-0.76	1	5.943	0	0
CAT	Catalase	P04040;B4DWK8	-0.756	16	7.48	6.525	0
STX12	Syntaxin-12	Q86Y82;Q6LEU0;B1AJQ6;B4DSZ1	-0.756	15	7.98	6.446	0
AGRN	Agrin	O00468;E9PD05	-0.756	1	6.347	0	0
GOLGA3	Golgin subfamily A member 3	Q08378	-0.755	22	7.165	6.107	0
GOLPH3	Golgi phosphoprotein 3	Q9H4A6;B4DWL6;B3KQ71;F5H7W9;B4DDX1;B3KS18	-0.755	7	7.484	5.66	0
KPNA4	Importin subunit alpha-4	O00629	-0.753	2	6.341	0	0
C11orf98		E9PRG8;E9PLD3	-0.753	1	6.281	6.062	7e-05
GLT8D1	Glycosyltransferase 8 domain-containing protein 1	Q68CQ7;C9J880	-0.752	10	7.289	0	0
C9orf19	Golgi-associated plant pathogenesis-related protei	D3DRP5;Q9H4G4;Q5VZR0;B4DQC5	-0.752	2	6.288	0	0
AP1S2	AP-1 complex subunit sigma-2	P56377;Q549M9;B4DIM6;B4DSU4;B7Z3M9;A6NH01;E9PE78;H0Y673;B7Z853;H7BZG6;Q7Z677	-0.751	2	6.661	6.126	0
UGDH	UDP-glucose 6-dehydrogenase	O60701;B4DN25	-0.75	5	6.797	6.002	0
LSS	Lanosterol synthase	B2R694;P48449;B4DJZ9;E9PEI9;G5E9Q9	-0.75	2	6.065	0	0
CD59	CD59 glycoprotein	E9PR17;P13987;Q6FHM9;E9PNW4	-0.748	7	7.092	6.556	0
ATP1B3	Sodium/potassium-transporting ATPase subunit beta-	P54709;D3DNF9	-0.748	6	7.394	7.155	0
TNPO1	Transportin-1	Q92973	-0.746	10	7.084	6.748	0
RAP2B	Ras-related protein Rap-2b	P61225;Q5JQ44	-0.746	4	6.881	6.255	0
PTPRF	Receptor-type tyrosine-protein phosphatase F	P10586;H0Y6Z7;Q59FI2;Q5W9G3;H0Y7Z9;H0Y4H1;B3KWM1;F2Z3B8;Q7Z3X4;H0Y380;B4DWI5;B3KXA8	-0.746	3	6.252	5.555	0
ACSL3	Long-chain-fatty-acid--CoA ligase 3	B2RBE0;O95573;B3KN05;B3KMA6	-0.745	13	7.401	6.086	0
NUP214	Nuclear pore complex protein Nup214	P35658;Q5JUP9;F5H131;Q7Z3C4	-0.743	3	6.267	0	0
SURF6	Surfeit locus protein 6	B3KNS8;O75683	-0.743	3	6.803	6.801	0
SEC24B	Protein transport protein Sec24B	B7ZKM8;O95487;B4DTM6;B4E2E1	-0.742	26	7.688	5.671	0
RAB4A	Ras-related protein Rab-4A	P20338;Q53GC2	-0.742	7	7.314	0	0
HSPA6	Heat shock 70 kDa protein 6	B2R6X5;B3KSM6;P17066;Q53FC7;B4DHP5	-0.74	4	7.74	7.543	0
UFSP2	Ufm1-specific protease 2	Q9NUQ7;D6RGX2;B3KRI4;H0YA18;H0Y9B0	-0.74	1	5.848	0	0
SLC35E1	Solute carrier family 35 member E1	Q96K37;H7C1I0	-0.739	5	7.265	0	0
PCYT1A	Choline-phosphate cytidylyltransferase A;Choline-p	C9JEJ2;B2R8P1;P49585;B4E322;C9J050;Q9Y5K3;B4DK10;E9PD84;D3DXB2;H7C1T3;H7BZN1	-0.739	2	6.363	5.784	0
ERO1A	ERO1-like protein alpha	Q96HE7	-0.738	14	7.412	5.994	0
SLC2A14	Solute carrier family 2, facilitated glucose trans	B7Z5J8;B7ZAC3;Q8TDB8;P11169;B7Z966;B7Z5A7;F5H2H8;B7Z844;Q59F54	-0.738	3	6.38	0	0
GOLGA5	Golgin subfamily A member 5	A8KAL2;Q8TBA6;B4E1D4;E7EQP0	-0.737	19	7.308	0	0
ARL8B	ADP-ribosylation factor-like protein 8B	B4E1J8;Q9NVJ2;B4DQT8	-0.737	9	7.669	6.594	0
CPSF3	Cleavage and polyadenylation specificity factor su	Q53F02;Q9UKF6;G5E9W3;Q05BZ5;E7ER23;B4DQR2;F5GXZ2	-0.736	1	5.744	5.542	0
SPFH1	Erlin-1	D3DR65;B2RDK6;O75477;B0QZ43;B4DPN7	-0.735	4	6.901	0	0
GALNT16	Putative polypeptide N-acetylgalactosaminyltransfe	Q68VJ8;Q8N428;Q58A55;B4DS59;F5H0W2	-0.733	1	6.03	0	0
FAM134C	Protein FAM134C	Q86VR2	-0.732	2	6.56	5.723	0
RAB7A	Ras-related protein Rab-7a	P51149;B4DPH9;C9J8S3;C9J592;C9J4V0;C9J4S4	-0.731	25	8.32	7.293	0
TMEM33	Transmembrane protein 33	P57088;A6QKW0;D6RAA6	-0.731	6	7.298	6.039	0
RRM1	Ribonucleoside-diphosphate reductase large subunit	P23921;B4DNN4;Q53GZ5;B4E0I8;E9PD78;H0YFI0;B4DS95;B4DXB0;E9PL69;B4DXD1;F5H861	-0.729	12	7.175	6.861	0
TMEM87B	Transmembrane protein 87B	Q96K49;H7C0B3;H7C1G1	-0.728	6	6.954	0	0
SSR4	Translocon-associated protein subunit delta	P51571;A6NLM8;H7C1C6	-0.726	5	7.307	0	0
TBL2	Transducin beta-like protein 2	B2RB52;Q8N2L6;Q9Y4P3;B4DY50;E9PF19;B4DY59;Q96E41;C9JVF0	-0.726	2	6.327	0	0
GPR107	Protein GPR107	Q5VW38;G5E994;B7ZL93	-0.725	8	7.331	0	0
POLR3A	DNA-directed RNA polymerase III subunit RPC1;DNA-d	O14802;B7Z6H4;F5H7E9	-0.724	12	6.941	6.854	0
BICD1	Protein bicaudal D homolog 1	Q96G01;F8W113;A8MVZ6;F8W056;F8VZX7	-0.72	1	5.88	0	0
SCAMP1	Secretory carrier-associated membrane protein 1	O15126;A8K2G0;B4E2V7;B4DP10	-0.715	21	8.314	6.942	0
PTGFRN		Q4QQP8;Q1WWL2;A4QPA1	-0.714	2	6.516	6.311	0
SLC27A4	Long-chain fatty acid transport protein 4	Q6P1M0;B3KNH1;B3KQE8;Q9BTA1;Q96G53	-0.714	1	5.74	0	0
TMCO5A	Transmembrane and coiled-coil domain-containing pr	Q8N6Q1;F5H0U8;H0YL40;H0YMD4;H0YLN2;H0YLW5;H0YLD3	-0.712	1	6.231	0	0.00064
ATP7B	Copper-transporting ATPase 2;WND/140 kDa	B7ZLR2;B7ZLR3;P35670;B7ZLR4;F5H748;E7ET55;F5H562;Q17RT3	-0.711	14	7.289	0	0
PLOD1	Procollagen-lysine,2-oxoglutarate 5-dioxygenase 1	B4DR87;B2R5M9;Q02809;B4DGN8	-0.71	4	6.739	6.186	0
HLA-A	HLA class I histocompatibility antigen, A-3 alpha	Q5SRN5;A1Z1D7;A9YWM1;B1PKY1;B2R7U3;C5IWY0;D5H3U2;I0J2M4;P04439;Q29840;A7MAP4;D5H3U1;D9UB10;B4E2X4;F6IQV7;Q861B7;Q5SRN7;A5PHP7;D0AB29;B6ECH2;B6VA02;B7VCC4;C6H0N8;C7E539;C7U1K2;D1MYY8;E7BBA1;G5CJS3;G8FQ53;I2E8C4;Q4A1H0;A0ZXY8;Q5SUL4;C5IWX4;I3ZN77;P30443;P30	-0.709	10	7.551	6.879	0
PDIA4	Protein disulfide-isomerase A4	P13667	-0.707	51	8.011	7.111	0
SURF4	Surfeit locus protein 4	O15260;Q5T8U7;Q5T8U5;B7Z8F3;B7Z605;B7Z6A4	-0.707	11	7.706	5.922	0
SMAP	Small acidic protein	O00193;E9PM92;E3W975;E9PRZ9	-0.707	1	6.036	5.848	0
YIPF3	Protein YIPF3	E7EQR8;Q9GZM5;Q5JTD5;Q9HAM0;D6RFI3;D6RED8;Q5JTD4;D6RGI4	-0.706	12	7.282	0	0
SPCS2	Signal peptidase complex subunit 2	E9PI68;B4DDB9;Q15005;E9PL01	-0.706	3	7.111	0	0
MESDC2	LDLR chaperone MESD	Q14696	-0.706	2	6.603	0	0
EMC3	Transmembrane protein 111	Q9P0I2;C9JLM9	-0.706	1	6.135	0	0
ERP29	Endoplasmic reticulum resident protein 29	P30040;F8VY02	-0.705	5	7.225	6.442	0
ATP6AP2	Renin receptor	O75787;B7Z4S4;B7Z9I3;B7Z413;B7Z1I9;H7C3E1;H0Y750	-0.705	2	6.844	0	0
EIF3J	Eukaryotic translation initiation factor 3 subunit	O75822;F5H425;B4DUI3;H0YGJ7;H0YLP3	-0.705	1	5.723	0	0
HLA-G		G0T3C4	-0.705	1	5.973	5.589	0
SLC39A14	Zinc transporter ZIP14	Q15043	-0.704	4	7.234	0	0
GANAB	Neutral alpha-glucosidase AB	B4DJ30;Q14697;B4DSM6;F5H6X6;B4DIW2	-0.703	75	8.474	7.459	0
IPO7	Importin-7	O95373;B3KQG6	-0.703	13	7.173	7.17	0
NCLN	Nicalin	Q969V3;B2RA56	-0.703	9	7.141	0	0
NME1-NME2	Nucleoside diphosphate kinase;Nucleoside diphospha	Q32Q12;P22392;Q6FHN3;E7ERL0	-0.702	16	7.791	7.758	0
SCYL2	SCY1-like protein 2	Q6P3W7;F8VSC5	-0.702	9	7.104	5.723	0
LASP1	LIM and SH3 domain protein 1	Q14847;A8K1D2;B4DJI4;C9J9W2;B4DIC4	-0.701	3	6.582	6.07	0
GPAA1	Glycosylphosphatidylinositol anchor attachment 1 p	B2R6X8;O43292;E9PPZ9;D3DWL1;E9PQ31	-0.701	2	6.241	0	0
TMEM9	Transmembrane protein 9	B4E1H4;B1ALM5;Q6FIF9;Q6IAJ3;Q9P0T7;B1ALM8;B1ALM7	-0.701	1	5.948	0	0
DKFZp686C0249	Oxysterol-binding protein;Oxysterol-binding protei	Q5HYM3;Q9BZF1;E9PE68;Q68D75;F5H7T2;Q641R2;F8VQX7;F8VUA7;Q96N80	-0.7	6	6.777	0	0
RAB2B	Ras-related protein Rab-2B	Q8WUD1;Q5HYI5;B4DUD4;Q6NZ33	-0.7	2	6.656	0	0
VPS45	Vacuolar protein sorting-associated protein 45	Q9NRW7;Q53FR8;B7Z360;B7Z5E4;F5GYC3;B7Z1J7;F5H8K1;A0AR27;B7Z5D4;Q5T4Q0	-0.699	41	8.131	6.45	0
SEC31A	Protein transport protein Sec31A	D6REX3;O94979;B4DIW6;H7C2W3;B7ZL00;D6RHZ5;H7BXG7	-0.699	28	7.437	7.268	0
RAB5C	Ras-related protein Rab-5C	F8W1H5;P51148;F8VVK3	-0.699	18	8.241	7.007	0
ORF1		G8I2S8;O00361;O00364;O00365;O00367;O00369;O00371;O00376;O00377;Q12880;Q15401;Q8TE29;Q9UN78;Q9UN81;O00373;Q15605;Q86UW0;Q6RGF7;Q6RGG0	-0.699	2	6.178	5.749	0
TPRA1	Transmembrane protein adipocyte-associated 1	Q86W33	-0.698	1	6.101	0	0
MAN1B1	Endoplasmic reticulum mannosyl-oligosaccharide 1,2	Q9UKM7;H0YG20;B4DR05;B4DPS9;B3KQC5;H0YGV7;Q9UFZ8;B3KXZ1	-0.697	15	7.415	0	0
COG4	Conserved oligomeric Golgi complex subunit 4	Q9H9E3;Q6PIW8;Q8N8L9;A2VCL3	-0.697	1	5.827	0	1e-05
EBP	3-beta-hydroxysteroid-Delta(8),Delta(7)-isomerase	Q15125;C9JJ78;C9J719	-0.696	2	7.248	0	0
TRA1	Endoplasmin	Q5CAQ5;P14625;Q59FC6;B4DU71;E9PEX3;B4DHT9	-0.695	104	8.739	7.983	0
AAK1	AP2-associated protein kinase 1	Q2M2I8;B7ZLC4;D6W5G0;E9PG46;Q9BUD9	-0.695	10	6.983	5.871	0
NUP155	Nuclear pore complex protein Nup155	O75694;E9PF10;B4DLT2	-0.694	11	6.84	0	0
KDELC2	KDEL motif-containing protein 2	Q7Z4H8;B2R8W4	-0.691	4	6.422	0	0
TXNDC5	Thioredoxin domain-containing protein 5	Q8NBS9;Q658S9;Q6EHZ3;Q86UY0;B2RDM2	-0.689	19	7.553	6.681	0
NCSTN	Nicastrin	Q5T208;Q92542;B4DR82;F6Y097;E7ENA9;B4DJN0;E9PC09;H0Y6T7;Q5T204	-0.686	14	7.335	6.623	0
CYB5B	Cytochrome b5 type B	O43169;H3BUX2;D6RFH4;H3BQB8;Q5HYD9	-0.686	2	6.932	0	0
GNPTAB	N-acetylglucosamine-1-phosphotransferase subunits	Q3T906	-0.686	1	5.506	0	0
CPE	Carboxypeptidase E	P16870;B4DFN4;B3KXD3	-0.685	6	6.918	0	0
MXRA7	Matrix-remodeling-associated protein 7	P84157;F8W875	-0.685	2	6.62	0	0
NUP54	Nucleoporin p54	Q53H29;Q53FD7;Q7Z3B4;B4DT35;B4DRV5;E7EUM5	-0.683	4	6.446	0	0
GBF1	Golgi-specific brefeldin A-resistance guanine nucl	Q92538;Q149P0;Q149P1	-0.681	48	7.769	0	0
PLD3	Phospholipase D3	Q8IV08;B4DEL6	-0.681	3	6.552	0	0
TMEM50B	Transmembrane protein 50B	P56557;F8WDH1;E9PG13;Q2V8N0;C9K0I4;C9J8P5;F8WBF4	-0.681	2	6.177	0	0
SLC2A1	Solute carrier family 2, facilitated glucose trans	Q59GX2;P11166;Q0P512;B4DKW1;F8WC15;B3KVN0;G8JLF4;B4DDR6;C9JIM8	-0.68	8	7.359	5.406	0
STXBP1	Syntaxin-binding protein 1	P61764;Q68CM6;B7Z2V7;F5H5Q4;B7Z1V5;Q59GC9;B7Z3F4	-0.679	15	7.25	6.49	0
ANO6	Anoctamin-6	E9PCT2;Q4KMQ2;E9PB30;B4E1V1;B4DZA5;B3KX12	-0.678	8	6.878	5.022	0
HEATR5B	HEAT repeat-containing protein 5B	B9EK47;Q9P2D3	-0.677	25	7.365	5.558	0
RPN2	Dolichyl-diphosphooligosaccharide--protein glycosy	B2RE46;P04844	-0.677	14	7.923	6.536	0
KDELR3	ER lumen protein retaining receptor 3	O43731	-0.677	1	6.042	0	0
SLIT2	Slit homolog 2 protein;Slit homolog 2 protein N-pr	O94813;H7BYF5	-0.676	13	6.931	6.499	0
ATP13A3	Probable cation-transporting ATPase 13A3	Q9H7F0;C9JN92	-0.676	10	6.998	0	0
CD2AP	CD2-associated protein	Q9Y5K6	-0.672	3	6.459	6.351	0
HSPA5	78 kDa glucose-regulated protein	P11021	-0.67	73	8.675	7.995	0
LAMTOR3	Ragulator complex protein LAMTOR3	Q9UHA4;Q53FH6	-0.67	1	6.26	6.172	0
SEC23A	Protein transport protein Sec23A	Q15436;F5H365;F5H6C4;B3KXI2;G3V531	-0.668	54	8.207	6.949	0
PRKACA	cAMP-dependent protein kinase catalytic subunit al	P17612;A8K8B9;B7Z708;Q15136	-0.668	3	6.551	5.63	0
CNPY2	Protein canopy homolog 2	F8W031;Q9Y2B0;F8VXJ7;F8W1K5	-0.668	2	6.804	0	0
TRIM32	E3 ubiquitin-protein ligase TRIM32	Q13049;Q5JVY0	-0.664	1	6.201	5.889	0
SEC24C	Protein transport protein Sec24C	P53992;G5EA31;E7EP00;B4DSN3	-0.663	72	8.31	6.992	0
NAPG	Gamma-soluble NSF attachment protein	Q6FHY4;Q99747;B4DFC9	-0.662	5	6.817	0	0
MAP1S	Microtubule-associated protein 1S;MAP1S heavy chai	A8K940;Q66K74;B4DH53	-0.66	2	6.228	5.637	0
SLC12A4	Solute carrier family 12 member 4	Q9UP95;B4DF30	-0.659	72	8.178	6.577	0
NUP93	Nuclear pore complex protein Nup93	H3BVG0;Q8N1F7;A8K897	-0.657	7	6.675	0	0
TUBB4A	Tubulin beta-4A chain	P04350;B4DE77;B4DJ43;B4DFH6	-0.657	3	6.931	5.266	0
PI4K2B	Phosphatidylinositol 4-kinase type 2-beta	Q8TCG2;B3KY39;G5E9Z4;B4DJZ0	-0.653	15	7.493	0	0
RAB6B	Ras-related protein Rab-6B	Q9NRW1;Q6AZ91;B7Z337	-0.653	2	6.312	0	0
KIAA1715	Protein lunapark	B7ZLA8;F5H2Y7;Q9C0E8;B7ZLA9;B7Z829;B7Z7F5;F5H2Q7	-0.652	3	6.578	0	0
NAPA	Alpha-soluble NSF attachment protein	P54920	-0.651	29	8.015	6.755	0
NSUN2	tRNA (cytosine(34)-C(5))-methyltransferase	A8K529;Q08J23;G3V1R4;B3KP09	-0.65	25	7.468	7.399	0
C17orf75	Protein Njmu-R1	Q9HAS0	-0.648	12	7.196	5.529	0
CASC3	Protein CASC3	O15234;B4DKR6	-0.648	1	5.615	0	0
PRRC1	Protein PRRC1	C9J436;G3XAL7;Q96M27;C9JTJ7	-0.647	7	7.399	0	0
STOM	Erythrocyte band 7 integral membrane protein	P27105;B4DZK8;B4E2V5	-0.646	1	6.285	6.12	0
RALB	Ras-related protein Ral-B	B4E040;Q6ZS74;P11234;C9J6B1;B4E364;C9JQB3	-0.645	5	7.151	6.324	0
MTMR1	Myotubularin-related protein 1	F8WA39;Q13613;Q8NEC6;B7Z3D5;H0YDX3;F6X5S1;B3KMG9	-0.645	3	6.672	5.771	0
B4DSQ5		B4DSQ5	-0.642	3	6.733	0	0
TRIP11	Thyroid receptor-interacting protein 11	B2RUT2;Q15643;F5H1Z0;H0YJ97;Q6MZL5	-0.642	3	6.304	0	0
TMED5	Transmembrane emp24 domain-containing protein 5	Q9Y3A6;B4DDR7;F5H307;Q49AG2	-0.641	1	6.32	0	0
IGSF8	Immunoglobulin superfamily member 8	Q969P0;C9J8Z4	-0.64	1	6.022	5.598	0.00017
RALA	Ras-related protein Ral-A	P11233;H7C3P7;C9JPE8	-0.64	1	6.828	6.304	0
SORD	Sorbitol dehydrogenase	Q00796;H0YLA4	-0.639	7	7.246	7.202	0
ESYT1	Extended synaptotagmin-1	Q9BSJ8;B3KMV5;B3KY56	-0.638	50	7.89	7.158	0
MLEC	Malectin	Q14165;F5H1S8;H0YG07	-0.638	6	7.11	0	0
SPTLC1	Serine palmitoyltransferase 1	O15269;Q6NUL7;Q59EQ4	-0.636	7	6.981	5.249	0
RAB21	Ras-related protein Rab-21	Q9UL25;Q96GX3	-0.635	9	7.302	5.796	0
TMEM38B	Trimeric intracellular cation channel type B	Q9NVV0;H7C3B3;H7C4C1	-0.633	2	6.388	0	0
MED17	Mediator of RNA polymerase II transcription subuni	Q9NVC6;B4DSE1;E7ET21	-0.633	1	5.927	0	0
UBE2M	NEDD8-conjugating enzyme Ubc12	P61081	-0.633	1	6.255	0	0
USP7	Ubiquitin carboxyl-terminal hydrolase 7;Ubiquitin	Q93009;B7Z815;Q6U8A4;B7ZAX6;B7Z855;F5H8E5;H3BND8;B7Z7T5	-0.632	25	7.465	7.394	0
CLEC16A	Protein CLEC16A	F5H4D0;Q2KHT3	-0.632	1	5.759	0	0
TECR	Trans-2,3-enoyl-CoA reductase	Q9NZ01;B3KSQ1;B3KM97	-0.631	8	7.314	6.178	0
P4HA2	Prolyl 4-hydroxylase subunit alpha-2	O15460;Q5HYD8;Q05DA4	-0.631	1	5.778	0	1e-05
SEC22B	Vesicle-trafficking protein SEC22b	O75396	-0.63	16	7.66	6.021	0
ATL2	Atlastin-2	Q8NHH9;B7Z7X8;B5MCN0;B7Z2H0;B7Z8V5	-0.63	2	6.343	0	0
PFN2	Profilin;Profilin-2	D3DNI3;D3DNI2;B4DNH1;G5E9Q6;P35080;C9JQ45;C9J0J7;C9J712	-0.63	1	5.873	5.857	0
UNC45A	Protein unc-45 homolog A	Q9H3U1;A8K6F7	-0.629	2	6.191	0	0
CCT2	T-complex protein 1 subunit beta	P78371;F5GWF6;B7Z4R3;F8VQ14	-0.628	57	8.729	8.317	0
MYO6	Unconventional myosin-VI	E7EW20;Q9UM54	-0.628	11	6.87	6.19	0
TMED1	Transmembrane emp24 domain-containing protein 1	Q13445	-0.628	4	7.017	0	0
VAMP7	Vesicle-associated membrane protein 7	P51809;B2R6P4;B4DIH9;B4DE96	-0.627	12	7.553	6.766	0
PTPN23	Tyrosine-protein phosphatase non-receptor type 23	Q9H3S7;B4DJ12;B4DST5;B4DJ21;E9PHR4	-0.626	13	7.21	6.036	0
PTPN1	Tyrosine-protein phosphatase non-receptor type 1	A8K3M3;P18031;B4DSN5	-0.619	10	7.175	5.864	0
PGRMC1	Membrane-associated progesterone receptor componen	O00264;Q6IB11;B7Z1L3	-0.616	8	7.21	6.324	0
DPM1	Dolichol-phosphate mannosyltransferase	E9PBD4;H0Y368;Q5QPK0;Q5QPK2;O60762;E9PHH5;Q96HK0;Q5QPJ9	-0.615	2	6.626	0	0
TMED9	Transmembrane emp24 domain-containing protein 9	Q9BVK6;B2R8A2	-0.612	16	8.143	6.192	0
NUDC	Nuclear migration protein nudC	Q9Y266;Q9H2R7	-0.612	10	7.187	6.053	0
CYB5A	Cytochrome b5	P00167;Q59F44;F8WEU4	-0.611	1	5.927	0	0
PIGT	GPI transamidase component PIG-T	Q969N2;B7Z1F1;F5GWY0;B7Z3L1;B7Z1N3;B7ZAP3;G8JLF5;B7Z4T7	-0.611	1	5.993	0	0
STRN4	Striatin-4	F8VYA6;Q59GV6;Q9NRL3;B4DMU7;F5GYK2	-0.61	2	5.908	0	0
DNAJB12	DnaJ homolog subfamily B member 12	Q9NXW2	-0.609	1	5.892	0	0
SLC12A4		F5H066;B7ZAV0;F5H0S9;B4DR04;B4DZ82;F5H3C0;I3L4N6;B4DF69	-0.608	1	5.82	0	0
CLTC	Clathrin heavy chain 1	Q00610	-0.606	157	8.715	8.356	0
AP2A2	AP-2 complex subunit alpha-2	O94973;B7Z5S9;E7ESQ4;B7Z1Q4;E9PJJ7	-0.606	33	7.797	7.14	0
SSR1	Translocon-associated protein subunit alpha	C9IZQ1;E9PAL7;B2R6N9;P43307;C9J5W0;C9J3L8;F5H5Y2	-0.606	2	6.381	0	0
NOMO2	Nodal modulator 2;Nodal modulator 3	Q5JPE7;P69849;F5H826;Q4G177;Q1LZN2	-0.604	23	7.31	5.292	0
GPR108	Protein GPR108	A8K7F3;Q9NPR9;G5E9L6	-0.604	5	6.76	0	0
P4HA1	Prolyl 4-hydroxylase subunit alpha-1	P13674;Q5VSQ6;C9JL12	-0.604	4	6.535	0	0
DCP1A	mRNA-decapping enzyme 1A	Q9NPI6;B4DHN9;Q3LIB4	-0.601	3	6.589	6.325	0
SFT2D1	Vesicle transport protein SFT2A	Q8WV19	-0.595	2	6.962	0	0
UBE2N	Ubiquitin-conjugating enzyme E2 N	P61088;F8VV71;F8VSD4;F8VZ29	-0.595	2	6.497	0	0
LBR	Lamin-B receptor	Q14739;C9JXK0	-0.594	4	6.81	0	0
VRK1	Serine/threonine-protein kinase VRK1	A8K245;Q99986;H0YJ50	-0.594	1	5.991	0	0
TMED7	Transmembrane emp24 domain-containing protein 7	Q9Y3B3;Q6JUT2;Q8NBU8;B4E2C1;Q3B7W7	-0.593	18	8.358	0	0
RAB2A	Ras-related protein Rab-2A	P61019;E9PKL7;F5H399	-0.592	17	8.228	6.764	0
PDCD4	Programmed cell death protein 4	B2R6E2;Q53EL6;B5ME91;B4DKX4;B2RCV4	-0.591	2	6.419	5.531	0
STT3A	Dolichyl-diphosphooligosaccharide--protein glycosy	P46977;B4DJ24;E9PNQ1	-0.59	13	7.316	5.425	0
KPNB1	Importin subunit beta-1	Q14974;B2RBR9;B7ZAV6;B7Z752;F5H4R7;B7Z5M1	-0.586	36	7.727	7.626	0
ATP6V1A	V-type proton ATPase catalytic subunit A	P38606;B7Z1R5;B7Z2V6	-0.586	31	8.021	7.338	0
EIF4A1	Eukaryotic initiation factor 4A-I	A8K7F6;P60842;A8K088;Q59F68;B4DNH2	-0.586	23	7.878	7.627	0
DST	Dystonin	Q03001;E9PEB9;E7ERU2;F8W9J4;Q5TBT1;E9PHM6;E7ERU0	-0.586	1	6.452	6.178	0
STEAP3	Metalloreductase STEAP3	Q658P3;B8ZZX6	-0.582	14	7.211	0	0
TRMT1L	TRMT1-like protein	B2R713;Q7Z2T5;B4DXX1	-0.582	12	7.221	6.95	0
TMED10	Transmembrane emp24 domain-containing protein 10	Q53GF9;P49755;B4DL12;G3V2K7;B4DZH3	-0.579	18	8.306	6.428	0
OSBP	Oxysterol-binding protein 1;Oxysterol-binding prot	P22059;B4DR25;B7WNL4	-0.579	3	6.16	5.42	0
ATP6V1H	V-type proton ATPase subunit H	Q9UI12;B3KUZ7;B4E054;G3V126;Q8TF11	-0.576	10	7.248	6.794	0
CNIH4	Protein cornichon homolog 4	Q53HE6;Q9P003;A6NLH6	-0.574	2	7.343	0	0
FIS1	Mitochondrial fission 1 protein	Q9Y3D6	-0.574	1	6.221	0	0
GNAS	Guanine nucleotide-binding protein G(s) subunit al	Q5JWF2;A6NI00;P63092;Q14455;B0AZR9;Q5FWY2	-0.572	9	7.336	7.245	0
I3L097	Uncharacterized protein FLJ45252	I3L097;Q6ZSR9	-0.571	4	6.576	5.694	0
DYNLL1	Dynein light chain 1, cytoplasmic	P63167;Q6FGH9;F8VRV5;F8VXL2;F8VXI7	-0.571	2	6.951	6.395	0
FEN1	Flap endonuclease 1	P39748;Q6FHX6;B4DWZ4;I3L3E9	-0.57	11	7.55	7.439	0
PRKCSH	Glucosidase 2 subunit beta	B4DJQ5;P14314	-0.568	33	8.047	7.001	0
GEMIN5	Gem-associated protein 5	Q8TEQ6;B7ZLC9	-0.567	21	7.178	7.139	0
EMD	Emerin	P50402;Q6FI02;Q5HY57	-0.566	2	6.241	0	0
SNRPGP15	Small nuclear ribonucleoprotein G-like protein;Sma	A8MWD9;P62308;F5H013;Q49AN9	-0.565	2	6.541	0	0
TMED3	Transmembrane emp24 domain-containing protein 3	Q9Y3Q3;Q53HR4;Q9UMB6	-0.564	2	6.9	0	0
ATP6V1C1	V-type proton ATPase subunit C 1	P21283;E7EV59	-0.563	7	6.834	0	0
DDX24	ATP-dependent RNA helicase DDX24	Q9GZR7;G3V529;Q4V9L5;B4DKV2;B4DM03;F5H4J5;B4E300;F5GYL3;Q59FS7;Q7Z4X3;F5H4V3;B4DGI6	-0.559	7	6.807	6.615	0
BLM	Bloom syndrome protein	B2RAN0;P54132;H0YNU5;B7Z2X2;F5H7R6;B7ZKN7	-0.559	1	6.653	6.606	0
ACTR1A	Alpha-centractin	P61163;B4DM97;B4DXP9;F5H3I4;B4DMT4	-0.558	19	8.023	7.608	0
PTGFRN	Prostaglandin F2 receptor negative regulator	Q9P2B2;H0YFT2	-0.557	20	7.232	7.211	0
CLTCL1	Clathrin heavy chain 2	P53675	-0.557	1	5.932	0	0
IMPDH1	Inosine-5-monophosphate dehydrogenase;Inosine-5-mo	A4D0Z6;Q5H9Q6;C9JV30;E7EQS0;Q6ZNB1;B3KRZ3;B3KVM8;B4DNJ7;P20839;C9J381;C9K0R9	-0.557	1	5.693	5.616	0
POLE	DNA polymerase;DNA polymerase epsilon catalytic su	E7ETS8;Q9Y5S5;Q07864;Q9Y5S4;F5H1D6;Q9UNF3;D3DXI9;F5H7H6;E7ENR1	-0.557	1	5.965	5.586	0
SCAMP3	Secretory carrier-associated membrane protein 3	O14828;Q6FHJ5	-0.556	42	8.479	7.169	0
BRI3BP	BRI3-binding protein	Q8WY22	-0.556	1	5.863	0	0
RECQL	ATP-dependent DNA helicase Q1	P46063	-0.554	26	7.709	7.677	0
VPS51	Protein fat-free homolog	Q9UID3;E9PKX7	-0.554	2	6.089	5.904	0
PRPS2	Ribose-phosphate pyrophosphokinase 2;Ribose-phosph	P11908;B2R860	-0.553	3	6.708	6.151	0
ACLY	ATP-citrate synthase	E7ENH9;Q4LE36;P53396;B4E3P0;Q8N9C4	-0.552	73	8.199	8.037	0
VAMP3	Vesicle-associated membrane protein 3	Q15836;Q6FGG2;Q9BRV4	-0.552	18	8.117	6.795	0
TSPAN13	Tetraspanin-13	B3KQT6;O95857;Q6FGK0;F8VP43;F8VNT7	-0.552	2	6.425	0	0
B3GLCT	Beta-1,3-glucosyltransferase	Q6Y288	-0.55	1	6.396	0	7e-05
ERGIC3	Endoplasmic reticulum-Golgi intermediate compartme	E9PFA8;H0Y5K5;Q5JWS0;H7BXI5;A2TJK5;Q9Y282;H0Y621;A6PVJ3;B4DV36;H7BY06;O95330	-0.548	14	7.627	0	0
RDH11	Retinol dehydrogenase 11	Q8TC12;B4DDW0;G3V234;G3V2G6;Q0QD40	-0.548	1	5.985	0	0
LARP1	La-related protein 1	Q6PKG0	-0.547	42	7.846	7.757	0
FXR2	Fragile X mental retardation syndrome-related prot	P51116	-0.547	12	7.13	7.039	0
FXR1	Fragile X mental retardation syndrome-related prot	P51114;B4DXZ6;B4DM21;E9PFF5;B4DGH9;E7EU85	-0.546	27	7.722	7.519	0
ERGIC2	Endoplasmic reticulum-Golgi intermediate compartme	Q9HC06;H7BXC6;Q96RQ1;H0YI50	-0.544	8	7.469	0	0
EML4	Echinoderm microtubule-associated protein-like 4;T	Q9HC35;B5MBZ0;A6H8Y6;B5MCW9;A6P4V4;C1PHA1;B6EXY3;C1PHA0;A6P4T4	-0.543	27	7.634	7.453	0
TMED2	Transmembrane emp24 domain-containing protein 2	Q15363;Q6FHT8;B4DP27;F5GX39;E7EQ72;B4E020;F6QWA0	-0.542	11	8.154	0	0
ACSL1	Long-chain-fatty-acid--CoA ligase 1	A8K9T3;B7Z452;P33121;B4E0R0;E7EPM6;B7Z3Z9;D6RER0;Q108N1	-0.54	4	6.552	5.861	0
RAB18	Ras-related protein Rab-18	Q9NP72;B7Z5V3;F5H4U3;Q5W0J0;H0Y6T8;Q5W0I9;B7Z4P9;B7Z333;Q59EW3	-0.539	4	6.802	0	0
LLPH	Protein LLP homolog	Q9BRT6	-0.537	1	6.321	6.252	0
ATP6V1B2	V-type proton ATPase subunit B, brain isoform	P21281;Q59HF3;H0YC04;B4DFM5	-0.536	28	8.136	7.144	0
PRPSAP1	Phosphoribosyl pyrophosphate synthase-associated p	Q14558;B4DP31;C9J168	-0.536	6	7.042	6.704	0
ENPEP	Glutamyl aminopeptidase	B0BCZ3;B0BCY7;B0BCY8;B0BCY9;B0BCZ0;B0BCZ1;B0BCZ2;B0BCZ4;B0BCZ5;B0BCZ6;B0BCZ7;B2R8K9;Q07075	-0.536	2	5.982	5.691	0
PRKACB	cAMP-dependent protein kinase catalytic subunit be	B4E2L0;C9JK39;B2RB89;P22694;B7ZA00;F8W831;B1APG3;B1APF9;B1APF8;B1APG2;B1APG0;B1APG1;B1APF7;B1APF6	-0.536	1	5.812	0	0
SPTLC2	Serine palmitoyltransferase 2	O15270	-0.535	5	6.693	0	0
KIAA0355	Uncharacterized protein KIAA0355	O15063	-0.535	1	7.071	0	0
IGL@	Immunoglobulin lambda-like polypeptide 5;Ig lambda	Q6DHW4;Q6PIQ7;Q6GMX3;Q6GMX4;Q6IPQ0;Q8NEJ1;Q96E61;Q6PIK1;Q567P1;Q6GMW6;Q6GMW4;Q6GMV7;Q6P5S3;A0A5E4;A2NUT2;Q6IN99;Q6P2J1;Q6PJG0;Q5CZ94;Q6GMV8;Q6GMW3;Q6NS95;Q7Z2U7;Q8N355;Q8N5F4;C6KXN3;B9A064;Q6PJR7;Q96JD0;A2KUC4;A2NYV4;P01700;P01721;P06887;Q96JD1;Q96JD2;A2N	-0.529	1	6.565	0	0
RAI14	Ankycorbin	Q9P0K7;E7EMX7;E9PED3;B4DNL3	-0.529	1	5.793	0	0
RRBP1	Ribosome-binding protein 1	A7BI36;Q9P2E9;A1A5C4;A1A5C5;F8W7S5	-0.527	45	7.603	6.528	0
SLC12A2	Solute carrier family 12 member 2	P55011;Q53ZR1;B7ZM24;G3XAL9	-0.527	13	7.09	6.213	0
CCZ1B	Vacuolar fusion protein CCZ1 homolog B;Vacuolar fu	P86790;P86791;Q7L8P3;B4DJD2;F5H553	-0.526	7	6.844	0	0
NRAS	GTPase NRas	P01111;Q5U091	-0.525	3	6.719	5.857	0
LUC7L	Putative RNA-binding protein Luc7-like 1	Q9NQ29;Q1W6G4;Q53G47;A8MYV2;D3DU41;B8ZZ10	-0.524	4	7.022	6.857	0
RAB3GAP2	Rab3 GTPase-activating protein non-catalytic subun	A6H8V0;Q9H2M9	-0.524	1	5.385	0	0
AIMP2	Aminoacyl tRNA synthase complex-interacting multif	B2R7M3;Q13155;F8W950;A8MU58	-0.522	9	7.306	7.174	0
SLC9A3R1	Na(+)/H(+) exchange regulatory cofactor NHE-RF1	B2R6A3;O14745;B3KSV9;E7EV06;B3KY21	-0.521	4	7.002	5.393	0
TUBB3	Tubulin beta-3 chain	B2RBD5;Q13509;Q9BV28;Q53G92;A8K854;Q3ZCR3	-0.517	1	6.956	6.084	0
DPYSL3	Dihydropyrimidinase-related protein 3	Q6DEN2;Q14195;Q8IXW6	-0.515	6	6.911	0	0
ATP1A1	Sodium/potassium-transporting ATPase subunit alpha	B7Z2T5;F5H3A1;P05023;B7Z3U6;B7Z3V1;H7BXX5	-0.514	89	8.479	8.126	0
TRIM28	Transcription intermediary factor 1-beta	Q13263;B2R8R5	-0.514	73	8.506	8.212	0
ENPP4	Ectonucleotide pyrophosphatase/phosphodiesterase f	Q9Y6X5	-0.512	2	6.411	5.271	0
ITGA2	Integrin alpha-2	P17301	-0.511	12	7.087	6.509	0
NDC1	Nucleoporin NDC1	Q9BTX1;B4DHA3;B4DQQ5;G3XA81;B4DZG6;A6NEN1	-0.51	1	5.602	0	0
EIF4G1	Eukaryotic translation initiation factor 4 gamma 1	Q4LE58;B2RU06;B2RU10;E9PFM1;Q04637;B4DGF1;B4DSI9	-0.509	59	7.875	7.439	0
ATP11C	Probable phospholipid-transporting ATPase IG	Q8NB49	-0.505	34	7.789	0	0
SBF1	Myotubularin-related protein 5	H7BXU8;G5E933;O95248;A6PVG8	-0.505	31	7.392	6.65	0
VATD	V-type proton ATPase subunit D	Q9H3H0;Q9Y5K8;G3V2S6;Q8N5Z9;Q6PJ05;G3V559;Q9NW63;H0YJS0;H0YJ55	-0.504	2	6.64	5.925	0
RPS8	40S ribosomal protein S8	P62241;Q5JR94;Q5JR95;Q9BS10	-0.503	21	8.719	8.553	0
SLC38A1	Sodium-coupled neutral amino acid transporter 1	F8VX04;Q9H2H9;Q8NCD8	-0.501	16	7.739	6.25	0
TMEM230	Transmembrane protein 230	Q96A57;Q5JWB9	-0.501	2	6.606	0	0
PSEN1	Presenilin-1;Presenilin-1 NTF subunit;Presenilin-1	P49768;Q53FV8;E7ES96;B7Z8T5;G3V2G7;G3V499;G3V3Z0	-0.498	1	5.866	0	0
GNA13	Guanine nucleotide-binding protein subunit alpha-1	Q14344;F8W818;B4DWV9;F5H1G8;B7Z7R0	-0.492	5	6.811	5.918	0
RAB35	Ras-related protein Rab-35	Q15286;F5H157	-0.492	5	7.195	6.197	0
MFSD14B	Hippocampus abundant transcript-like protein 1	Q5SR56	-0.491	1	6.125	0	0
SDF4	45 kDa calcium-binding protein	Q9BRK5;G3V1E2;H0Y3T6;B1AME7	-0.49	12	7.398	0	0
WDR34	WD repeat-containing protein 34	Q96EX3	-0.487	1	6.07	5.264	0
IGF2BP1	Insulin-like growth factor 2 mRNA-binding protein	Q9NZI8;D3DTW3;C9JT33	-0.486	41	8.346	8.288	0
ISG20L2	Interferon-stimulated 20 kDa exonuclease-like 2	Q9H9L3	-0.485	1	5.631	0	9e-05
MSH6	DNA mismatch repair protein Msh6	P52701;B4DF41;B4E3I4;F5H2F9;Q1L838;F5H769	-0.484	4	6.356	5.775	0
PRKCD	Protein kinase C delta type	Q05655;B4DFV1	-0.484	2	6.231	0	0
IARS	Isoleucine--tRNA ligase, cytoplasmic	Q59G75;P41252;Q7Z3U5;Q7Z355;Q6P0M4;B4DVX2	-0.48	73	8.253	8.221	0
ITGB6	Integrin beta;Integrin beta-6	A8K2N5;P18564;B4E2B8;E9PEE8;C9JA97	-0.48	2	6.59	6.327	0.00022
HGS	Hepatocyte growth factor-regulated tyrosine kinase	O14964;E7EU53;B4E1E2;I3L1P5;B4DFP5	-0.48	1	5.746	0	0
ACACA	Acetyl-CoA carboxylase 1;Biotin carboxylase	B2ZZ90;Q13085;F8W6G0	-0.479	35	7.429	7.303	0
MTDH	Protein LYRIC	Q86UE4;E5RJU9	-0.478	6	6.916	0	0
ITFG1	T-cell immunomodulatory protein	Q8TB96;B4DXC2;F5GXC5;B4DSA2;B4DHQ9;H3BUJ1	-0.478	5	6.77	6.636	0
WDFY1	WD repeat and FYVE domain-containing protein 1	Q8IWB7;Q9H8N9;C9JJ54	-0.477	20	7.808	6.162	0
BECN1	Beclin-1	B2R6N7;Q14457;Q53F78;B4DS82;B4DQ36;E7EV84	-0.477	1	5.74	0	0
STIP1	Stress-induced-phosphoprotein 1	A8K690;P31948;G3XAD8;F5H0T1;Q3ZCU9;B4DM70	-0.476	31	7.751	7.515	0
SET	Protein SET	B2RCX0;Q01105;Q5VXV3;Q5VXV2;A6NGV1;B2REB8	-0.473	16	7.726	7.55	0
SLFN11	Schlafen family member 11	Q7Z7L1	-0.472	13	7.225	6.851	0
PCBP1	Poly(rC)-binding protein 1	Q15365;Q53SS8	-0.472	9	7.527	7.002	0
KDELR1	ER lumen protein retaining receptor 1;ER lumen pro	P24390;Q96H29	-0.472	8	7.982	5.773	0
CAPNS1	Calpain small subunit 1	P04632	-0.471	1	5.808	0	0
RPS26	40S ribosomal protein S26;Putative 40S ribosomal p	P62854;Q5JVH5;F8VZW7;Q5JNZ5;Q75MH1	-0.47	6	7.944	7.619	0
SFT2D2	Vesicle transport protein SFT2B	O95562;Q5TIH2	-0.47	2	6.678	5.287	0
DSG2	Desmoglein-2	Q14126	-0.469	10	6.933	0	0
EXOC1	Exocyst complex component 1	Q9NV70	-0.469	3	6.473	0	0
KIDINS220	Kinase D-interacting substrate of 220 kDa	Q9ULH0;E9PH70;H0Y8E4;B4DK94;B4DGY1	-0.467	15	6.975	5.528	0
DCTN1	Dynactin subunit 1	Q14203;A8MY36;A8MWX9;E7EX90;E9PGE1;E9PFS5;Q6MZZ3;B4DM45;G5E9H4;Q6IQ37;Q6AWB1;Q6AWB3	-0.466	51	7.83	7.625	0
RRAS2	Ras-related protein R-Ras2;Ras-related protein R-R	B7Z5Z2;P62070;P10301;B7Z6C4;E9PK85	-0.466	3	6.787	5.727	0
PRIM1	DNA primase small subunit;DNA primase	P49642;Q53F98;B2RBY4;F5H513;F8VNY2	-0.465	5	7.006	6.898	0
SDCBP		G5EA09	-0.463	1	6.201	5.926	0
RPL26L1	60S ribosomal protein L26-like 1	Q9UNX3;E5RIT6	-0.462	2	6.559	6.249	0
CLINT1	Clathrin interactor 1	Q14677	-0.461	25	7.876	7.227	0
ITGB1	Integrin beta-1	P05556	-0.46	28	7.851	7.213	0
EXOSC10	Exosome component 10	Q01780;B4DKG8;B4DFE4;Q59G73	-0.46	26	7.624	7.448	0
SYNRG	Synergin gamma	Q9UMZ2;A8MWU4	-0.458	9	6.732	0	0
ATP9A	Probable phospholipid-transporting ATPase IIA	O75110;B4DR18;Q2NLD0	-0.458	7	6.818	5.329	0
RAE1	mRNA export factor	A8K882;P78406;E9PQ57;Q5J8M4;E9PPG9	-0.458	4	6.695	5.678	0
HLA-A		Q52YL7;Q6F3H0;D6CIC3;D2KZ54;H6SHQ5;Q95IZ1;Q06FC4;Q9UQU0;B5LZ18;D6PZZ2;E0WN54;Q9MYF0;B5LZ16;C0M111;D7NPA9;F8RHD3;G8GIE3;Q85ZX6;Q8HWP1;Q8HWQ1;D6MLJ3;E9LXZ1;G9I2K0	-0.456	2	6.59	5.727	0
SNX1	Sorting nexin-1	Q13596;Q53HL9;A6NKH4;Q59GU6;H0YK42;H0Y2M5;Q6ZRJ8;Q53GY8	-0.456	1	5.537	0	0
KRTCAP2	Keratinocyte-associated protein 2	Q8N6L1	-0.452	1	6.495	0	0
OSTC	Oligosaccharyltransferase complex subunit OSTC	D6RH22;Q9NRP0	-0.451	1	6.775	5.927	0
RUVBL2	RuvB-like 2	Q9Y230;B3KNL2;B3KQ59	-0.45	19	7.505	7.413	0
GNL2	Nucleolar GTP-binding protein 2	Q13823;Q5T0F3;B4DPI9	-0.45	4	6.627	6.314	0
CAPN1	Calpain-1 catalytic subunit	B2RDI5;P07384;B4DWH5;H7C5Z3	-0.45	3	6.355	6.215	0
RPS6	40S ribosomal protein S6	A2A3R6;P62753;Q96DV6;A2A3R5	-0.449	16	8.433	8.255	0
SDCBP	Syntenin-1	B2R5Q7;O00560;B4DQ93;E9PBU7;B4DHN5	-0.446	8	7.602	6.839	0
CCT4	T-complex protein 1 subunit delta	P50991;A8K3C3;B7Z8B1;F5H5W3;B7Z9L0;B7Z2Z8;B7Z2F4	-0.445	58	8.664	8.348	0
RPS24	40S ribosomal protein S24	E7EPK6;P62847;E7ETK0;Q5T0P8	-0.444	12	8.158	7.79	0
RPS23	40S ribosomal protein S23	A8K517;P62266;D6RD47;D6R9I7;D6RIX0;D6RDJ2	-0.444	9	8.11	7.964	0
RPP40	Ribonuclease P protein subunit p40	O75818;Q5VX98	-0.444	2	6.369	0	0
MAPK1	Mitogen-activated protein kinase 1	P28482;Q1HBJ4;Q499G7;B4DHN0;A8CZ64	-0.443	3	6.34	5.994	0
TNKS1BP1	182 kDa tankyrase-1-binding protein	Q9C0C2;B3KXS7	-0.443	2	6.118	6.006	0
XRN1	5-3 exoribonuclease 1	Q8IZH2;H7C5E4	-0.442	32	7.503	7.256	0
RAB5A	Ras-related protein Rab-5A	P20339;Q6FI44;B4DJA5	-0.442	4	7.064	0	0
DNAJC10	DnaJ homolog subfamily C member 10	Q8IXB1;F8W884;B3KNK5;B4DP04	-0.442	3	6.228	5.794	0
DDX20	Probable ATP-dependent RNA helicase DDX20	Q8IYV2;Q8TDR3;Q9UHI6;Q8NEH0;E9PJ60	-0.441	6	6.694	6.401	0
SRP68	Signal recognition particle 68 kDa protein	Q9UHB9;F5H5Y3;E7ETK6;B3KWY7;G3V1U4;B4DVI7;Q96K97;Q96K98;B3KUU5	-0.439	6	6.752	6.475	0
SYNGR2	Synaptogyrin-2	Q3KQZ2;O43760	-0.438	21	8.451	6.798	0
TMEM30A	Cell cycle control protein 50A	Q9NV96;B4DDK3;B4DIF5	-0.438	18	7.438	6.009	0
RPS27A	Ubiquitin-40S ribosomal protein S27a;Ubiquitin;40S	B2RDW1;P62979;Q5RKT7;Q8WYN9	-0.437	32	8.486	8.138	0
STXBP3	Syntaxin-binding protein 3	O00186	-0.435	2	6.458	6.318	0
ARFGEF1	Brefeldin A-inhibited guanine nucleotide-exchange	Q9Y6D6;Q59FY5;E5RIF2	-0.435	1	5.88	5.628	0
LMAN1	Protein ERGIC-53	P49257;B2R774;Q53FS4	-0.434	27	8.442	7.001	0
UBXN4	UBX domain-containing protein 4	Q92575;B4E240;F5GWP1;B3KTD5	-0.434	4	6.87	0	0
DAD1	Dolichyl-diphosphooligosaccharide--protein glycosy	P61803;F5GXX5;Q53G02;F5H895	-0.434	2	6.67	5.513	0
EXOSC5	Exosome complex component RRP46	Q9NQT4;B2RC50	-0.434	2	6.821	6.634	0
YTHDC2	Probable ATP-dependent RNA helicase YTHDC2	Q9H6S0;E9PE26;Q6ZMY0	-0.433	48	7.69	7.451	0
FKBP9	Peptidyl-prolyl cis-trans isomerase FKBP9	B7Z6H3;B3KQQ0;O95302;B7Z230	-0.432	2	6.033	0	0
Sep-02	Septin-2	Q15019;B5MCX3;C9J2Q4;H7C2Y0	-0.431	10	7.569	6.821	0
TCOF1		E7ETY2;B4DRA2	-0.431	2	6.09	5.9	0
UBXN1	UBX domain-containing protein 1	Q04323;E9PRQ7;E9PJ81;B4E0P8	-0.431	2	6.272	0	0
POMGNT1	Protein O-linked-mannose beta-1,2-N-acetylglucosam	Q5VST3;Q8WZA1;B7Z7Q4;F5H827;B7ZAT4;B7Z7F2	-0.431	1	5.65	0	0
TSPYL	Testis-specific Y-encoded-like protein 1	Q6FI91;Q9H0U9;B4DN10	-0.431	1	5.989	5.528	0
RAB10	Ras-related protein Rab-10	P61026;Q53T70	-0.429	11	7.693	6.411	0
GNB1	Guanine nucleotide-binding protein G(I)/G(S)/G(T)	B2R6K4;P62873;Q1RMY8;B1AKQ9;B1AKQ8	-0.428	19	7.984	7.589	0
CRABP2	Cellular retinoic acid-binding protein 2	P29373;Q5SYZ4	-0.428	1	6.002	0	4e-05
DAGLB	Sn1-specific diacylglycerol lipase beta	Q8NCG7;E7ET49;B4DQQ6;B3KRA0	-0.427	75	8.851	6.057	0
UBAP2	Ubiquitin-associated protein 2	Q5T6F2;B4DZ54;F5H2C8;B4DRB6;F5H2U4;B4DH66;A6NCA8;B4E0R5;E7EWG4;E7ESH1	-0.427	5	6.804	6.216	0
VPS18	Vacuolar protein sorting-associated protein 18 hom	Q9P253	-0.427	2	6.545	5.943	0
RPL3	60S ribosomal protein L3	P39023;Q8TBW1;Q96QL0;G5E9G0;Q9NY85;Q9BT63;Q49AJ9;H7C422;B5MCW2	-0.425	91	8.774	8.555	0
DNAJC7	DnaJ homolog subfamily C member 7	Q99615;Q59EH7;B7Z9W6;Q7Z784;A8K4T2	-0.425	15	7.229	6.348	0
GOLT1B	Vesicle transport protein GOT1B	Q9Y3E0;F5H6U7;G3V1U5	-0.425	3	6.657	0	0
PHGDH	D-3-phosphoglycerate dehydrogenase	O43175;B3KSC3;Q5SZU1;F5H634;Q9UMY2	-0.424	12	7.686	6.996	0
SEC13	Protein SEC13 homolog	B4DXJ1;P55735;Q53GB2;A8MV37;Q59FA6;A8MXL6	-0.424	5	7.015	6.287	0
SLC12A7	Solute carrier family 12 member 7	Q9Y666;H0YB78	-0.423	25	7.63	6.1	0
NUP210	Nuclear pore membrane glycoprotein 210	Q8TEM1	-0.423	12	6.888	0	0
FTSJ3	Putative rRNA methyltransferase 3	Q8IY81;B4DKU3	-0.423	7	6.918	6.388	0
EHD1	EH domain-containing protein 1	B2R5U3;Q9H4M9;B4DTR4;F5H5B6;B4DR44;B4DMV9;B4DZH9;C9JC03;C9J2Z4	-0.423	6	6.777	0	0
TOE1	Target of EGR1 protein 1	Q96GM8;B4DEM6	-0.423	6	6.894	6.828	0
NUCB1	Nucleobindin-1	A8K7Q1;Q02818;Q53GX6;B4DZX0;Q96BA4;B3KUR6	-0.422	13	7.412	0	0
CNN3	Calponin-3	Q15417;Q6FHA7;B4DP09;F8WA86;B4DFK6;E9PDU6	-0.422	9	7.086	5.262	0
CD47	Leukocyte surface antigen CD47	Q08722	-0.419	4	6.747	5.793	0
EPRS	Bifunctional glutamate/proline--tRNA ligase;Glutam	P07814;E7EMN0;F5H7I7;Q3KQZ8;B4DKX5;H6WCP5	-0.418	108	8.355	8.331	0
FANCI	Fanconi anemia group I protein	B7ZMF2;Q9NVI1;F8W7R3;B3KNW8;H3BP78	-0.418	20	7.145	6.886	0
ADAM9	Disintegrin and metalloproteinase domain-containin	Q13443;A0AVL1;F8WC54	-0.418	3	6.591	0	0
LAMC1	Laminin subunit gamma-1	P11047	-0.417	7	6.608	0	0
RAB14	Ras-related protein Rab-14	P61106	-0.415	23	8.512	7.319	0
SEC63	Translocation protein SEC63 homolog	B3KQF0;Q9UGP8;B3KNE7;E7EQH7;H0Y611;B3KWU4	-0.415	9	7.046	5.562	0
SGPL1	Sphingosine-1-phosphate lyase 1	O95470	-0.414	5	7.115	0	0
TOR1AIP2	Torsin-1A-interacting protein 2	Q8NFQ8	-0.414	4	6.501	0	0
MYDGF	UPF0556 protein C19orf10	Q969H8	-0.414	2	6.641	5.711	0
STK4	Serine/threonine-protein kinase 4;Serine/threonine	Q59FZ4;Q13043;F5H5B4;Q5H9T5	-0.414	1	5.564	5.374	0.00012
HNRNPU	Heterogeneous nuclear ribonucleoprotein U	Q00839;B3KX72;B4DLR3;Q5RI17;Q96BA7;Q5RI19;Q7Z4Q5	-0.413	131	9.098	8.947	0
WDR48	WD repeat-containing protein 48	Q8TAF3	-0.413	1	5.754	0	0
RPS11	40S ribosomal protein S11	P62280	-0.412	24	8.561	8.404	0
LGALS3	Galectin-3	Q59FR8;P17931;Q6FGL0;Q86TY5;Q6NVH9;G3V3R6	-0.411	1	6.206	0	0
DARS	Aspartate--tRNA ligase, cytoplasmic	P14868;D3DP78;Q68CR9;Q53T60	-0.41	39	8.231	8.049	0
HLA-A		B2ZRD4;D3YFD2;I4EPY0;G1EPG5;D6MJA6;G1END4;Q6UJZ8	-0.41	1	5.867	0	0
ARG1	Arginase-1	P05089	-0.407	1	5.762	5.141	0
STT3B	Dolichyl-diphosphooligosaccharide--protein glycosy	Q8TCJ2	-0.407	1	5.72	5.398	0
RFC1	Replication factor C subunit 1	P35251;Q14756	-0.406	11	7.031	6.936	0
EEF1E1	Eukaryotic translation elongation factor 1 epsilon	O43324;C9J1V9;D6RBD7;C9JLK5;H0YAL7	-0.406	7	7.182	6.977	0
UBA52	Ubiquitin-60S ribosomal protein L40;Ubiquitin;60S	P62987;Q3MIH3;Q59EM9;Q66K58;P0CG48;A8K674;F5H041;Q96H31;F5H7K6;Q96MH4;Q96C32;Q9UFQ0;P0CG47;Q5PY61;Q5U5U6;F5GXK7;F5H747;F5H388;B4DV12;F5H7Y5;Q5UGI3;F5H265;F5H2Z3;F5GYU3;F5H6Q2;Q49A90;F5H4D8;F5GZ39	-0.405	2	6.16	5.966	0
NUP50	Nuclear pore complex protein Nup50	Q9UKX7;B0QY21	-0.404	1	5.874	5.472	0
TMEM206	Transmembrane protein 206	Q9H813;B4DHQ5	-0.4	4	6.794	0	0
PRPS1	Ribose-phosphate pyrophosphokinase 1;Ribose-phosph	P60891;Q53FW2;B2R6T7;B4DNL6;B1ALA9	-0.399	15	7.788	7.637	0
GNAI3	Guanine nucleotide-binding protein G(k) subunit al	P08754;Q5TZX1	-0.398	3	6.812	6.527	0
ATP2B1	Plasma membrane calcium-transporting ATPase 1	P20020;E7ERY9;Q59H63	-0.397	22	7.261	6.953	0
SYNGR1	Synaptogyrin-1	O43759;B5MCD7;F8WCE4;A2A283	-0.397	3	7.019	0	0
CALR	Calreticulin	P27797;Q53G71;B4DHR1	-0.396	32	8.45	7.237	0
SLC7A1	High affinity cationic amino acid transporter 1	B2R728;P30825	-0.396	13	7.697	6.177	0
VAMP8	Vesicle-associated membrane protein 8	Q9BV40;B8ZZT4;C9JXZ5	-0.395	3	6.532	0	0
LMBRD1	Probable lysosomal cobalamin transporter	Q9NUN5	-0.393	4	7.352	6.331	0
CD2BP2	CD2 antigen cytoplasmic tail-binding protein 2	O95400;Q5QTR6	-0.393	3	6.424	6.325	0
DLG1	Disks large homolog 1	Q12959;E7ETS7;B4DGU1;E7EWL7;E9PG21;B4DGZ8;Q59FC4;E7EQD7;B4DF78	-0.393	3	6.387	0	0
WBP2	WW domain-binding protein 2	Q969T9;A6NG10;Q7Z511;B4DFG2;B4DFL8;E7EX86	-0.392	2	6.031	0	0
ZCCHC6	Terminal uridylyltransferase 7	Q5VYS8	-0.392	2	5.979	5.349	0
B7Z7P2		B7Z7P2	-0.392	1	5.665	5.219	0
PDLIM1	PDZ and LIM domain protein 1	O00151	-0.391	7	6.959	6.271	0
SRGAP1	SLIT-ROBO Rho GTPase-activating protein 1;SLIT-ROB	Q7Z6B7;A2RUF3;O75044;B7ZM87;G5EA48;H0Y2P8;Q5VZB5;H0Y4C3;B7Z3G4;B4DDU0;Q5VZB4	-0.391	1	5.381	5.25	0
Sep-08	Septin-8	Q92599;F8W8I8;F6W7K9;A6NFQ9;A6NMH6;B7ZVZ1	-0.39	4	6.675	5.894	0
CTNNA2	Catenin alpha-2	P26232	-0.39	1	6.359	0	0
AP1G1	AP-1 complex subunit gamma-1	B3KXW5;Q8IY97;O43747;E7EUH1;B4DS96;B4DDL1;F5GZV5	-0.389	51	8.064	7.123	0
RPL37A	60S ribosomal protein L37a	P61513;C9J4Z3;E9PEL3;Q6P4E4;G5E9R3	-0.389	11	7.978	7.602	0
FBXL20	F-box/LRR-repeat protein 20	B2R6K2;B3KVQ0;Q96IG2	-0.388	1	5.635	0	0.00031
RPL38	60S ribosomal protein L38	P63173	-0.387	8	7.639	7.635	0
VPS33A	Vacuolar protein sorting-associated protein 33A	Q96AX1;B2RDH6;H3BMM5	-0.387	4	6.487	6.163	0
POLA1	DNA polymerase;DNA polymerase alpha catalytic subu	A6NMQ1;P09884	-0.386	33	7.467	7.314	0
RUVBL1	RuvB-like 1	B5BUB1;Q9Y265;B3KRS7;E7ETR0	-0.386	19	7.824	7.597	0
ERP44	Endoplasmic reticulum resident protein 44	Q9BS26	-0.386	17	7.776	0	0
RPL4	60S ribosomal protein L4	Q59GY2;P36578;E7EWF1;B4DMJ6;Q53G74;H3BM89;B4DMJ2;B4DFI6	-0.385	73	9.061	8.808	0
RPS19	40S ribosomal protein S19	Q8WVX7;B0ZBD0;P39019	-0.384	24	8.051	7.895	0
CAMSAP1	Calmodulin-regulated spectrin-associated protein 1	Q5T5Y3;B7ZLW1	-0.384	3	6.081	5.858	0
EIF4H	Eukaryotic translation initiation factor 4H	Q15056;A4D198;Q75MT8	-0.383	5	7.029	5.866	0
GNAI1	Guanine nucleotide-binding protein G(i) subunit al	P63096;B4E2V1;C9JPP4	-0.383	2	6.318	6.005	0
CNP	2,3-cyclic-nucleotide 3-phosphodiesterase	P09543;F8W7I0;B4DI06	-0.382	8	7.052	6.871	0
GNA11	Guanine nucleotide-binding protein subunit alpha-1	P29992;Q59FM5	-0.382	6	7.028	6.755	0
PDS5A	Sister chromatid cohesion protein PDS5 homolog A	G1UI16;Q29RF7	-0.381	27	7.385	7.155	0
SLC9A6	Sodium/hydrogen exchanger	B4DU30;B7ZAE0;Q5JPP8;B4DK83	-0.381	4	6.405	0	0
AGTRAP	Type-1 angiotensin II receptor-associated protein	D7RF68;Q6RW13	-0.381	3	7.343	6.758	0
RPL21	60S ribosomal protein L21	P46778;Q6IAX2;Q59GK9;G3V1B3	-0.378	20	8.417	8.275	0
FH	Fumarate hydratase, mitochondrial	B1ANK7;P07954	-0.377	1	5.914	0	0
RHBDD2	Rhomboid domain-containing protein 2	F5H8L2;Q9HBK7;Q6NTF9;Q9UDT1	-0.376	2	6.675	0	0
THEM6	UPF0670 protein THEM6	Q8WUY1;H0YAR9	-0.376	1	5.738	0	0
ORMDL2	ORM1-like protein 2;ORM1-like protein 1;ORM1-like	Q53FV1;Q9P0S3;B9A069;Q8N138;F8VXD5	-0.372	1	5.716	0	0
ATXN2L	Ataxin-2-like protein	Q8WWM7;Q63ZY4;A8K1R6	-0.371	29	7.61	7.511	0
COPS4	COP9 signalosome complex subunit 4	D6RAX7;B3KM48;Q53FV3;Q9BT78;D6RFN0;B3KST5;D6RD63	-0.371	6	6.856	6.307	0
AP1M1	AP-1 complex subunit mu-1	Q59EK3;B3KNH5;Q9BXS5;E7ENJ6;B4DN99;B4DDG7	-0.37	22	7.935	7.189	0
RPSA	40S ribosomal protein SA	P08865;C9J9K3;A6NE09;Q96RS2	-0.37	17	8.176	7.803	0
SLC30A7	Zinc transporter 7	Q8NEW0;H0Y362;B1AW85	-0.37	4	7.235	0	0
EXOSC7	Exosome complex component RRP42	B2RDZ9;Q15024;B4DIU0	-0.369	7	7.066	7.043	0
WDR11	WD repeat-containing protein 11	Q9BZH6;B2RCJ6;Q9NVU3;Q659C9;Q9NWV7	-0.368	69	8.15	7.247	0
RPL13A	60S ribosomal protein L13a	P40429;Q5QTS3;Q5VY36;Q53H34;Q8J015;Q0VGL3	-0.368	16	8.385	8.298	0
PAFAH1B1	Platelet-activating factor acetylhydrolase IB subu	P43034;I3L2U8	-0.368	7	6.961	6.387	0
WDR36	WD repeat-containing protein 36	Q8NI36;Q68E02	-0.368	1	6.941	5.458	0
AP1B1	AP-1 complex subunit beta-1	Q10567;C9J1E7	-0.367	58	8.335	7.571	0
AFTPH	Aftiphilin	Q6ULP2;Q53GW0;B8ZZI9	-0.367	2	6.074	0	0
A8K7N0		A8K7N0	-0.366	4	7.88	7.743	0
DNAJC5	DnaJ homolog subfamily C member 5	Q9H3Z4;Q8TET0	-0.366	3	6.433	0	0
RAB1B	Ras-related protein Rab-1B;Putative Ras-related pr	Q9H0U4;Q6FIG4;E9PLD0;Q92928;Q9H1C9;E7EWA5	-0.365	15	8.441	6.977	0
KLC2	Kinesin light chain 2	Q9H0B6;A8MZ87	-0.364	14	7.265	7.163	0
AP2S1	AP-2 complex subunit sigma	P53680	-0.364	2	6.314	5.644	0
EIF3H	Eukaryotic translation initiation factor 3 subunit	B3KS98;O15372;Q53HG0;Q53HR0;Q6IB98;Q5BKY2;E5RJT0	-0.363	6	6.867	5.814	0
HYOU1	Hypoxia up-regulated protein 1	Q9Y4L1;F5H4Z5;E9PL22;B3KXH0;B7Z2N4;B7Z766;F5H4X7;F5GWH9;Q6IN67;Q05D91;E9PJ21;B7Z602;B7Z909	-0.362	25	7.473	5.008	0
FAM234B	Uncharacterized protein KIAA1467	A2RU67	-0.362	19	7.296	0	0
RPL14	60S ribosomal protein L14	Q6IPH7;P50914;A8K3Q9;B7Z6S8;A0PJ62;E7EPB3	-0.361	16	8.464	8.401	0
EIF3E	Eukaryotic translation initiation factor 3 subunit	P60228;Q6IAX5;B2R806;B3KW56;E5RGA2	-0.361	13	7.553	7.451	0
KIF13B	Kinesin-like protein KIF13B	F8VPJ2;Q9NQT8;D3DSU3;E7ERX9;A0JLQ2	-0.36	1	5.905	5.725	0
PCNX3	Pecanex-like protein 3	Q9H6A9	-0.359	1	5.58	0	1e-05
G3BP1	Ras GTPase-activating protein-binding protein 1	Q13283;Q5U0Q1;Q32P45;Q53HH4;Q6FI03;F8W7N6;Q6ZP53	-0.357	36	8.113	7.856	0
RPL28	60S ribosomal protein L28	P46779;H0YKD8;E9PB24;H0YMF4;Q59F34;G5E9L2;C9JB50;H0YLP6	-0.357	18	8.426	8.22	0
DCTN4	Dynactin subunit 4	Q9UJW0;B4DL03	-0.357	10	7.121	6.748	0
IMPDH2	Inosine-5-monophosphate dehydrogenase 2	P12268;H0Y4R1;B7Z1G4;F5H247	-0.356	25	8.043	7.811	0
FMR1		G3V0J0;A8MQB8	-0.356	7	6.913	6.407	0
PRMT1	Protein arginine N-methyltransferase 1	G5E9B6;B4E3C3;Q8WUW5;H7C2I1;Q99873;E9PKG1;Q5U8W9;B4DJ87;E9PIX6;E9PQ98;H0YDE4;E9PNR9	-0.355	19	7.757	7.447	0
TMX3	Protein disulfide-isomerase TMX3	Q96JJ7;Q3B7X1;F5H4F7	-0.355	3	6.607	0	0
P3H1	Prolyl 3-hydroxylase 1	Q32P28;B4DNM8;H7C2W6;H7C0D1	-0.355	2	5.897	0	0
TMEM2	Transmembrane protein 2	Q9UHN6;B4DTX3;F5H6B2	-0.354	5	6.425	0	0
RPL10A	60S ribosomal protein L10a;Ribosomal protein	P62906;Q1JQ76	-0.353	26	8.637	8.52	0
TMED4	Transmembrane emp24 domain-containing protein 4	Q7Z7H5;C9JUN6;F8W7F7	-0.353	8	7.658	0	0
SENP3	Sentrin-specific protease 3	Q9H4L4	-0.352	2	6.267	6.059	0
RRP8	Ribosomal RNA-processing protein 8	O43159;E9PPY3	-0.351	1	5.841	0	0
RCL1	RNA 3-terminal phosphate cyclase-like protein	Q9Y2P8	-0.35	2	6.465	6.267	0
C10orf118	Uncharacterized protein C10orf118	Q496Y1;Q7Z3E2	-0.349	2	6.102	0	0
RPL36	60S ribosomal protein L36	Q9Y3U8	-0.348	10	7.92	7.647	0
NKAP	NF-kappa-B-activating protein;NKAP-like protein	Q8N5F7;Q5M9Q1	-0.348	2	6.297	5.584	0
NRDE2	UPF0614 protein C14orf102	Q9H7Z3;E9PBK4;Q0VFW7	-0.348	2	5.948	5.803	0
KRT18	Keratin, type I cytoskeletal 18	B2RA03;P05783;F8VZY9	-0.347	53	8.564	7.877	0
PKP2	Plakophilin-2	B8QFA1;B8QGS6;B8QGS7;Q99959;A0AV37;B8QGS9;B8QGS8	-0.347	1	5.318	0	1e-05
COPB2	Coatomer subunit beta	P35606;B4DZI8	-0.346	18	7.461	6.647	0
RPL5	60S ribosomal protein L5	A2RUM7;P46777;B3KTM6;Q59GX9	-0.345	58	8.752	8.542	0
CDO1	Cysteine dioxygenase type 1	Q16878;Q16857	-0.345	2	6.849	6.716	6e-05
EIF3F	Eukaryotic translation initiation factor 3 subunit	B3KSH1;O00303;B4DMT5;B4DEW9	-0.344	12	7.612	7.289	0
LYN	Tyrosine-protein kinase Lyn	P07948;A8K379	-0.343	10	6.971	6.017	0
ABCD3	ATP-binding cassette sub-family D member 3	B4DL07;E7EUE1;P28288;F5GYC1;B4DZ22	-0.343	8	6.973	0	0
XAB2	Pre-mRNA-splicing factor SYF1	Q9HCS7;F5H315;Q71SV8;Q68CN2	-0.342	4	6.469	6.391	0
MARS	Methionine--tRNA ligase, cytoplasmic	A8K492;P56192;B3KVK7	-0.341	35	8.058	7.861	0
PIK3C2A	Phosphatidylinositol 4-phosphate 3-kinase C2 domai	O00443;B4DG55;F5H2B0	-0.341	12	6.915	6.888	0
CAPZB	F-actin-capping protein subunit beta	B4DWA6;E7EQ40;B1AK88;B2R7T8;B1AK87;P47756;B1AK85;B1AK86;B1AP83;F6USW4	-0.341	11	7.396	6.981	0
TNRC6B	Trinucleotide repeat-containing gene 6B protein	Q9UPQ9;A8MYY3;H0Y720;B0QY77	-0.341	2	5.864	0	0
RPL6	60S ribosomal protein L6	Q9HBB3;Q02878;Q8N5Z7;Q8TBK5;F8W181;B2R4K7;B4DRX3	-0.34	70	8.538	8.349	0
STX7	Syntaxin-7	O15400;B4DH37	-0.34	19	7.988	6.626	0
HM13	Minor histocompatibility antigen H13	Q8TCT9	-0.34	5	7.143	0	0
SEC62	Translocation protein SEC62	Q99442;A0JLN5;F8WF48;D3DNQ1;Q3KR08;F8WCJ7	-0.34	3	6.52	0	0
RPL18	60S ribosomal protein L18	Q07020;H0YHA7;Q0QEW2;G3V203;F8VWC5;F8VYV2;B4DDY5;E7EW92;F8VUA6	-0.339	22	8.518	8.316	0
SEC23B	Protein transport protein Sec23B	Q15437;B4DJW8;B4DRA5	-0.338	37	7.916	6.662	0
NCAPG	Condensin complex subunit 3	Q9BPX3;Q6NUR1	-0.338	21	7.386	7.373	0
MOV10	Putative helicase MOV-10	Q9HCE1;Q5JR04;B7Z700;Q9H8T8	-0.337	43	7.863	7.578	0
SERBP1	Plasminogen activator inhibitor 1 RNA-binding prot	Q8NC51;D3DQ70	-0.337	36	8.292	8.017	0
EDC3	Enhancer of mRNA-decapping protein 3	Q96F86	-0.336	13	7.257	7.071	0
VAT1	Synaptic vesicle membrane protein VAT-1 homolog	Q99536;B4DPX4;E9PF80	-0.335	8	7.234	7.056	0
CAPRIN1	Caprin-1	Q14444;B3KXU8;G3V153;E9PLA9;B4DSF8	-0.334	25	7.928	7.685	0
RPL18A	60S ribosomal protein L18a	Q02543;B2R4C0;Q53HD3;B4DM74;B4DUV3;B4DM94;Q32XH3	-0.334	24	8.605	8.399	0
UBAP2L	Ubiquitin-associated protein 2-like	Q14157;B4DYY5;F8W726;Q5VU77	-0.333	35	7.878	7.392	0
LMBRD2	LMBR1 domain-containing protein 2	Q68DH5;B4DTZ7	-0.332	34	7.742	6.76	0
RPL12	60S ribosomal protein L12	P30050;Q59FI9;D3DS95	-0.332	15	8.576	8.45	0
RPL15	60S ribosomal protein L15;Ribosomal protein L15	P61313;E7EQV9;E7ENU7;B4DLP4	-0.329	20	8.332	8.095	0
SEC16A		F1T0I1	-0.328	2	5.856	0	0
RPL35A	60S ribosomal protein L35a	P18077;C9K025;F8WB72;F8WBS5	-0.327	13	8.12	8.098	0
FAM98B	Protein FAM98B	A8MUW5;Q52LJ0	-0.326	13	7.571	7.557	0
RANGAP1	Ran GTPase-activating protein 1	P46060;B4DY16;F8W7I9;B4E0U0;H0Y4Q3;B0QYT3	-0.326	3	6.315	6.003	0
RPL7A	60S ribosomal protein L7a	P62424;Q5T8U4;Q5T8U2;Q9BY74;Q5T8U3	-0.324	42	8.88	8.542	0
NAP1L4	Nucleosome assembly protein 1-like 4	A8MZ22;B4DS05;B7ZB83;F5HFY4;B7ZAK9;B2R6J4;Q99733;B7ZAC7;C9JZI7;C9J6D1;E9PKT8;A8MXH2;E9PNJ7;E9PS34;E9PJJ2;E9PNW0	-0.324	8	7.185	7.031	0
EIF3B	Eukaryotic translation initiation factor 3 subunit	F8W8C8;P55884;A4D210;B4DV79;B4DXN6;Q96G38;Q86UM1	-0.323	42	7.932	7.656	0
C1orf57	Cancer-related nucleoside-triphosphatase	Q5TDE9;Q9BSD7;Q5TDF0	-0.323	4	6.676	6.47	0
KPNA1	Importin subunit alpha-1;Importin subunit alpha	P52294;Q5BKZ2;B3KWR2;B3KXZ2;C9JYI4	-0.323	3	6.128	6.064	0
ARL8A	ADP-ribosylation factor-like protein 8A	Q96BM9;B2R7U5	-0.322	2	6.148	0	0
ANXA11	Annexin A11;Annexin	P50995;Q5T0G8;B4DVE7;E9PDK5;B7Z6L0;Q59EP1;Q6ICS0;B4DPJ2	-0.32	27	7.974	7.04	0
SVIL	Supervillin	O95425;B4E3H1;F5H2Q5;F5GY75	-0.32	4	6.016	5.627	0
LARP4	La-related protein 4	Q71RC2;G5E976;G3XAA8	-0.32	1	6.083	5.715	0
LRBA	Lipopolysaccharide-responsive and beige-like ancho	P50851;F5H1X8;E9PEM5;H0YAC6;Q59HC1	-0.32	1	6.205	5.516	0
ZNF598	Zinc finger protein 598	Q86UK7;H3BQQ2	-0.319	12	7.032	6.523	0
G3BP2	Ras GTPase-activating protein-binding protein 2	Q9UN86;A8K6V7;D6RB17;D6RAC7;D6RGJ4	-0.319	10	7.246	7.108	0
RPL13	60S ribosomal protein L13	A8K4C8;P26373;Q6NZ55;F5H1S2	-0.318	20	8.454	8.345	0
UBAC2	Ubiquitin-associated domain-containing protein 2	A8K2S7;Q8NBM4;B7Z6T7;B3KW74	-0.317	1	6.094	0	0
CYFIP2	Cytoplasmic FMR1-interacting protein 2	E7EVF4;E7EVJ5;E7EWA4;Q96F07;B7Z8N7;F5H583;B7Z4I3;B7Z3H2;E7EW33;B7Z217;H7C229;Q9NSN1	-0.316	31	7.511	7.346	0
CYB5R3	NADH-cytochrome b5 reductase 3;NADH-cytochrome b5	P00387;Q6ZVI6;B1AHF3	-0.315	11	7.689	6.302	0
CSNK2B	Casein kinase II subunit beta	Q5SRQ6;B0UXA9;P67870;Q5SRQ3	-0.315	1	6.191	6.132	0
WDR5	WD repeat-containing protein 5	P61964	-0.313	8	7.244	6.963	0
PRAF2	PRA1 family protein 2	B3KN29;O60831;A6NM71;A6NP52	-0.313	1	6.042	5.72	0
COPB1	Coatomer subunit beta	P53618;E9PP73	-0.311	16	7.361	6.506	0
EBNA1BP2	Probable rRNA-processing protein EBP2	H7C2Q8;Q6IB29;Q99848;B4DHA6;B4DRX8	-0.311	9	7.16	7.116	0
RPL8	60S ribosomal protein L8	P62917;E9PKZ0;E9PKU4;E9PIZ3;G3V1A1;B4DVG7	-0.31	28	8.707	8.321	0
RPS13	40S ribosomal protein S13	P62277	-0.31	20	8.339	8.169	0
COLEC12	Collectin-12	Q5KU26	-0.31	7	6.617	0	0
CAND1	Cullin-associated NEDD8-dissociated protein 1	A8K8U1;Q86VP6	-0.309	46	7.678	7.565	0
LPCAT1	Lysophosphatidylcholine acyltransferase 1	Q8NF37;D3DTC2	-0.309	8	7.217	0	0
SEC24D	Protein transport protein Sec24D	O94855;B3KM89;A8K6V0;E9PDM8;E9PC44;Q49AI3	-0.308	10	7.148	0	0
COPS3	COP9 signalosome complex subunit 3	Q9UNS2;B4DY81;C9JLV5;B4DN01;H7C3P9	-0.308	3	6.215	0	0
RPL11	60S ribosomal protein L11	P62913;Q5VVD0;Q5VVC8;Q5VVC9	-0.307	17	8.569	8.396	0
NAA25	N-alpha-acetyltransferase 25, NatB auxiliary subun	A8K8X0;Q14CX7	-0.307	2	6.23	5.791	0
EIF3A	Eukaryotic translation initiation factor 3 subunit	Q14152;Q24JU4;F5H335;B4DYS1;Q7Z5T5;Q6P1R0;Q3B770;Q05BS0	-0.306	86	8.037	7.866	0
RAB1A	Ras-related protein Rab-1A	P62820;Q5U0I6;E7END7;B7Z8M7;E7ETK2;Q96RD8	-0.306	31	8.756	7.513	0
RPL24	60S ribosomal protein L24	P83731;C9JNW5;C9JXB8	-0.306	20	8.475	8.314	0
EIF3G	Eukaryotic translation initiation factor 3 subunit	O75821;Q6IAM0;A8K5K5	-0.306	11	7.427	7.172	0
DHX8	ATP-dependent RNA helicase DHX8	A8K6J9;Q14562;Q86X36;Q86YB2;B7Z8F4;F5H658;B4DFD7	-0.306	9	6.882	6.475	0
PLXNB2		A0PK02	-0.305	2	6.54	5.883	0
ECE1	Endothelin-converting enzyme 1	P42892;B4DKB2	-0.303	7	6.854	5.468	0
NCBP3	Uncharacterized protein C17orf85	Q53F19	-0.303	1	5.467	5.351	1e-05
NCL	Nucleolin	P19338;B3KTP9;Q6ZS99;E7EX81;B3KM80;Q9BQ02;H7BY16	-0.302	56	8.14	7.979	0
APEX1	DNA-(apurinic or apyrimidinic site) lyase;DNA-(apu	P27695;Q5TZP7;G3V3M6;G3V5Q1;G3V3C7;G3V359;G3V5M0;G3V5D9	-0.302	12	7.293	7.126	0
SCAMP4	Secretory carrier-associated membrane protein 4	H7BZ59;Q969E2;C9JWM2;F8WDW4	-0.301	4	7.013	5.869	0
ACSL4	Long-chain-fatty-acid--CoA ligase 4	O60488;Q5JWV8;Q8TAF6;B4DH39	-0.3	8	7	0	0
FAM91A1	Protein FAM91A1	Q658Y4;B4DUD8;E7ER68	-0.299	29	7.767	6.355	0
RAB5B	Ras-related protein Rab-5B	P61020;Q6FI54;B4DKD7;H0YHA1	-0.298	8	7.55	6.31	0
MANEAL	Glycoprotein endo-alpha-1,2-mannosidase-like prote	Q5VSG8	-0.298	3	6.58	0	0
RPL23	60S ribosomal protein L23	P62829;Q9BTQ7;C9JD32	-0.297	16	8.427	8.167	0
RAC1	Ras-related C3 botulinum toxin substrate 1;Ras-rel	A4D2P0;A4D2P1;P63000;A4D2P2;P15153;P60763	-0.297	8	7.729	6.943	0
AP1G2	AP-1 complex subunit gamma-like 2	O75843;Q86V28;B4E3E1;Q86U03;H0YJ47;Q86U41	-0.297	3	6.503	5.825	2e-05
MAGED2	Melanoma-associated antigen D2	Q9UNF1;H7BXW3;Q5H909;B4DX55;Q5H907	-0.296	8	7.131	6.367	0
RAB34	Ras-related protein Rab-34	B4DNC0;A8MYQ9;Q9BZG1;C9JI96;Q6NXT3;B4E3A0;E9PEJ9;C9JBG0;E7ES60;C9JY26;H0Y4D1;Q96PJ7	-0.296	1	5.895	0	0
DHX15	Putative pre-mRNA-splicing factor ATP-dependent RN	O43143;F5H6K0;B4E0S6	-0.295	34	7.824	7.593	0
PTRF	Polymerase I and transcript release factor	Q6NZI2;B4DNU9;B4DPZ5;B3KRY5	-0.295	4	6.699	0	0
LSM12	Protein LSM12 homolog	Q3MHD2;B4DUG4	-0.295	3	6.863	0	0
RER1	Protein RER1	Q9P0H9;O15258;Q5T094;Q5T091;Q5T092;Q6IBJ7;Q5T093	-0.294	6	7.681	5.902	0
METAP2	Methionine aminopeptidase 2;Methionine aminopeptid	P50579;B4DUX5;B3KWL6;G3V1U3;F8VQZ7;F8VSC4;G3XA91;F8VRR3	-0.294	4	6.743	4.933	0
GMPS	GMP synthase [glutamine-hydrolyzing]	A8K639;P49915;B4DUT7;B4DXV7;F8W720;Q53F90	-0.294	3	6.486	6.172	0
AP3M1	AP-3 complex subunit mu-1	Q9Y2T2;B4DRN6;Q8NDP0	-0.294	2	6.503	5.541	0
CEP170	Centrosomal protein of 170 kDa	Q5SW79;B2RTS4;A6H8X9;H0Y2V6;B1ARM6;B4DL23	-0.293	11	6.811	6.216	0
EEFSEC	Selenocysteine-specific elongation factor	P57772;Q96HZ6;C9J8T0	-0.292	12	7.078	6.983	0
CASK	Peripheral plasma membrane protein CASK	O14936;H9KV37;F8W998;B7ZKY2;Q5JS74;Q5JS72	-0.291	4	6.64	0	0
EIF3C	Eukaryotic translation initiation factor 3 subunit	A1KYQ7;Q99613;B4E1D5;H3BRV0;B4DVQ5;B5ME19;F5H4V1;B4DDN4;B4DVU3;C9J1F3;B4DRU0;B4E2Z6;B3KNZ4	-0.29	36	7.688	7.523	0
OAS3	2-5-oligoadenylate synthase 3	Q9Y6K5;A8KA84;F5GWB8	-0.29	15	7.228	7.134	0
PTPN9	Tyrosine-protein phosphatase non-receptor type 9	P43378;F5H2Q4;Q6IQ43	-0.289	35	7.774	6.29	0
AP3D1	AP-3 complex subunit delta-1	O14617;Q6PK82;G5E988;E7EMM2	-0.289	13	7.068	6.513	0
COMMD4	COMM domain-containing protein 4	Q9H0A8;H3BM91;H3BQF2;H3BUL2	-0.289	4	6.837	0	0
AP2M1	AP-2 complex subunit mu	Q96CW1;E9PFW3;B4DNB9;F5H0H0;B4E304;B4DJB1;C9JJ47;B4DFM1;C9JGT8	-0.288	23	7.479	6.93	0
ACAT2	Acetyl-CoA acetyltransferase, cytosolic	Q59GW6;A8K4W5;Q9BWD1;B7Z233	-0.286	1	6.3	0	0
NCAPH	Condensin complex subunit 2	A8K4T8;Q15003;E9PHA2;B4DRG7;C9J470;B4E189	-0.285	11	7.244	7.222	0
TRAPPC10	Trafficking protein particle complex subunit 10	P48553	-0.285	6	6.697	0	0
FAU	40S ribosomal protein S30	E9PR30;P62861	-0.285	2	7.139	7.098	4e-05
POLR2E	DNA-directed RNA polymerases I, II, and III subuni	E5KT65;P19388;B4DJ89	-0.285	2	6.533	6.149	0
RECQL5	ATP-dependent DNA helicase Q5	B7Z8Y7;A5YM55;O94762;Q6P4G0;B3KQK2	-0.285	2	6.852	6.501	0
H3BN98		H3BN98;I3L246	-0.285	1	5.742	0	0
QARS	Glutamine--tRNA ligase	P47897;Q53HS0;A8K3A8;B4DWJ2;B4DNN3;Q96AW5;B4DDN1;Q9BUZ3;Q9H3A5	-0.284	34	7.82	7.755	0
EIF3D	Eukaryotic translation initiation factor 3 subunit	O15371;A8MWD3;B4DVY1;B4E1K8	-0.284	21	7.66	7.363	0
EXOSC4	Exosome complex component RRP41	Q9NPD3;E9PI41	-0.284	5	6.893	6.842	0
SYPL	Synaptophysin-like protein 1	A4D0R1;Q16563;A4D0R2;C9JYN0;A8K865	-0.283	19	8.279	6.806	0
DNAJC13		A7E2Y5	-0.282	120	8.385	7.067	0
CTNNA1	Catenin alpha-1	F6XBD8;P35221;B4E2G8;G3XAM7;B4DU00;F8W845;B4DKT9;B3KSR8	-0.28	17	7.315	6.665	0
RPL36AL	60S ribosomal protein L36a-like	Q969Q0;B2R4V2	-0.28	6	7.766	7.646	0
EXOSC3	Exosome complex component RRP40	Q9NQT5	-0.28	5	7.105	6.776	0
RPL19	60S ribosomal protein L19;Ribosomal protein L19	P84098;Q53G49;Q8IWR8	-0.278	15	8.281	8.042	0
ST13	Hsc70-interacting protein;Putative protein FAM10A5	P50502;Q2TU77;B4E0U6;Q0IJ56;B7ZA40;Q1XBU6;H7C3I1;Q8NFI4;Q8IZP2;Q3KNR6;B1AHN5;F6VDH7	-0.277	7	7.153	6.909	0
POLD3	DNA polymerase delta subunit 3	B4DYZ7;B7ZAQ5;Q15054;Q32MZ9;Q05BV7;Q32N00;F5H6U9;Q569I8;E9PRK3;E9PNC0;E9PM91	-0.277	1	5.946	5.549	0
ATL3	Atlastin-3	Q6DD88;B4DXC4;F5H6I7;C9JUU1	-0.276	8	6.814	0	0
ADD1	Alpha-adducin	P35611;E7ENY0;A2A3N8;E7EV99;Q4TT76;Q86XM2;H0Y9H2;B4DI79;Q96D30	-0.276	4	6.588	6.284	0
ANKH	Progressive ankylosis protein homolog	Q9HCJ1;Q53HE9	-0.275	5	6.823	0	0
DDX56	Probable ATP-dependent RNA helicase DDX56	Q53HB9;Q9NY93;C9JV95;H7C3E9;G3V0G3;F8WDT8	-0.275	4	6.495	6.006	0
DDX23	Probable ATP-dependent RNA helicase DDX23	A8KA56;Q9BUQ8;B3KY11	-0.274	29	7.767	7.675	0
RPL9	60S ribosomal protein L9	P32969;Q53Z07;H0Y9V9;D6RAN4;E7ESE0;B4DLV8;B4E1M5	-0.274	22	8.598	7.976	0
RPL9P7	60S ribosomal protein L9	P32969;Q53Z07;H0Y9V9;D6RAN4;E7ESE0;B4DLV8;B4E1M5	-0.274	22	8.598	7.976	0
RPL9P8	60S ribosomal protein L9	P32969;Q53Z07;H0Y9V9;D6RAN4;E7ESE0;B4DLV8;B4E1M5	-0.274	22	8.598	7.976	0
RPL9P9	60S ribosomal protein L9	P32969;Q53Z07;H0Y9V9;D6RAN4;E7ESE0;B4DLV8;B4E1M5	-0.274	22	8.598	7.976	0
NMT1	Glycylpeptide N-tetradecanoyltransferase 1;Glycylp	P30419;Q96HI4	-0.274	9	7.454	7.322	0
SMAP2	Stromal membrane-associated protein 2	Q8WU79	-0.273	5	6.707	0	0
RPS25	40S ribosomal protein S25	P62851	-0.272	10	7.874	7.771	0
KIF5B	Kinesin-1 heavy chain;Tyrosine-protein kinase rece	P33176;D3DRX6;C1PHA2;A8K048	-0.271	64	8.081	7.901	0
CAPZA1	F-actin-capping protein subunit alpha-1	P52907;A8K0T9	-0.271	14	7.504	7.108	0
NCAM1	Neural cell adhesion molecule 1	P13591;H7BYX6;E9PLH7	-0.271	10	6.796	6.526	0
GNB2	Guanine nucleotide-binding protein G(I)/G(S)/G(T)	P62879;Q6FHM2;C9JXA5;E7EP32;C9JIS1;C9JZN1	-0.271	8	7.322	6.97	0
CAD	CAD protein;Glutamine-dependent carbamoyl-phosphat	P27708;F8VPD4;Q53SY7	-0.27	66	8.037	7.936	0
PAK1	Serine/threonine-protein kinase PAK 1	A8KAN3;Q13153;B3KNX7;B7Z3K0;E9PM17;H0YCM0	-0.269	1	5.731	0	0
RPL30	60S ribosomal protein L30	P62888;E5RI99	-0.268	22	8.527	8.424	0
GRWD1	Glutamate-rich WD repeat-containing protein 1	A0MNN5;Q8NCK5;Q9BQ67;B2RDP6;Q8TCJ8	-0.268	11	7.495	7.148	0
TPBG	Trophoblast glycoprotein	A8K555;Q13641	-0.268	1	5.741	0	0
TRIM25	E3 ubiquitin/ISG15 ligase TRIM25	Q14258	-0.267	33	7.98	7.852	0
RPL32	60S ribosomal protein L32	F8W727;P62910;D3YTB1	-0.267	15	8.064	7.754	0
AMFR	E3 ubiquitin-protein ligase AMFR	Q9UKV5;Q1RN03;H3BRK9;Q6PGR1	-0.267	1	6.079	0	0
COMMD1	COMM domain-containing protein 1	Q53EN2;Q8N668;B4DFQ4;Q53Q75	-0.267	1	5.807	0	0
TNPO2	Transportin-2	Q4LE60;B4DRY5;O14787;F5H8J7;Q05D48;B3KPC8;E7EM99	-0.267	1	5.917	0	0
URCC5	NF-X1-type zinc finger protein NFXL1	B1Q2B0;Q6ZNB6	-0.266	2	6.208	0	0
PLXNB2	Plexin-B2	O15031;Q3LIB1	-0.265	17	7.117	6.656	0
RAB3D	Ras-related protein Rab-3D	O95716;B2R8W8	-0.265	1	5.723	0	0
CCT7	T-complex protein 1 subunit eta	Q53HV2;Q99832;Q6IBT3;B8ZZC9;B7Z7I4;F5GZK5;B7Z1C9	-0.264	54	8.49	8.266	0
RPS3A	40S ribosomal protein S3a	P61247;Q6NXR8;A8K4W0;D6RAT0;D6RG13;E9PFI5;B7Z3M5;F5H4F9;H0Y9Y4;D6RB09;H0Y8L7;D6R9B6;D6RAS7	-0.264	40	8.576	8.35	0
ACOT7	Cytosolic acyl coenzyme A thioester hydrolase	O00154;B3KQ12;B4DUX0;B7Z957;F5GWE2	-0.263	4	6.675	0	0
DKFZp667H197	RNA-binding protein 12	Q69YJ7;Q9NTZ6;B4DRP9;B3KQH4	-0.262	15	7.293	6.8	0
RPL7	60S ribosomal protein L7	P18124;A8MUD9	-0.261	28	8.84	8.602	0
TJP1	Tight junction protein ZO-1	G5E9E7;G3V1L9;A9CQZ8;Q07157;Q6MZU1;Q68DX9	-0.261	4	6.055	5.83	0
PRKAR1A	cAMP-dependent protein kinase type I-alpha regulat	B2R5T5;P10644;Q68DQ4	-0.26	1	6.09	6.058	0
CSE1L	Exportin-2	P55060;A3RLL6;F8W904;B4DM31;B4DM67;B4DPS6	-0.259	27	7.875	7.473	0
WDR61	WD repeat-containing protein 61	Q9GZS3;H0YN81;H0YL19;H0YMF9	-0.258	6	7.333	6.95	0
O60432		O60432	-0.258	3	6.538	0	0.00125
hCG_1994130	40S ribosomal protein S15a	B2R4W8;P62244;A8K7H3;I3L3P7	-0.257	22	8.375	8.166	0
ABCF1	ATP-binding cassette sub-family F member 1	Q8NE71;Q2L6I2;H0YGW7;Q59F96	-0.257	17	7.3	7.067	0
FHL1	Four and a half LIM domains protein 1	F5GWR5;Q53FI7;B7Z5V0;B7Z9A1;B7Z6U8;B7Z4B7;B7Z5T3;Q5JXI8;Q13642;Q5JXI3;Q5JXH7;Q5JXH8;Q5JXI2;B3KRI9;Q5JXH9	-0.257	16	8.181	7.932	0
COPG1	Coatomer subunit gamma-1;Coatomer subunit gamma	Q9Y678;Q8WUI6;B3KW21	-0.257	11	6.854	6.258	0
SEC23IP	SEC23-interacting protein	B3KM47;Q9Y6Y8;B4DWG1;F5H0L8;B3KN10	-0.257	9	6.959	0	0
PSMB3	Proteasome subunit beta type-3	P49720	-0.257	8	7.679	7.503	0
CCNT1	Cyclin-T1	A8K4M5;O60563	-0.257	2	6.356	5.57	0
COPZ1	Coatomer subunit zeta-1	F8VVA7;P61923;Q53FU3;F8W651;F8VWL5;F8VYZ4;F8VS17;B4DDX8;B4DHZ0;F8W156;F8VUC5;F8VXB1;F8VYK5	-0.256	2	6.453	0	0
SERINC1	Serine incorporator 1	Q9NRX5	-0.255	22	8.454	5.623	0
IGF2BP3	Insulin-like growth factor 2 mRNA-binding protein	O00425	-0.253	28	7.956	7.817	0
SKI2W	Helicase SKI2W	O76046;Q15477;Q5JP73;Q9NPK3;B4DM01;F8VNU1;B4E0N1;F5H7B0;F8VS23;F5H6Y7;B4DSY1	-0.252	33	7.641	7.518	0
TCERG1	Transcription elongation regulator 1	O14776;G3V220	-0.252	23	7.371	6.832	0
SLC38A2	Sodium-coupled neutral amino acid transporter 2	A8K6H9;Q96QD8	-0.252	15	7.92	6.668	0
KLHDC4	Kelch domain-containing protein 4	Q8TBB5;Q9H863;H3BQH3;B3KUG0	-0.252	1	5.745	0	1e-05
NCAPD2	Condensin complex subunit 1	Q15021;B3KY03;F5GZJ1;B4E0B7;F6SSY4;E7EN77;Q6ZV00	-0.251	48	7.767	7.581	0
RPLP2	60S acidic ribosomal protein P2	P05387	-0.251	17	8.25	8.066	0
RPL27A	60S ribosomal protein L27a	P46776;Q6NZ52;E9PLL6;Q9BQQ5;E9PJD9	-0.25	11	8.334	8.252	0
MAP3K7IP1	TGF-beta-activated kinase 1 and MAP3K7-binding pro	Q59FT7;A8K6K3;Q15750	-0.248	2	6.523	5.839	0
PPP2R2A	Serine/threonine-protein phosphatase 2A 55 kDa reg	P63151;Q56VW8	-0.247	2	6.517	6.422	0
DHX29	ATP-dependent RNA helicase DHX29	Q7Z478	-0.245	28	7.408	7.229	0
KIF2A	Kinesin-like protein KIF2A	O00139;E9PB70;B4DM85	-0.245	17	7.316	7.077	0
GNAI2	Guanine nucleotide-binding protein G(i) subunit al	F5H4U5;P04899;Q96C71;B3KTZ0;B3KX51;B4E2X5;B3KP24;F5GZL8;Q93020	-0.243	17	7.588	7.305	0
TMEM127	Transmembrane protein 127	O75204;B4DDP4	-0.243	1	6.201	0	9e-05
CDK13	Cyclin-dependent kinase 13	Q14004	-0.241	4	6.378	5.73	0
MED1	Mediator of RNA polymerase II transcription subuni	Q15648;B2RAG9;B4DSK7	-0.241	2	5.857	5.786	0
B4E106		B4E106	-0.24	5	7.153	6.906	0
CCT6A	T-complex protein 1 subunit zeta	B2R9K8;P40227;Q59ET3;B4DPJ8;A1JUI8;A6NCD2;B4DN39	-0.239	39	8.4	8.214	0
ESYT2	Extended synaptotagmin-2	H7BXI1;A0FGR8;C9JGI7	-0.239	9	6.603	0	0
BTF3	Transcription factor BTF3	P20290	-0.239	3	7.081	6.106	0
RFC3	Replication factor C subunit 3	P40938;Q5U0C2;Q53HK8;B4DKE6;C9JU95	-0.237	8	7.064	6.901	0
HLA-B	HLA class I histocompatibility antigen, B-7 alpha	C1KES8;C6K6J0;E5FQ95;G9FS20;H6VGI9;I0LEY6;P01889;Q1RPB9;Q38PK6;Q546C9;Q6KEQ1;Q860I7;Q2HPN1;C6K6I2;C6K6I3;D5L9J7;I3ZN85;P30486;Q31610;G4XN19;G5DSS2;Q29705;Q52S25;C6L830;E3WH40;F4NBP0;F4NBP1;F4NBP2;F4NBP3;Q2MCN7;Q68J68;O19782;F6IQ84;A7LB39;A8YQE7;B9WPQ8;Q86	-0.237	3	6.982	6.623	0
CNBP	Cellular nucleic acid-binding protein	P62633;E9PDR7;B4DP17;A8K7V4	-0.236	1	6.386	6.254	0
RFC2	Replication factor C subunit 2	P35250;B5BUD2;Q75MT5	-0.235	10	7.105	6.801	0
ERCC6	DNA excision repair protein ERCC-6	Q03468;A0JP10	-0.235	9	6.718	6.52	0
EEF2	Elongation factor 2	P13639;Q8TA90;B4DPU3;F5H370;Q6PK56;B4DRE8	-0.233	174	9.158	8.775	0
TTC37	Tetratricopeptide repeat protein 37	Q6PGP7	-0.233	50	7.739	7.614	0
SART1	U4/U6.U5 tri-snRNP-associated protein 1	O43290;B4DDH9;G3V1T2	-0.233	24	7.486	7.412	0
NCKAP1	Nck-associated protein 1	Q9Y2A7	-0.233	16	7.172	7.105	0
GLRX3	Glutaredoxin-3	O76003	-0.232	2	6.417	0	0
CCT3	T-complex protein 1 subunit gamma	Q59H77;P49368;B3KX11;Q5SZY0;Q2TU64;B4DUR8	-0.231	78	8.631	8.46	0
SKIV2L2	Superkiller viralicidic activity 2-like 2	P42285;A8K6I4;F5H7E2;B4E3M6	-0.231	40	7.783	7.671	0
RPL29	60S ribosomal protein L29	Q6IPI1;A8K0H3;P47914;Q5T1D1	-0.231	7	7.749	7.289	0
SLC39A7	Zinc transporter SLC39A7	Q92504;B4DVK8;F5H0B5;B4DZZ8;E7ESG6	-0.231	1	5.977	0	0
PABPC1	Polyadenylate-binding protein 1;Polyadenylate-bind	P11940;E7EQV3;B4DQX0;E7ERJ7;B4DZW4;B3KT93;H0YAR2;Q3ZCS4;Q5VX58;Q9H361;Q2VIP3;H0YBQ4	-0.23	63	8.673	8.398	0
NUCB2	Nucleobindin-2	D3DQX5;P80303;Q2L696;E9PKG6;E9PLE9;E9PLR0	-0.23	25	7.85	0	0
COPA	Coatomer subunit alpha;Xenin;Proxenin	P53621	-0.229	45	7.837	7.315	0
TCEA1	Transcription elongation factor A protein 1	P23193;B7Z4W0;B7Z4S1;E5RIS7;E5RJ93	-0.229	1	5.999	0	0
CENPV	Centromere protein V	Q7Z7K6	-0.227	2	6.16	6.094	0
C1GALT1	Glycoprotein-N-acetylgalactosamine 3-beta-galactos	Q9NS00	-0.226	2	6.502	0	0
DKFZp686H16220		Q5HYL3	-0.225	3	6.822	6.295	0
RPL23A	60S ribosomal protein L23a	P62750;A8MUS3;A8MXA8;H7BY10	-0.224	26	8.377	7.947	0
EIF2B3	Translation initiation factor eIF-2B subunit gamma	Q9NR50;Q9HA31;H0Y580;Q5QP91	-0.224	3	6.805	6.579	0
ITGA5	Integrin alpha-5;Integrin alpha-5 heavy chain;Inte	A8K6A5;P08648;B2R627	-0.223	2	6.324	6.121	0
EIF4A3	Eukaryotic initiation factor 4A-III	P38919	-0.222	21	7.894	7.688	0
PURA	Transcriptional activator protein Pur-alpha	Q00577;Q56A79;Q2NLD4;Q2NLC9;Q5U0P9	-0.222	7	7.452	6.978	0
RPLP0	60S acidic ribosomal protein P0;60S acidic ribosom	A8K4Z4;P05388;Q53HK9;Q53HW2;F8VWS0;Q3B7A4;Q6NSF2;F8VU65;F8VW21;Q8NHW5;F8VZS0;G3V210;F8VPE8;B4E3D5;F8VRK7;F8VQY6;F8VS58;F8VWV4	-0.221	38	8.83	8.601	0
AGPS	Alkyldihydroxyacetonephosphate synthase, peroxisom	O00116;B7Z3Q4	-0.221	9	7.226	0	0
RAP1A	Ras-related protein Rap-1A	A8KAH9;P62834;Q5U0C3	-0.221	7	7.589	6.892	0
TMX4	Thioredoxin-related transmembrane protein 4	Q9H1E5	-0.219	2	6.224	0	0
RPL34	60S ribosomal protein L34	P49207	-0.218	13	8.105	7.903	0
SLC44A1	Choline transporter-like protein 1	Q8WWI5	-0.218	3	6.581	6.421	0
SNTB2	Beta-2-syntrophin	Q13425;I3L4T4	-0.218	2	6.155	5.333	0
TOR1AIP1	Torsin-1A-interacting protein 1	Q5JTV8;E9PKD1;C9J3B0;H0Y4R4;B1AMI8;H0YD16	-0.218	1	5.927	0	0
SMC2	Structural maintenance of chromosomes protein 2;St	O95347;A8K984;B3KMB1;B7ZLZ7;Q05BV1;Q2KQ72	-0.216	71	8.121	7.993	0
SNX3	Sorting nexin-3	O60493	-0.216	2	6.402	0	0
RPS16	40S ribosomal protein S16	P62249;Q6IPX4	-0.215	22	8.363	8.268	0
USP10	Ubiquitin carboxyl-terminal hydrolase 10	Q14694	-0.215	6	6.658	5.359	0
VPS11	Vacuolar protein sorting-associated protein 11 hom	Q53FX3;Q9H270;Q658K0;B7Z879	-0.215	4	6.389	5.974	0
TTN	Titin	D3DPG0;Q8WZ42;C0JYZ2;D3DPF9;E7ENC6	-0.215	2	6.651	6.319	0
SNTB1	Beta-1-syntrophin	Q13884;H0YBJ3;E5RIX7	-0.215	1	5.637	5.367	3e-05
ALKBH5	Probable alpha-ketoglutarate-dependent dioxygenase	Q6P6C2;B4DVJ4;F5H6G2	-0.214	1	6.292	6.145	0
RPS2	40S ribosomal protein S2	P15880;Q8N5L9;Q3KQT6;Q6IPX5;H0YEN5;Q8J014;E9PQD7;E9PMM9;E9PM36;I3L404	-0.21	30	8.432	8.228	0
Sep-07	Septin-7	Q16181;A8K3D0;E7EPK1;E7ES33;A4GYY8;Q3LIE9;Q8TC62;B4DUD6;G3V1Q4;B4DNE4;B4DPQ6;H0YFF6;Q59EY4;H0Y3Y4	-0.21	15	7.4	6.965	0
ATP9B	Probable phospholipid-transporting ATPase IIB	O43861	-0.209	5	6.526	0	0
NOC4L	Nucleolar complex protein 4 homolog	Q9BVI4	-0.209	5	6.588	6.375	0
RPL10		F8W7C6	-0.209	2	7.165	6.729	0
EXOC4	Exocyst complex component 4	Q6NX51;Q96A65;B7Z321;B7Z502;F5H222;F5GZT1;B3KTF7;B7Z689	-0.207	7	6.87	6.101	0
SRC	Proto-oncogene tyrosine-protein kinase Src	P12931	-0.205	12	7.431	6.512	0
POLA2	DNA polymerase alpha subunit B	Q14181	-0.205	4	6.853	6.826	0
MYADM	Myeloid-associated differentiation marker	Q96S97;B4DG42;C9JC07;C9J5M0;C9JZL8;C9JJV6	-0.205	2	6.641	5.913	0
EIF4G2	Eukaryotic translation initiation factor 4 gamma 2	P78344;B4DZF2;Q59G42;D3DQV9;H0Y3P2;Q2TU89;H0YCH5	-0.204	31	7.674	7.453	0
RPS9	40S ribosomal protein S9	P46781;B7Z732;C9JM19;B5MCT8;A5D904	-0.204	22	8.321	8.294	0
POFUT1	GDP-fucose protein O-fucosyltransferase 1	Q9H488;B4DZS3	-0.204	6	6.915	0	0
CCT5	T-complex protein 1 subunit epsilon	P48643;Q9BU08;E9PCA1;E7EWW2;B4DZT5;B4DDU6;B7ZAR1;E7ENZ3;B4DXI1;B4DYC8;B4DX08;B4DE30;B4DYD8;Q96GI1	-0.203	66	8.395	8.215	0
RPS17	40S ribosomal protein S17;40S ribosomal protein S1	P08708;P0CW22;H0YK46;H0YN88;H0YN73	-0.201	22	8.049	7.652	0
DNAJB1	DnaJ homolog subfamily B member 1	P25685;Q6FHS4;Q6FI51;B4DX52	-0.2	16	7.678	7.487	0
PELP1	Proline-, glutamic acid- and leucine-rich protein	B4DR36;I3L3A8;A8K548;Q8IZL8;C9JFV4;F8WDZ1;O15451;B4DEX7;E7EV54	-0.199	25	7.458	7.241	0
COMMD7	COMM domain-containing protein 7	Q86VX2	-0.198	1	6.11	0	0
FKBP5	Peptidyl-prolyl cis-trans isomerase FKBP5;Peptidyl	Q13451;Q2TA84;Q53GX4;Q5TGM6;B7Z8G2;B7Z7Z8;F5H7R1	-0.198	1	6.092	0	0
SPTBN2	Spectrin beta chain, brain 2	O15020;A4QPE4	-0.198	1	7.178	5.966	0
RPL10	60S ribosomal protein L10;60S ribosomal protein L1	P27635;Q96L21;H7C2C5;H7C123	-0.197	29	8.544	8.221	0
PIH1D1	PIH1 domain-containing protein 1	Q9NWS0;B4DGN7	-0.197	1	5.943	0	0
EIF3L	Eukaryotic translation initiation factor 3 subunit	B0QY89;Q9Y262;B4DQF6;B4DYB2;G8JLH4;B3KPB9;B0QY90;B3KNG0	-0.196	30	7.59	7.509	0
HABP4	Intracellular hyaluronan-binding protein 4	Q5JVS0;B3KNW5;B3KRA3	-0.196	1	6.033	0	0
RNPS1	RNA-binding protein with serine-rich domain 1	D3DU92;Q15287;H3BTC0;H3BMM9;H3BMS0;H3BV80;H3BPG5;H3BR57	-0.196	1	6.412	6.345	0
UBE2V1	Ubiquitin-conjugating enzyme E2 variant 1;Ubiquiti	G3V2F7;H0YBX6;Q13404;A0M8W4;Q15819;Q5TGE0;D6RG00	-0.196	1	5.864	0	0.0001
RPS7	40S ribosomal protein S7	P62081;Q57Z92;B5MCP9	-0.194	20	8.482	7.96	0
RPL35	60S ribosomal protein L35	P42766;A4D2M5;F2Z388;H0Y3A0	-0.194	11	8.081	7.714	0
RPS29	40S ribosomal protein S29	P62273	-0.193	3	6.727	6.715	6e-05
RAB8B	Ras-related protein Rab-8B	Q92930;B4DMS1;F5GY21;H0YNE9	-0.193	1	5.84	0	0
TCP1	T-complex protein 1 subunit alpha	P17987;E7ERF2;E7EQR6;F5H282	-0.192	60	8.499	8.408	0
MAP7	Ensconsin	B2R704;Q14244;F8W783;B7Z400;E9PCP3;B7Z5S7;F5H1E2;B7Z3E1;B7Z3Y3;B7ZB64	-0.192	8	6.743	6.19	0
KDM1A	Lysine-specific histone demethylase 1A	O60341;F6S0T5;A8K2R3	-0.192	1	5.733	0	0
HEXIM1	Protein HEXIM1	B3KN49;O94992	-0.191	1	6.01	5.552	0
PA2G4	Proliferation-associated protein 2G4	Q9UQ80;F8VTY8;Q6PIN5;A8K6Y1;H0Y3X3;Q05D08;F8VRZ3;F8VR77	-0.19	53	8.74	8.568	0
SCARA3	Scavenger receptor class A member 3	Q6AZY7	-0.19	3	6.099	0	0
SMCHD1	Structural maintenance of chromosomes flexible hin	A6NHR9	-0.189	18	6.999	6.754	0
BSG	Basigin	I3NI00;P35613;Q54A51;B4DY23;B4DNE1;I3L4S8;I3L1R4;I3L192	-0.189	14	7.785	7.431	0
DOCK1	Dedicator of cytokinesis protein 1	B2RUU3;Q14185	-0.189	4	6.275	5.746	0
HSP90AB2P	Putative heat shock protein HSP 90-beta 2	Q58FF8	-0.187	3	6.977	6.731	0
FKBP8	Peptidyl-prolyl cis-trans isomerase FKBP8	Q14318;B2R8G6;B7Z6M0;C8C9T5	-0.185	6	6.986	0	0
WBP11	WW domain-binding protein 11	Q9Y2W2;B4DY34;F5H721;B4DMD3	-0.185	5	6.521	6.429	0
VPS8	Vacuolar protein sorting-associated protein 8 homo	C9JJN9;Q8N3P4;B3KPR6	-0.185	3	6.067	5.628	0
DNAJA2	DnaJ homolog subfamily A member 2	O60884	-0.184	5	6.591	6.049	0
SMARCA4	Transcription activator BRG1;Probable global trans	B9EGQ8;F5H0X5;Q9HBD4;A7E2E1;P51532;Q59FZ6;B4DSI8;B4E0F1;B3KNW7;P51531	-0.183	3	6.281	5.068	0
BRIX1	Ribosome biogenesis protein BRX1 homolog	Q8TDN6;A0JLQ5;B4E0B8;Q9NUW4	-0.182	15	7.494	7.291	0
SERBP1		D3DQ69;Q5VU21;Q63HR1	-0.181	1	6.1	0	0
SNRPA1	U2 small nuclear ribonucleoprotein A	P09661;Q53G21;Q53G61;H0YMA0;H0YLR3	-0.178	4	6.816	6.764	0
CLPTM1	Cleft lip and palate transmembrane protein 1	B3KQH2;O96005;B4E2X9;F5H8J3;B4DDS3;B7Z9X9	-0.177	14	7.107	0	0
SMC4	Structural maintenance of chromosomes protein 4;St	Q9NTJ3;B3KXX5;E9PD53;F5H0U7;B3KVJ5	-0.176	90	8.181	7.987	0
CCT8	T-complex protein 1 subunit theta	P50990;Q53HU0;G5E9B2;B4DEM7;Q7Z759;B4DQH4	-0.176	62	8.67	8.476	0
RPS4X	40S ribosomal protein S4, X isoform	B2R491;P62701;Q96IR1;Q53HV1	-0.176	36	8.642	8.469	0
MYBBP1A	Myb-binding protein 1A	Q9BQG0;I3L1L3;B4DZZ1;E7EN09	-0.175	24	7.326	7.004	0
OTUD4	OTU domain-containing protein 4	G3V0I6;Q01804	-0.174	3	6.314	5.824	0
MMS19	MMS19 nucleotide excision repair protein homolog	B4DQX2;Q96T76;B4E2I3;F8W9Y2;B3KPE5;H7C1W5	-0.173	2	6.109	0	0
LRRC1	Leucine-rich repeat-containing protein 1	A8K883;Q9BTT6	-0.173	1	5.794	0	0
TMEM163	Transmembrane protein 163	Q8TC26	-0.173	1	6.155	0	0
DENND6A	Protein FAM116A	Q8IWF6	-0.172	1	5.754	5.565	0
RPS20	40S ribosomal protein S20	P60866;E5RJX2;E5RIP1	-0.17	11	7.934	7.833	0
LMTK2	Serine/threonine-protein kinase LMTK2	Q8IWU2;A2VDI9	-0.17	1	5.622	0	0
PABPC4	Polyadenylate-binding protein 4	Q6IQ30;Q13310;B1ANR0;H0Y5F5;B1ANR7	-0.169	13	7.637	7.347	0
VPS52	Vacuolar protein sorting-associated protein 52 hom	Q8N1B4;B4DS44;B4DNI9;B4DTZ4;B3KMF7;B4E225	-0.162	1	6.077	0	0
RPL17	60S ribosomal protein L17	P18621;B4E3C2	-0.161	22	8.381	8.239	0
CDC42	Cell division control protein 42 homolog	B4E1U9;P60953;B4DMH5;B7ZAY4;E7ETU3;Q9UJM1;Q5JYX0	-0.161	2	6.504	0	0
PTPN11	Tyrosine-protein phosphatase non-receptor type 11	Q06124;B3GUD5	-0.159	6	6.766	6.131	0
FMR1		G8JL90;Q59GC1	-0.158	1	5.632	5.404	0
PRIM2	DNA primase large subunit	P49643;A8K7A0;Q5JU42	-0.156	12	7.423	6.92	0
MYO5C	Unconventional myosin-Vc	Q9NQX4	-0.156	3	6.281	5.646	0
CNOT1	CCR4-NOT transcription complex subunit 1	A5YKK6;F8WA87;B4DYL7;B5MDN3	-0.155	71	7.854	7.456	0
MED24	Mediator of RNA polymerase II transcription subuni	O75448;F5H0K1;B4DSQ6;B4E1A5;F8W9R9;B4DV99;F5H5K2;B4E0S3;F5H2D6;B9TX62;B9TX72;H0Y4Q9;F5H0M2;B9TX73;B9TX74	-0.155	1	5.595	0	4e-05
PAK2	Serine/threonine-protein kinase PAK 2;PAK-2p27;PAK	Q13177;A8K5M4	-0.155	1	6.111	0	0
RBM22	Pre-mRNA-splicing factor RBM22	Q9NW64;F5GWK3;E5RJW4	-0.154	5	6.657	6.272	0
FARSB	Phenylalanine--tRNA ligase beta subunit	Q9NSD9;Q9BR63;A8K666;B4DFM0;B7ZB32;F5H6Y1	-0.153	23	7.718	7.697	0
TRIM23	E3 ubiquitin-protein ligase TRIM23	A8K9U9;P36406	-0.153	1	6.243	6.093	0
FAM76B	Protein FAM76B	Q5HYJ3;F5GX09;B2R9C2;F5H5F4	-0.152	1	5.922	0	0
KARS	Lysine--tRNA ligase	Q15046;Q6ZTI3	-0.15	25	7.87	7.784	0
LTV1	Protein LTV1 homolog	Q96GA3	-0.15	6	6.962	6.188	0
SRP72	Signal recognition particle 72 kDa protein	O76094;Q71V07;Q7Z3C0;H0YH39;G5E9Z8;A0PJJ5;Q86X80;Q0D2M6;D6RDY6	-0.15	4	6.707	6.303	0
PSMA4	Proteasome subunit alpha type-4;Proteasome subunit	P25789;B2RDG0;Q7Z474;H0YN18;H0YL69;H0YMZ1;H0YMA1;H0YMI6;H0YKT8;H0YLC2	-0.148	13	7.803	7.733	0
HSPB1	Heat shock protein beta-1	P04792;B4DL87;F8WE04	-0.148	8	7.754	7.111	0
EXOC2	Exocyst complex component 2	B2RBE6;B3KPN7;Q96KP1;B4DZI7;G8JLK9	-0.147	6	6.684	6.281	0
PTGES3	Prostaglandin E synthase 3	B3KUY2;Q15185;B4DP11;B4DP21	-0.147	3	7.15	6.883	0
ECM29	Proteasome-associated protein ECM29 homolog	Q5VYK3;B3KXF2	-0.146	90	8.354	8.182	0
CLASP2	CLIP-associating protein 2	F5H604;E3W994;B2RTR1;E7EW49;E7ERI8;O75122;E9PBA6;Q96F87;B4DM73;F5H3X0;Q6N029	-0.146	8	6.603	5.631	0
CAPZA2	F-actin-capping protein subunit alpha-2	A4D0V4;P47755;Q53GC7;Q53GE2;F8W9N7;B4DG50;C9JUG7;B4DE01	-0.146	2	6.478	5.764	0
EDC4	Enhancer of mRNA-decapping protein 4	Q6P2E9	-0.145	71	8.103	7.673	0
KTN1	Kinectin	Q86UP2;B4DZ88;Q5GGW3	-0.145	58	7.824	6.18	0
DHX38	Pre-mRNA-splicing factor ATP-dependent RNA helicas	A8K6G9;Q92620;B4DET0;B4DM30;B4DVG8	-0.144	12	6.892	6.599	0
C16orf62	UPF0505 protein C16orf62	E7EWW0;Q7Z3J2;F5H7K1;G5E9I3;B3KT69;C9J7I2;H3BV68	-0.143	29	7.706	6.198	0
ILF2	Interleukin enhancer-binding factor 2	F4ZW62;Q12905;Q53FG3;B4DY09;F4ZW63	-0.143	17	8.321	8.146	0
SNRNP200	U5 small nuclear ribonucleoprotein 200 kDa helicas	O75643;A4FU77	-0.142	109	8.365	8.146	0
RPS5	40S ribosomal protein S5;40S ribosomal protein S5,	P46782;Q53G25	-0.141	25	8.336	8.108	0
OCLN	Occludin	I3L291;Q16625;A8K3T2	-0.139	7	6.824	0	0
AP2A1	AP-2 complex subunit alpha-1	O95782	-0.138	16	7.299	6.623	0
RPL22	60S ribosomal protein L22	P35268;Q7Z4W8	-0.138	7	8.351	8.162	0
RAP1B	Ras-related protein Rap-1b;Ras-related protein Rap	P61224;B4DQI8;B4DW94;A6NIZ1;F5H7Y6;E7ESV4;B4DW74;F5GX62;Q9BXV4;B7ZAY2;F5H147;F5H004;F5GZG1;B7ZB78;F5H823;F5H6R7	-0.138	1	6.484	0	0
RPS12	40S ribosomal protein S12	P25398	-0.137	16	7.846	7.373	0
EEF1A1	Elongation factor 1-alpha 1;Elongation factor 1-al	P68104;Q53HM9;Q53HQ7;Q6IPS9;Q6IPT9;Q53G85;Q6IPN6;Q53GA1;Q53HR5;A8K9C4;Q5VTE0;Q6IQ15;Q53G89;Q9H2I7;F8W6I0;B4DV42;Q96RE1;B4DNE0;Q8IUB0;Q504Z0;Q6P4C9;Q9NZS6;Q16577;B4E2C5;Q96CD8;Q6P082;Q8TBL1;Q96C29	-0.136	114	9.281	8.94	0
MPP6	MAGUK p55 subfamily member 6	Q9NZW5;B8ZZG1;C9J4Q3	-0.136	5	6.59	5.193	0
ACAA1	3-ketoacyl-CoA thiolase, peroxisomal	P09110;B4DEN6;F5GXL8;G5E935;Q96CA6;Q8NCW8;H7C131;C9JDE9;H0Y4D4;B4DVF4;O43203;B4E072	-0.135	1	5.865	0	0
RPS3	40S ribosomal protein S3	P23396;Q53G83;E9PL09;E9PPU1;H0YEU2;E9PL45;H0YCJ7;F2Z2S8;Q9NQS8	-0.134	39	8.695	8.522	0
B3KS36		B3KS36	-0.133	2	6.495	6.232	0
SRRM1	Serine/arginine repetitive matrix protein 1	B7Z7U0;E9PCT1;A9Z1X7;Q8IYB3	-0.132	10	7.285	7.12	0
YIF1B	Protein YIF1B	Q5BJH7;H7BXS8;B7Z961	-0.132	1	5.95	5.607	0
RTCB	tRNA-splicing ligase RtcB homolog	Q9Y3I0;B4DNA0	-0.131	36	8.275	7.941	0
RPS10	40S ribosomal protein S10	P46783;Q59GE4;F6U211	-0.131	16	8.08	7.938	0
ARPC1A	Actin-related protein 2/3 complex subunit 1A	Q92747;Q59GQ0;Q53GB6;B4DLQ7;E9PF58	-0.131	14	7.472	7.135	0
B3GALT6	Beta-1,3-galactosyltransferase 6	Q96L58;Q499Z2	-0.131	2	6.279	0	0
PRIC295	Translational activator GCN1	E1NZA1;Q92616	-0.13	122	8.305	8.221	0
PSMA5	Proteasome subunit alpha type-5;Proteasome subunit	P28066;Q5U0A0;B4E2V4	-0.13	17	7.991	7.835	0
REXO4	RNA exonuclease 4	Q9GZR2;B4DJ95;B4E331	-0.13	11	7.037	5.914	0
EXTL1	Exostosin-like 1	Q92935	-0.13	1	5.664	0	0.00152
RPL26	60S ribosomal protein L26	P61254;Q6IBH6	-0.128	23	8.247	8.14	0
HLA-C		C0KK01;C9E1I4	-0.128	1	6.328	0	0
APPL1	DCC-interacting protein 13-alpha	Q9UKG1;B4DQX8	-0.127	1	5.435	0	0
EIF2S1	Eukaryotic translation initiation factor 2 subunit	P05198;Q53XC0;G3V4T5;H0YJS4	-0.126	12	7.503	7.284	0
POLR1C	DNA-directed RNA polymerases I and III subunit RPA	O15160;Q5JTE4;Q96HT3;E7EQB9;B4DEC2;H0Y723;Q5JTE2;D6RDJ3	-0.126	5	6.537	5.391	0
TRMT2A	tRNA (uracil-5-)-methyltransferase homolog A	F2Z2W7;Q8IZ69	-0.126	1	6.017	5.584	0
GAPDH	Glyceraldehyde-3-phosphate dehydrogenase	P04406;Q2TSD0;E7EUT4;E7EUT5;Q0QET7	-0.124	123	9.501	9.243	0
PSMB2	Proteasome subunit beta type-2;Proteasome subunit	P49721;B7Z478;Q59FJ0	-0.124	8	7.668	7.629	0
EDF1	Endothelial differentiation-related factor 1	O60869	-0.124	2	6.542	6.339	0
PSMB4	Proteasome subunit beta type-4	P28070;B4DFL3	-0.122	10	7.762	7.53	0
STRBP	Spermatid perinuclear RNA-binding protein	Q96SI9	-0.122	2	7.11	6.757	0
FKBP4	Peptidyl-prolyl cis-trans isomerase FKBP4;Peptidyl	Q02790;B2R9U2	-0.121	23	7.749	7.126	0
MCFD2	Multiple coagulation factor deficiency protein 2	Q8NI22;B4DF17	-0.121	1	6.123	0	0.00052
C14orf166	UPF0568 protein C14orf166	Q549M8;Q5RLJ0;Q9Y224;G3V4C6	-0.12	11	7.573	7.317	0
KLC4	Kinesin light chain 4	Q9NSK0;B4DME9	-0.12	2	6.075	5.771	0
OCRL	Inositol polyphosphate 5-phosphatase OCRL-1	Q01968;Q504W7	-0.12	2	5.859	5.55	0
EIF3I	Eukaryotic translation initiation factor 3 subunit	Q13347;Q5U0F4;Q53HU7	-0.119	11	7.379	7.067	0
RPL7L1	60S ribosomal protein L7-like 1	Q6DKI1;B7Z652;B7Z4G0	-0.119	2	6.669	6.445	0
TBL1XR1	F-box-like/WD repeat-containing protein TBL1XR1;F-	Q9BZK7;B7Z475;O60907;Q59F53;C9IYU9;C9JBN1;C9JCK0;C9JLJ1	-0.117	1	5.543	5.463	0
CSNK1D	Casein kinase I isoform delta	P48730;B4E0G1;H7BYT1;Q59FJ7;B4DIJ9	-0.115	2	6.387	5.688	0
RPS18	40S ribosomal protein S18	P62269	-0.114	25	8.287	8.165	0
TMCO1	Transmembrane and coiled-coil domain-containing pr	Q9UM00;B7Z591;C9JX01	-0.114	3	6.803	0	0
HARS	Histidine--tRNA ligase, cytoplasmic	P12081;D6REN6;Q52NV4;B4DDD8;B4DY73;B3KWE1;B4DHQ1;B4E1C5;B4DEA2;E7ETE2;C9JWK3	-0.111	24	7.789	7.546	0
PSMB5	Proteasome subunit beta type-5	P28074;E9PAV2	-0.111	13	7.85	7.792	0
PRPF8	Pre-mRNA-processing-splicing factor 8	Q6P2Q9;B4DK16	-0.109	119	8.301	8.151	0
RTTN	Rotatin	Q86VV8;C9JTR3	-0.109	4	7.29	7.255	0
FARSLA	Phenylalanine--tRNA ligase alpha subunit	Q6IBR2;Q9Y285;B4E363	-0.108	19	7.612	7.209	0
CCDC22	Coiled-coil domain-containing protein 22	O60826;B7ZAR0;F5GXW9;B4DPB6	-0.107	20	7.639	6.571	0
PSMA7	Proteasome subunit alpha type-7;Proteasome subunit	O14818;Q05DH1;H0UI83;Q5JXJ2	-0.107	16	8.031	7.929	0
WDR77	Methylosome protein 50	Q9BQA1;B4DP38;H0Y711;Q5QNY9;B4DJP0	-0.107	2	6.636	6.465	0
HDAC1	Histone deacetylase 1;Histone deacetylase	Q13547;Q6IT96;F5GXM1;B5BU61;B4DRG0;Q5HYD4;B4DSK9;Q5TEE2;B7Z3S4	-0.106	1	5.912	5.685	0
TEX10	Testis-expressed sequence 10 protein	Q9NXF1;B4DQR0;E7ERG2	-0.105	9	6.968	6.607	0
EXT2	Exostosin-2	C9JU51;D3DR24;Q6NUL1;Q93063;E9PNL9	-0.104	1	5.748	0	2e-05
EPHA2	Ephrin type-A receptor 2	P29317;B4DL04;Q96HF4	-0.098	6	6.614	0	0
GIGYF2	PERQ amino acid-rich with GYF domain-containing pr	Q6Y7W6;B9EG55;E9PBB0;I1E4Y6;E7ESB6;F5H3C2;B4DRT8;C9JHW1;B4DZM1;E9PC50	-0.096	20	7.229	6.956	0
TROVE2	60 kDa SS-A/Ro ribonucleoprotein	P10155;Q5LJ99;Q86WL3;Q5LJA0;Q5LJ98;Q86WL4;Q5LJ97	-0.096	8	7.009	6.872	0
RFC4	Replication factor C subunit 4	P35249;C9JZI1;B4DM41;C9J8M3;C9JTT7	-0.096	7	7.005	6.961	0
SNCA	Alpha-synuclein	P37840;H6UYS0;E7EPV7;H6UYS5;Q4W5L2;H6UYS7	-0.096	1	5.86	0	0
UBA1	Ubiquitin-like modifier-activating enzyme 1	P22314;B4DL67;B4DDE4	-0.095	67	8.335	8.081	0
DDX46	Probable ATP-dependent RNA helicase DDX46	A8K6X3;Q7L014;D3DQA6	-0.095	16	7.106	6.705	0
DCAF7	DDB1- and CUL4-associated factor 7	P61962;E9PCY4;B4DH46	-0.094	1	5.941	5.88	0
CEP131	5-azacytidine-induced protein 1	Q9UPN4;B2RN10;I3L2J8;I3L2X7	-0.093	15	6.97	6.723	0
PSMA3	Proteasome subunit alpha type-3;Proteasome subunit	P25788;Q6IB71	-0.093	11	7.652	7.598	0
UBE2K	Ubiquitin-conjugating enzyme E2 K	P61086;C9JGP1;B4DIZ2;D6RDM7	-0.093	1	5.651	0	0
RPS15	40S ribosomal protein S15	P62841	-0.092	13	7.751	7.409	0
STK26	Serine/threonine-protein kinase MST4;Serine/threon	B4E0Y9;Q9P289;Q8NBY1;Q499L9;Q9NWX4;O00506;Q96BA2;B4DVS7;A8K6Z3;B3KRS6;F5H0B2;B4DMA5;B4E185;B7Z9K1;Q5CZ67;H7C279;Q96SR7;C9J232;C9JCC0;C9J6L2;C9JDH9	-0.092	1	5.641	0	0
RPL36A	60S ribosomal protein L36a	P83881;H0Y5B4;H7BZ11;B2REA7	-0.091	2	7.266	7.078	0
WDR59	WD repeat-containing protein 59	Q6PJI9;H3BMH3;H3BNY4	-0.091	2	6.147	0	0
NPM1	Nucleophosmin	P06748;A4ZU86;Q9BTI9	-0.09	26	8.021	7.639	0
FAM98A	Protein FAM98A	Q8NCA5;E9PH82;B4DY25;B4DT23	-0.089	8	7.312	6.957	0
CTTN	Src substrate cortactin	Q14247;Q53HG7;Q76MU0;H7C314	-0.087	20	7.538	6.552	0
CDK9	Cyclin-dependent kinase 9	B2R9L6;B5BU53;P50750	-0.087	4	6.37	0	0
CDC42BPB	Serine/threonine-protein kinase MRCK beta	A9JR72;Q9Y5S2	-0.086	19	7.247	7.037	0
ZC3H18	Zinc finger CCCH domain-containing protein 18	B4DTK7;E7ERS3;Q86VM9;B3KRL4;H3BRH3	-0.086	1	5.79	0	1e-05
Sep-11	Septin-11	D6RER5;Q9NVA2;D6RGI3;D6RDU5	-0.085	11	7.3	6.822	0
PDHX	Pyruvate dehydrogenase protein X component, mitoch	B2R673;O00330;E9PB14;B4DW62;E9PBP7;H0YD97	-0.085	1	5.319	0	0
SNRPB2	U2 small nuclear ribonucleoprotein B	P08579;B5BTZ8;Q86YK2	-0.084	3	6.725	5.768	0
DHX9	ATP-dependent RNA helicase A	Q08211;F5GXA5;Q58F26	-0.083	154	8.972	8.773	0
PLOD3	Procollagen-lysine,2-oxoglutarate 5-dioxygenase 3	B3KQQ3;O60568;H7C2V1;Q9UG85	-0.083	1	5.898	0	0
DOCK7	Dedicator of cytokinesis protein 7	Q96N67;H0Y7L2	-0.079	34	7.381	6.857	0
DDX19B	ATP-dependent RNA helicase DDX19B;ATP-dependent RN	H3BQK0;Q53G16;Q9UMR2;Q2NL95;Q7Z4W5;Q9HBZ9;Q9NUU7;B4DXS6;E7EMK4;B4DS24;I3L0H8;H3BN59;H3BMQ5;H3BTB3	-0.079	1	5.892	0	0
PIGK	GPI-anchor transamidase	Q92643;A6NEM5;B4E2M3;B1AK81	-0.079	1	6.181	0	0
B4DQB8		B4DQB8	-0.077	47	8.696	0	0
RCC2	Protein RCC2	Q9P258;A5PLK7	-0.075	29	8.03	7.784	0
TOMM34	Mitochondrial import receptor subunit TOM34	Q15785;B4DXU3	-0.075	8	7.001	6.789	0
FASN	Fatty acid synthase;[Acyl-carrier-protein] S-acety	P49327	-0.074	114	8.403	8.364	0
EFTUD2	116 kDa U5 small nuclear ribonucleoprotein compone	Q15029;B3KX19;B4DK30;A8KAP3;Q6IBM8;B4DZB1;Q8IXJ3;B4DMC0;B3KWY2	-0.074	58	8.001	7.831	0
EIF2S2	Eukaryotic translation initiation factor 2 subunit	P20042;Q6IBR8;B5BU01;Q96I16	-0.073	14	7.663	7.551	0
METAP1	Methionine aminopeptidase 1;Methionine aminopeptid	P53582;F5GXS7;Q5CZ91;H0Y955	-0.073	6	6.934	6.394	0
PSMD12	26S proteasome non-ATPase regulatory subunit 12	O00232	-0.071	33	7.818	7.772	0
DHX30	Putative ATP-dependent RNA helicase DHX30	Q7L2E3;H7BXY3	-0.07	24	7.33	7.264	0
ZNF9		Q4JGY1	-0.07	5	7.209	7.046	0
SLC29A1	Equilibrative nucleoside transporter 1	B3KQV7;Q99808	-0.07	3	6.421	5.783	0
MCMBP	Mini-chromosome maintenance complex-binding protei	Q9BTE3	-0.069	1	5.914	0	0
EIF2S3	Eukaryotic translation initiation factor 2 subunit	P41091;A8K2Y2;B2R5N2;Q53HK3;Q2VIR3;F8W810	-0.068	25	8	7.807	0
ACTR3	Actin-related protein 3	P61158;B4DXW1;Q59FV6;F5H3P5;B4DT29;B4DTI0	-0.068	19	7.956	7.784	0
ALDOA	Fructose-bisphosphate aldolase A;Fructose-bisphosp	P04075;H3BQN4;H3BPS8;H3BR04;H3BUH7;H3BMQ8	-0.067	43	8.805	8.594	0
EIF2AK2	Interferon-induced, double-stranded RNA-activated	P19525;B7ZKK7;Q8IW76;E9PC80;Q7Z6F6;Q05CP4;Q6PK38	-0.067	21	7.851	7.541	0
TMPO	Lamina-associated polypeptide 2, isoform alpha;Thy	P42166	-0.065	5	6.803	0	0
RNMT	mRNA cap guanine-N7 methyltransferase	A8K946;O43148;Q05D80;B7Z3U8;F5H2D9	-0.065	2	6.111	5.663	0
PLP2	Proteolipid protein 2	Q04941	-0.064	3	7.497	6.321	0
KPNA3	Importin subunit alpha-3;Importin subunit alpha	O00505;Q8IYQ9;Q53F09	-0.064	2	6.094	0	0
KNTC1	Kinetochore-associated protein 1	P50748;B4E0D8;E7ES84	-0.063	8	6.562	6.449	0
ATP1B1	Sodium/potassium-transporting ATPase subunit beta-	A3KLL5;P05026;Q6LEU2;A6NGH2;B7Z9S8	-0.063	5	7.197	6.883	0
OK/KNS-cl.6		Q8NI62	-0.062	1	6.666	0	0
ELP3	Elongator complex protein 3	Q9H9T3;B4DKA4;B4DIG1;B4DPB7;B4DE19;B4DXV1	-0.061	3	6.291	5.863	0
NAT10	N-acetyltransferase 10	Q9H0A0;E7ESU4;E9PMN9	-0.06	32	7.588	7.534	0
STRAP	Serine-threonine kinase receptor-associated protei	B4DNJ6;Q9Y3F4;B0AZV0	-0.06	9	7.293	6.591	0
CACYBP	Calcyclin-binding protein	Q5R371;Q9HB71;Q6NVY0;B3KSF1;Q5R370	-0.06	7	7.525	6.801	0
EIF4A2	Eukaryotic initiation factor 4A-II	Q14240;E7EQG2;Q9NZE6	-0.06	2	6.224	6.05	0
IKBKAP	Elongator complex protein 1	Q4LE38;O95163;Q8N516;B4E3I9;B3KXE7;F5H2T0;Q68DI5	-0.059	26	7.453	7.275	0
FGG	Fibrinogen gamma chain	C9JC84;P02679;C9JEU5;Q7Z664;D3DP16;C9JU00;C9JPQ9	-0.058	1	7.007	6.728	0
POLR2A	DNA-directed RNA polymerase II subunit RPB1	P24928	-0.056	13	6.799	6.252	0
ARFGEF2	Brefeldin A-inhibited guanine nucleotide-exchange	Q9Y6D5;F5H3H3;Q86TH5	-0.056	9	6.729	6.122	0
BOP1	Ribosome biogenesis protein BOP1	B2RDN4;Q14137;A8K3R2;B4DEN9;Q96Q25;Q4G0D9;Q6DKJ9	-0.056	5	6.724	6.695	0
TELO2	Telomere length regulation protein TEL2 homolog	Q9Y4R8;B4DFV7;B4DXS2;H3BRS3	-0.056	1	5.771	0	0
PKM	Pyruvate kinase isozymes M1/M2;Pyruvate kinase	P14618;E9PF79;B4DNK4;Q8WUW7;H3BQ34	-0.055	79	8.767	8.65	0
NUSAP1	Nucleolar and spindle-associated protein 1	A8K4B4;Q9BXS6;E9PB35;B4DDF1;E7ERR5	-0.055	5	6.537	5.594	0
DNM2	Dynamin-2	E9PEQ4;F5H4R9;P50570;A8K1B6;Q59G96;H3BLY9	-0.054	20	7.508	6.879	0
SEPT6	Septin-6	Q8NFH9;B4DZW0;F5H1J5;Q6B514;Q14141;B1AMS2;Q548C9;Q541S4;Q6NT82;Q8NFI0;Q8NFI2;B4DPT4;B4E049	-0.054	2	6.482	5.622	0
TCEB2	Transcription elongation factor B polypeptide 2	B7WPD3;Q15370;B8ZZU8;I3L0M9	-0.054	2	6.541	6.394	0
COMMD3	COMM domain-containing protein 3	Q9UBI1;E9PC68;H0Y6Z9;Q5T8Y8;H0Y4W0;Q5T8Z0;B3KY73	-0.052	4	6.937	0	0
ENAH	Protein enabled homolog	Q8N8S7;A8K2B4;D0PQI2;H0YH67	-0.052	3	6.36	0	0
ANP32B	Acidic leucine-rich nuclear phosphoprotein 32 fami	Q92688;Q53F35;Q5T6W8	-0.049	4	7.107	7.039	0
CCNB1	G2/mitotic-specific cyclin-B1	P14635;A8K066;H1UBN2;E9PC90;Q5TZP9	-0.048	4	6.677	5.667	0
EIF4G3	Eukaryotic translation initiation factor 4 gamma 3	H7BYW0;Q59GJ0;O43432;Q504Z1;F5H564;B4DH17;B4DZE1	-0.047	26	7.322	6.925	0
CDK12	Cyclin-dependent kinase 12	Q9NYV4	-0.047	8	6.802	6.394	0
PEX14	Peroxisomal membrane protein PEX14	O75381;B7Z4Z4;F5H4J2	-0.047	7	6.815	0	0
ACTR2	Actin-related protein 2	E9PF41;P61160;B4DHK9;G3V1L8;Q8IY98;B4DWQ5;F5H6T1	-0.044	15	7.67	7.527	0
DHX36	Probable ATP-dependent RNA helicase DHX36	Q9H2U1;F5GZS0;B7Z8P5;E7EWK3	-0.044	8	6.914	6.481	0
PES1	Pescadillo homolog	B2RDF2;O00541;B5MCF9;B3KXD6;B3KTZ6	-0.044	6	6.86	6.839	0
PHF6	PHD finger protein 6	Q8IWS0;E9PC97;B4E0G4;Q5JRC6;A8K230;B4E138	-0.043	13	7.382	7.18	0
API5	Apoptosis inhibitor 5	Q9BZZ5;G3V1C3;B4E283;H0YER7	-0.043	12	7.386	7.307	0
PAICS	Multifunctional protein ADE2;Phosphoribosylaminoim	P22234;E9PBS1;B4DGX3;D6RF62	-0.042	28	8.346	8.075	0
EDRF1	Erythroid differentiation-related factor 1	Q3B7T1;F8W695;E9PJ07;H0Y353;O43599	-0.042	1	5.489	0	0
PPAT	Amidophosphoribosyltransferase	A8K4H7;Q06203;Q53H22	-0.04	8	6.971	6.888	0
NUFIP2	Nuclear fragile X mental retardation-interacting p	A1L3A7;Q7Z417	-0.039	7	6.975	6.895	0
SV2A	Synaptic vesicle glycoprotein 2A	A8K6Q3;Q7L0J3	-0.039	3	6.2	5.381	0
LCLAT1	Lysocardiolipin acyltransferase 1	Q6UWP7;A6H8Z7;B4DLE7;B4DM26	-0.039	1	5.677	0	0.00027
STAU2	Double-stranded RNA-binding protein Staufen homolo	E9PF26;Q9NUL3;E9PH62;E7EVJ4;B7Z8B4;E9PEI3;E7EPX0;Q4LE57;A8K276;F8VPI7;Q2TBD5;E9PF50;B7Z1I6;E7ER74;B7Z292;E5RJN7;G5EA18;B7Z1P6;E7EVI1	-0.038	5	6.589	6.149	0
TCF25	Transcription factor 25	Q9BQ70;H3BTU3;H3BSP8;Q9H7D3;H3BMJ8;H3BS87	-0.036	2	6.34	0	0
SFPQ	Splicing factor, proline- and glutamine-rich	P23246;Q9BSV4;Q86VG2;Q6PIX2	-0.035	62	8.409	8.007	0
EIF4B	Eukaryotic translation initiation factor 4B	B4DRM3;E7EX17;P23588;B4DEP6;E7EPC9;B4DS13;F8VX11;F8VP89;Q7Z5Y0;F8VSC7;F8W0K0	-0.035	3	6.61	6.043	0
HSP90AA1	Heat shock protein HSP 90-alpha	P07900;Q2VPJ6;Q8TBA7;O75322;Q86U12;Q96HX7	-0.034	49	8.245	8.004	0
VAC14	Protein VAC14 homolog	Q08AM6;B4DMP4	-0.034	21	7.503	6.507	0
MIOS	WD repeat-containing protein mio	B4DGE7;Q9NXC5	-0.034	4	6.421	6.245	0
CYFIP1	Cytoplasmic FMR1-interacting protein 1	Q7L576;B3KWV6;E7EQ04	-0.033	10	6.879	6.606	0
GPS1	COP9 signalosome complex subunit 1	Q13098;A8K070;B4DND6;C9JFE4	-0.033	4	6.598	6.178	0
SNW1	SNW domain-containing protein 1	Q13573;Q6I9S2;B4DY36;B7Z9X2;G3V3A4;G3V4X8;B4DEG7;Q9ULA6	-0.032	3	6.684	6.55	0
Q08ES8		Q08ES8	-0.032	1	6.53	6.182	0
LUC7L3	Luc7-like protein 3	O95232;A8K3C5;Q86Y74;F5H1W9;Q6PKC2;D6RDI2;B4DJ96	-0.031	7	6.961	6.664	0
SMU1	WD40 repeat-containing protein SMU1	A0MNN4;Q2TAY7;B4E3L0	-0.03	10	6.942	6.83	0
YBX1	Nuclease-sensitive element-binding protein 1	P67809;Q05D43;Q6PKI6;H0Y449;E7ETA0;Q7KZ24;C9J5V9	-0.029	38	8.472	8.238	0
EGFR	Epidermal growth factor receptor	A8K2T7;A9CB80;P00533;Q2TTR7;F2YGG7;E9PFD7;B7Z2I3;E7BSV0;Q504U8;H0Y3N3;Q59FL8;Q68GS6	-0.029	18	7.142	5.766	0
EPB41L3		A8K968;B3KY28;B2RB02;B7Z8M8	-0.029	11	7.047	6.631	0
ATXN2	Ataxin-2	Q99700;H0YH87;Q2M2R5;F8VQP2;F8WB06;Q24JQ7;B3KT59	-0.029	10	6.94	6.663	0
SBDS	Ribosome maturation protein SBDS	Q9Y3A5	-0.028	8	7.193	7.138	0
DPYSL5	Dihydropyrimidinase-related protein 5	Q9BPU6;Q53SW3	-0.028	6	6.91	6.066	0
NECTIN2	Poliovirus receptor-related protein 2	Q92692;A8K5L5;Q9UEI6	-0.028	1	5.544	0	0
SLK	STE20-like serine/threonine-protein kinase	Q9H2G2	-0.027	17	7.084	6.708	0
TMA16	Translation machinery-associated protein 16	H0Y9X1;Q96EY4;D6RA57;B7Z504	-0.027	1	6.01	0	0
ARCN1	Coatomer subunit delta	B0YIW6;B0YIW5;P48444;Q6MZV5;B4E1X2;E9PEU4	-0.026	11	7.173	6.319	0
RPS21	40S ribosomal protein S21	P63220;Q6FGH5;Q8WVC2;Q9BYK1	-0.025	2	6.385	0	0
AP1B1		Q86X54;F8WDL0	-0.025	1	6.94	6.357	0
NCAPD3	Condensin-2 complex subunit D3	P42695;G3V1A9	-0.024	12	6.882	6.803	0
RAN	GTP-binding nuclear protein Ran	B5MDF5;A8K3Z8;P62826;F5H018;H0YFC6	-0.024	10	7.673	7.434	0
VCP	Transitional endoplasmic reticulum ATPase	P55072;Q96IF9;Q0IIN5;Q9NTC4	-0.021	81	8.35	8.171	0
PSMA2	Proteasome subunit alpha type-2;Proteasome subunit	P25787;Q53GF5;C9JCK5	-0.019	15	7.807	7.331	0
PLCB3	1-phosphatidylinositol 4,5-bisphosphate phosphodie	Q01970;Q8N1A4;G5E960	-0.019	8	6.749	5.953	0
CAMSAP3	Calmodulin-regulated spectrin-associated protein 3	Q9P1Y5;D6W648	-0.019	1	5.668	0	0
ZC3H7A	Zinc finger CCCH domain-containing protein 7A	Q8IWR0;I3L2K5;Q9NXC8	-0.018	5	6.515	6.182	0
DHCR24	Delta(24)-sterol reductase	Q15392;B7Z817;Q3LIE7;B7ZAV4;B7Z919;F5H0H1	-0.018	3	6.52	0	0
ARFGAP1	ADP-ribosylation factor GTPase-activating protein	Q8N6T3;Q53F62;E7EV62;F8VWH9;B7Z3U0;B7ZBI2;F8W1U7;E5RHC5;E5RHT6;B7Z8H8	-0.017	12	7.404	6.16	0
ASCC2	Activating signal cointegrator 1 complex subunit 2	Q9H1I8;F5H6J9;B7Z8E0	-0.017	8	6.836	6.581	0
PRRC2A	Protein PRRC2A	P48634;C9JD87;C9JI26;C9JI93;C9JXZ3;C9JTL3;C9J1F6;C9J9U2;C9JB33;C9JTM3;C9J6L0	-0.016	37	7.689	7.627	0
GPKOW	G patch domain and KOW motifs-containing protein	Q92917	-0.016	6	6.75	5.697	0
SKP1	S-phase kinase-associated protein 1	E5RJR5;P63208;F8W8N3;E7ERH2;E5RGM3;P78561	-0.015	2	6.473	6.182	0
TSR1	Pre-rRNA-processing protein TSR1 homolog	Q2NL82	-0.013	16	7.315	6.933	0
CEP250	Centrosome-associated protein CEP250	Q9BV73	-0.013	2	6.92	0	0
PRPF6	Pre-mRNA-processing factor 6	O94906	-0.01	35	7.737	7.515	0
PSMD13	26S proteasome non-ATPase regulatory subunit 13	Q9UNM6;Q53GN6;B2RBM7;Q9Y6E3;B4DJ66;E9PL38;H0YD73	-0.01	18	7.752	7.613	0
RHOC	Rho-related GTP-binding protein RhoC	E9PN11;P08134;Q5JR08;E9PQH6	-0.01	2	6.517	0	0
IQGAP1	Ras GTPase-activating-like protein IQGAP1	P46940;A4QPB0;H0YLE8;B4E2M0;Q6P1N4	-0.008	87	8.193	7.977	0
CCDC93	Coiled-coil domain-containing protein 93	Q567U6;F8W9X7	-0.008	22	7.556	5.395	0
PSMD7	26S proteasome non-ATPase regulatory subunit 7	B2RD27;P51665;B4DXI8;H3BTM8;H3BNT7	-0.008	13	7.543	7.267	0
TH1L	Negative elongation factor C/D	H0UI80;Q8IXH7	-0.008	9	7.103	6.791	0
B0AZS5		B0AZS5	-0.006	1	5.966	5.513	0
CLASP1	CLIP-associating protein 1	Q7Z460;F8WA11;A2RU21;F5GWS0;B7ZLX3;E7EUA5;B7Z7Q8;F5GWM7;B7Z5R7;F5H2E2;B7Z4E5	-0.005	10	6.813	6.409	0
IQGAP2	Ras GTPase-activating-like protein IQGAP2	Q13576;E7EWC2;B7Z7U6;D6R939;Q59HA3	-0.005	1	6.146	6.11	0
IRAK1	Interleukin-1 receptor-associated kinase 1	P51617;D3YTB5;H7C224;H7C2I6	-0.004	2	6.124	0	0
PROCR	Endothelial protein C receptor	Q9UNN8	-0.003	1	5.891	0	0
USP39	U4/U6.U5 tri-snRNP-associated protein 2	Q53GS9;B9A018;B8ZZD1;G5E9H0;B7Z7L9;B3KM40;B4DHT4;B3KMG1;B3KPG7	-0.002	15	7.417	7.328	0
PSMB1	Proteasome subunit beta type-1;Proteasome subunit	P20618;Q53FT8;H0Y3J2;Q59GN1	-0.002	13	7.987	7.933	0
CCDC88A	Girdin	Q3V6T2;D6W5D1;B7ZM78;Q6DCA5;Q9UI01;O14997	-0.002	10	6.71	6.319	0
PSMD11	26S proteasome non-ATPase regulatory subunit 11	Q53FT5;O00231;B4DTS5	-0.001	28	8.035	7.956	0
ARPC2	Actin-related protein 2/3 complex subunit 2	O15144;Q53R19;Q9BXV5	-0.001	11	7.457	7.455	0
WDR18	WD repeat-containing protein 18	Q9BV38	0	8	7.034	6.863	0
DNAJC2	DnaJ homolog subfamily C member 2	Q99543;Q08AR5	0	5	6.723	6.705	0
KNOP1	Protein C16orf88	Q1ED39	0	5	6.625	6.433	0
SMN1	Survival motor neuron protein	E7EQZ4;Q16637;B4DP61;I3QJX9;I2E4T1;I3QJX8	0	1	6.402	5.992	0
CSNK2A2	Casein kinase II subunit alpha	H3BV19;P19784;H3BSA1	0	0	5.386	0	0
PKP3	Plakophilin-3	F8J390;Q9Y446;E9PK71;E9PKC4;E9PRW6	0	0	5.899	0	0
SLC31A1	High affinity copper uptake protein 1	O15431;Q5T1M3;Q6P708	0	0	6.02	0	2e-05
ATG9A	Autophagy-related protein 9A	Q7Z3C6;A8K140;B3KPP7;B4DYN3	0.001	166	9.033	7.189	0
COMMD9	COMM domain-containing protein 9	Q53FR9;Q9P000;B4DQW0	0.001	4	6.899	0	0
ASCC3	Activating signal cointegrator 1 complex subunit 3	Q8N3C0;B4DR60	0.002	74	7.866	7.621	0
DDX1	ATP-dependent RNA helicase DDX1	A3RJH1;Q92499;F1T0B3;B4DPN6;B4DME8;B4DP70	0.002	50	8.337	8.038	0
PSMD6	26S proteasome non-ATPase regulatory subunit 6	Q15008;C9IZE4;Q6UV22;E9PHI9;B3KT66	0.003	26	8.044	7.816	0
F11R	Junctional adhesion molecule A	B7Z5W1;Q6FIB4;Q9Y624;D3DVF0;Q9Y5B2;B7Z941	0.004	8	7.268	6.47	0
LDHB	L-lactate dehydrogenase B chain;L-lactate dehydrog	P07195;Q5U077;A8MW50;C9J7H8;F5H793	0.006	37	8.348	8.318	0
WDR57	U5 small nuclear ribonucleoprotein 40 kDa protein	A0MNP2;Q96DI7;B2R9I9;B4DQJ1	0.006	12	7.353	6.786	0
VPS50	Coiled-coil domain-containing protein 132	Q96JG6;A7MD03;B3KX22;F5H5U7;D6W5Q7;B4DS55;Q5JPD9;H0Y7Q2;Q75N11;Q9NXR2	0.006	1	5.605	0	0
ADRM1	Proteasomal ubiquitin receptor ADRM1	Q16186;E9PEC0;Q68E00;B4DMP7	0.007	8	7.432	7.258	0
KCTD12	BTB/POZ domain-containing protein KCTD12	B3KY04;Q96CX2	0.007	2	6.34	5.98	0
UBE2O	Ubiquitin-conjugating enzyme E2 O	Q9C0C9	0.007	2	6.086	5.809	0
Sep-09	Septin-9	Q9UHD8;Q1WWK5	0.008	6	6.913	5.991	0
UCHL5	Ubiquitin carboxyl-terminal hydrolase isozyme L5	Q5LJA9;Q5LJA5;Q9Y5K5;E9PGR0;B2RB07;Q5LJB0;H0Y6Y4;Q5LJA3;B7Z9U9;B4DW59;H0Y4E0;Q5LJB2	0.009	7	6.993	6.809	0
TAOK1	Serine/threonine-protein kinase TAO1	Q7L7X3	0.011	1	5.555	5.551	0
GPC4	Glypican-4;Secreted glypican-4	O75487;B4E2C0;Q86SV6;F5H5T3	0.012	1	5.35	0	0
ANK2		E9PHW9;B7Z636	0.013	2	5.966	5.36	0
WASH6P	WAS protein family homolog 6	I3L0A4;Q9NQA3;A9QQ22;A9QQ23	0.015	1	5.606	5.372	0
ADSL	Adenylosuccinate lyase	P30566;B4DP46;E7ERF4;Q71UA4;A8K4X6;B4DUM2;B7ZB91	0.016	19	7.705	7.452	0
MAGOHB	Protein mago nashi homolog 2	Q96A72;A6NEC0	0.018	7	7.444	7.31	0
ASPH	Aspartyl/asparaginyl beta-hydroxylase	Q12797;F5H667;B4E2K4;B8Y0L3;F8W7A9	0.021	3	6.59	0	0
EFHD2	EF-hand domain-containing protein D2;EF-hand domai	Q96C19;H0Y4Y4;Q5JYW8;C9JTI6;Q59EU6;Q9BUP0;E9PFH3;B4DEE0;Q7Z2R5;Q53SA2	0.022	1	5.611	0	0
HNRNPF	Heterogeneous nuclear ribonucleoprotein F;Heteroge	P52597;B4DKS8	0.023	12	7.553	6.954	0
MEPCE	7SK snRNA methylphosphate capping enzyme	A8K5Q1;Q7L2J0	0.023	2	5.95	5.93	0
NASP	Nuclear autoantigenic sperm protein	P49321;Q53H03;B4DQP3;F5H3J2;B4DS57;Q6PJY7	0.025	21	7.547	7.458	0
DIP2B	Disco-interacting protein 2 homolog B	Q9P265;Q96IB4	0.025	15	6.902	6.815	0
CNOT3	CCR4-NOT transcription complex subunit 3	O75175;B7Z6J7;Q6ZMJ6	0.025	6	6.835	6.382	0
TRIP6	Thyroid receptor-interacting protein 6	Q15654;F2ZC06;Q68D94;Q71V88	0.025	4	6.691	5.415	0
KIF7	Kinesin-like protein KIF7	Q2M1P5;B7ZKY4	0.025	2	6.084	5.788	0
PSMB7	Proteasome subunit beta type;Proteasome subunit be	E9KL30;Q6IBT1;Q86U62;Q99436;B2RAQ9	0.026	10	7.525	7.322	0
WARS	Tryptophan--tRNA ligase, cytoplasmic;T1-TrpRS;T2-T	P23381	0.026	2	6.375	0	0
CLUH		I3L2B0	0.027	1	5.769	5.495	0
GNB2L1	Guanine nucleotide-binding protein subunit beta-2-	E9KL35;P63244;D6RAC2;D6REE5;H0Y8W2;H0YAM7;D6RHH4;H0YAF8;D6R9L0;D6R9Z1	0.028	16	8.095	8.016	0
RBM4	RNA-binding protein 4;RNA-binding protein 4B	A8K9U0;Q9BWF3;E9PB51;Q9BQ04;E7EQS3;B4E1U0;D6R9K7;E9PM61;E9PLB0	0.028	6	6.877	6.366	0
PSMD10	26S proteasome non-ATPase regulatory subunit 10	O75832;Q5U0B2;B1AJY7;B1AJY5	0.028	2	6.425	6.268	0
Tti1	TELO2-interacting protein 1 homolog	D6W4K3;O43156	0.028	1	5.801	0	0
THOC2	THO complex subunit 2	Q8NI27	0.031	30	7.258	7.124	0
PPP2R1A	Serine/threonine-protein phosphatase 2A 65 kDa reg	A8K3H8;A8K7B7;P30153;B4DDF7;B4DQY1;B4DE69;F5H3X9;E9PH38;Q8NB89;B3KQV6	0.031	18	7.674	7.323	0
PPFIA1	Liprin-alpha-1	Q13136;E9PJZ7	0.031	13	7.046	6.739	0
PPME1	Protein phosphatase methylesterase 1	Q9Y570	0.031	3	6.413	0	0
MBNL1	Muscleblind-like protein 1	Q9NR56;C9JP00;Q86UV9;E9PBW7	0.032	3	6.402	5.796	0
RIOK2	Serine/threonine-protein kinase RIO2	Q9BVS4;D6RDI3;Q9NVB0	0.032	3	6.422	5.94	0
YBX3	DNA-binding protein A	P16989	0.033	27	8.278	8.018	0
Q59EC0		Q59EC0;B7Z8Y3	0.033	2	6.347	6.026	0
HSDL2	Hydroxysteroid dehydrogenase-like protein 2	Q6YN16;B2R923;B4E136	0.034	3	6.386	0	0
HSPA14	Heat shock 70 kDa protein 14	Q0VDF9	0.035	9	6.953	6.456	0
DKFZp686N02209	Ig gamma-1 chain C region	A8K008;Q7Z351;Q6N097;Q6N094;Q5EFE5;Q6MZQ6;Q6N095;Q6N096;Q6GMX6;Q6PYX1;P01857	0.035	2	6.414	0	0
PPP5C	Serine/threonine-protein phosphatase 5;Serine/thre	P53041;B2R6R6;H0YDU8;Q9BPW0;B4DLP6;Q53FR0;B4DDZ8	0.036	7	6.967	5.867	0
LUC7L2	Putative RNA-binding protein Luc7-like 2	Q9Y383;B3KSL5;B7Z4Q3;B7Z500;B3KRR1	0.037	25	7.622	7.457	0
HIST1H4H	Histone H4	B2R4R0;P62805;Q0VAS5	0.037	12	7.822	7.28	0
ATP2B4	Plasma membrane calcium-transporting ATPase 4	P23634;Q68DH9;A7E2D8	0.037	5	6.632	6.54	0
DCP1B	mRNA-decapping enzyme 1B	Q8IZD4;B4DRD1;F5GZK9	0.039	3	6.424	6.049	0
CSNK2A1	Casein kinase II subunit alpha	Q5U5J2;P68400;E7EU96;B2R6D7;B5BUH5;Q2I0Y7;Q8NEV1	0.041	5	6.907	6.577	0
SF3A1	Splicing factor 3A subunit 1	Q15459;E9PAW1;B4E091;F5H048	0.042	38	7.809	7.35	0
VAMP2	Vesicle-associated membrane protein 2	F8WCA0;P63027	0.042	2	6.809	0	0
SNX6	Sorting nexin-6	A8K885;Q9UNH7;B4DJS7;C0H5W9;Q5QTQ6	0.043	3	6.595	0	0
PDS5B	Sister chromatid cohesion protein PDS5 homolog B	Q9NTI5;B7Z5S1	0.043	2	6.266	6.203	0
SULT1A1	Sulfotransferase 1A1;Sulfotransferase 1A2	P50225;H3BRY5;P50226;E9PKW4	0.043	1	6.23	5.833	0
ALYREF	THO complex subunit 4	E9PB61;Q86V81	0.044	16	7.879	7.544	0
FAM126A	Hyccin	H7C0W7;B8ZZJ1;Q9BYI3	0.045	1	5.769	5.692	0
STK24	Serine/threonine-protein kinase 24;Serine/threonin	B4DT57;Q9Y6E0;Q5U0E6;Q6P0Y1;B4DR80;E9PCB9;Q6FG81;H0Y630;Q5JV93;E9PCB4;Q5JV98;B4DMR0;F5H2G3	0.046	1	5.718	0	0
HSP90AB1	Heat shock protein HSP 90-beta;Putative heat shock	P08238;B4DMA2;B4DGL0;Q58FF7	0.047	77	8.631	8.501	0
VPS26B	Vacuolar protein sorting-associated protein 26B	Q4G0F5;E9PRT4	0.048	10	7.353	0	0
PPA1	Inorganic pyrophosphatase	Q15181	0.05	9	7.372	6.891	0
GART	Trifunctional purine biosynthetic protein adenosin	Q59HH3;P22102;Q3B7A7;Q15374	0.052	20	7.302	6.981	0
YWHAH	14-3-3 protein eta	Q04917;B2R6N6;Q9H4N8	0.053	2	6.382	6.377	0
LRCH2	Leucine-rich repeat and calponin homology domain-c	Q5VUJ6;F5H2T1;Q08AD5	0.053	1	5.96	5.583	0
CHTOP	Chromatin target of PRMT1 protein	Q9Y3Y2	0.054	3	6.777	6.634	0
PPAN-P2RY11	Suppressor of SWI4 1 homolog	C9J3F9;Q9NQ55;C9JW41;A8MV53;C9J3W3	0.054	1	6.243	6.159	0
PIK4CA	Phosphatidylinositol 4-kinase alpha	Q4LE69;B4DYG5;P42356;D3DX33	0.055	25	7.168	6.628	0
KATNAL2	Katanin p60 ATPase-containing subunit A-like 2	Q8IYT4;F8WBL0	0.055	2	7.003	6.909	0
RBX1	E3 ubiquitin-protein ligase RBX1	P62877	0.055	1	6.064	5.939	0
TJP2	Tight junction protein ZO-2	B7Z2R8;F5H301;Q9UDY2;B7Z7T6;F5H886;B7Z954;B7Z2R3	0.056	5	6.49	5.559	0
SNX5	Sorting nexin-5	Q9Y5X3;Q6P5V6;Q53FH8;B7Z476;Q5QPE4;Q5QPE5	0.056	4	6.774	5.627	0
OGT	UDP-N-acetylglucosamine--peptide N-acetylglucosami	O15294;Q548W1	0.056	2	6.123	0	0
PIN4	Peptidyl-prolyl cis-trans isomerase NIMA-interacti	Q9Y237	0.056	2	6.754	6.215	0
RHOA	Transforming protein RhoA	P61586;B4DKN9;Q5JR05;C9JX21;C9JNR4;Q5JR07;Q9BVT0	0.057	6	7.138	7.07	0
DHX57	Putative ATP-dependent RNA helicase DHX57	Q6P158;B4DKW2;Q59G60	0.058	36	7.464	7.233	0
ALDH7A1	Alpha-aminoadipic semialdehyde dehydrogenase	P49419;B4DMA0;E7EPT3;F8VS02	0.06	4	7.046	6.898	0
PALM	Paralemmin-1	B2RCL4;O75781;B7Z649	0.061	1	5.84	0	0
SF3B3	Splicing factor 3B subunit 3	Q15393;A8K6V3;B3KQH1;B3KM77	0.062	64	7.941	7.706	0
XPO7	Exportin-7	E9PEN8;A8K607;Q9UIA9;E7ESC6;B4DSP8;D3DSQ7	0.062	15	7.143	6.927	0
ABCF2	ATP-binding cassette sub-family F member 2	Q75MJ1;Q75MJ0;Q9UG63;C9JZV3;C9JHK9	0.062	8	6.961	6.939	0
PPM1G	Protein phosphatase 1G	B2R665;O15355;Q6IAU5;B3KXL8;F5H7G7;B4DDC8;Q96IN7	0.062	5	6.609	6.514	0
PCBP2	Poly(rC)-binding protein 2	Q15366;F8VZX2;H3BRU6;B4DRD7;F8VWQ4	0.063	20	8.004	7.531	0
HDLBP	Vigilin	Q00341;E7EM71;H0Y394;B4DKR8;Q6ZS03;Q96CF6	0.064	66	7.989	7.735	0
RPA1	Replication protein A 70 kDa DNA-binding subunit	P27694	0.064	6	6.706	6.505	0
PPP2CA	Serine/threonine-protein phosphatase;Serine/threon	B3KRM2;B3KUN1;P62714;P67775;Q5U0I7;Q8WZ56;B3KQ51;Q6I9T8;H0YC23;E5RHC1	0.064	5	7.091	6.922	0
NARS	Asparagine--tRNA ligase, cytoplasmic	O43776;B4DN60	0.066	31	8.048	8.04	0
RP2	Protein XRP2	B2R6F5;O75695	0.066	2	6.217	6.127	0
SRRT	Serrate RNA effector molecule homolog	Q9BXP5;H7C3A1	0.067	4	6.347	6.188	0
ALDH16A1	Aldehyde dehydrogenase family 16 member A1	Q8IZ83;B4DQ15;F5H4B6;B4DVV1;F8WBH3	0.068	10	7.149	7.045	0
RBM8A	RNA-binding protein 8A	Q9Y5S9	0.068	6	7.326	6.925	0
CTNND1	Catenin delta-1	O60716;C9JZR2;F8WA43;Q68DU0;E9PIE5;Q96FS1;Q7KZJ3	0.069	22	7.482	6.893	0
CDC5L	Cell division cycle 5-like protein	B3KY60;Q99459;B4DSH1	0.071	36	7.886	7.554	0
H3F3A	Histone H3;Histone H3.1;Histone H3.3;Histone H3.1t	B2R4P9;P68431;P84243;Q16695;Q71DI3;B4E380;B2R6Y1;Q5TEC6;A8K4Y7;Q6NXT2;B4DEB1;Q6TXQ4	0.071	6	7.415	6.874	0
ALDOC	Fructose-bisphosphate aldolase;Fructose-bisphospha	B7Z3K9;P09972;B7Z1Y2;B7Z1N6;A8MVZ9;B7Z3K7;B7Z1Z9	0.072	8	7.608	7.395	0
ERC1	ELKS/Rab6-interacting/CAST family member 1	Q8IUD2;G8JLD3;G8JLM9;F5H185;F5H327;B4DG07;G8JLA4	0.075	18	7.193	7.028	0
STAU1	Double-stranded RNA-binding protein Staufen homolo	Q59F99;A8K622;O95793;Q5JW30;B3KRE0	0.076	32	7.919	7.693	0
SF3A3	Splicing factor 3A subunit 3	A8K566;A8K7V1;B3KY12;Q12874;Q53HM6;B4DW90;E7EUT8	0.076	16	7.587	7.068	0
SNRPE	Small nuclear ribonucleoprotein E	P62304;A6NHK2	0.076	5	7.219	6.967	0
NELFB	Negative elongation factor B	Q8WX92	0.077	5	6.749	6.716	0
XRCC5	X-ray repair cross-complementing protein 5	P13010	0.078	69	8.369	8.055	0
ARPC4	Actin-related protein 2/3 complex subunit 4	C9JWM7;F8WCF6;P59998;E7ETI0;H7C0A3;F8WDD7;Q9H7Z5	0.078	8	7.638	7.559	0
FAM45BP	Protein FAM45B;Protein FAM45A	Q6NSW5;Q8TCE6;B4DNL9;B4DMU4	0.078	3	6.394	0	0
KIAA0196	WASH complex subunit strumpellin	Q53EL1;Q12768;E7EQI7;B4DLF2;H0YAY2	0.081	4	6.414	5.315	0
IK	Protein Red	Q13123;Q95HA6;Q9UK43;B2R5Y4;E7EQZ7;Q9H4P6;B4DEH2;D6REL4	0.082	2	6.248	5.841	0
BUB3	Mitotic checkpoint protein BUB3	O43684;B4DDM6	0.083	11	7.525	7.217	0
SNRPF	Small nuclear ribonucleoprotein F	P62306;F8W0W6	0.083	2	6.461	6.15	0
MAP4	Microtubule-associated protein	E7EVA0	0.085	83	8.168	8.128	0
CUL1	Cullin-1	Q13616;B4DLA3;E7EWR0;Q75MQ1;B3KTW0	0.085	2	6.093	5.618	0
TGOLN2	Trans-Golgi network integral membrane protein 2	O43493;F8WBK2;D6W5K3;B2R686	0.088	24	7.495	0	0
IPO5	Importin-5	O00410;H0Y8C6;B4E0R6;B3KWG6	0.088	9	6.906	6.23	0
PSMD3	26S proteasome non-ATPase regulatory subunit 3	O43242;Q6IBN0;F5H8K4;Q96N86;B3KNN7;B4DEB0;Q8N9M2;B4DV84;B4DPM7;B4DT72	0.089	40	8.191	7.977	0
ADAR	Double-stranded RNA-specific adenosine deaminase	E7ENU4;P55265;H0YCK3;D3DV75	0.089	30	7.501	6.942	0
SLC16A1	Monocarboxylate transporter 1	P53985;B4DKS0;B2R6A5;Q5T8R5;Q49A45;Q5T8R3	0.09	1	5.867	0	0
MYO9B	Unconventional myosin-IXb	B0I1T6;Q13459;Q4LE74	0.091	9	7.014	6.543	0
SNRPD1	Small nuclear ribonucleoprotein Sm D1	P62314;Q7Z5A3	0.095	7	7.555	7.281	0
ZCCHC11	Terminal uridylyltransferase 4	Q5TAX3;E9PKY2;E9PKX1	0.096	19	7.062	6.807	0
SLC3A2	4F2 cell-surface antigen heavy chain	P08195;F5GZS6;B4E2Z3	0.098	11	7.165	7.024	0
PSMD1	26S proteasome non-ATPase regulatory subunit 1	Q99460;B2R6D0;Q05CW6;Q05BX4	0.1	67	8.334	8.11	0
BYSL	Bystin	Q13895;Q5T8J2	0.101	12	7.213	6.759	0
DSCR3	Down syndrome critical region protein 3	O14972;B7Z6B1;A8MTY9;B7Z606;A8MY26;E7EWN9;H7C5I8	0.101	8	7.16	5.811	0
ZNF207	Zinc finger protein 207	H0Y3M2;Q59G94;E1P660;O43670;A8MTG3;Q8N395	0.102	7	7.051	6.97	0
SNRPD2	Small nuclear ribonucleoprotein Sm D2	P62316	0.102	5	7.267	7.17	0
ENO1	Alpha-enolase;Enolase	P06733;E2DRY6;Q9BT62	0.103	59	8.703	8.482	0
HSPA8	Heat shock cognate 71 kDa protein	P11142;E9PKE3;Q53GZ6;Q96IS6;B3KTV0;E9PNE6;B4E1Q1;Q53HF2	0.103	51	8.568	8.489	0
XRCC6	X-ray repair cross-complementing protein 6	P12956;B2RDN9;B1AHC9;B1AHC7;B4DE32;B1AHC8;F5H1I8;B4E356	0.103	45	8.496	8.256	0
DKFZp686L20222	Cyclin-dependent kinase 1	Q5H9N4;P06493;E5RIU6	0.103	6	7.154	6.641	0
PSMC6	26S protease regulatory subunit 10B	P62333;H0YJC0	0.106	26	7.895	7.691	0
CELF1	CUGBP Elav-like family member 1	G5EA30;Q92879;F8W940;B4E2U5;E9PKU1;E9PSH0;E9PQK4	0.106	6	6.892	6.291	0
SLC1A5	Neutral amino acid transporter B(0)	Q15758;Q71UA6;B7ZB81;E9PC01;B4DWS4	0.107	14	7.461	7.222	0
ACTN1	Alpha-actinin-1	B7TY16;P12814;B7Z565;H9KV75;Q86TX4;B4DFY0	0.107	4	6.576	5.666	0
WIPF2	WAS/WASL-interacting protein family member 2	Q8TF74	0.107	3	6.322	5.554	0
TTI2	TELO2-interacting protein 2	Q6NXR4;E5RIZ0;E5RIH5;E5RH83;E5RHM7	0.107	1	5.746	5.515	0
ILF3		G5E9M5;F4ZW66;F4ZW64;F4ZW65;Q59GP7	0.109	103	8.591	8.251	0
PNO1	RNA-binding protein PNO1	B2R823;Q9NRX1;F8WBJ6	0.109	4	6.949	6.386	0
LSM2	U6 snRNA-associated Sm-like protein LSm2	Q6FGG1;Q9Y333	0.11	4	6.895	6.511	0
COMMD5	COMM domain-containing protein 5	Q9GZQ3;E9PJE4;H0YEQ6	0.111	1	6.111	0	0
TUBB2B	Tubulin beta-2B chain	Q9BVA1	0.111	1	5.973	0	0
NOB1	RNA-binding protein NOB1	B2RAR2;Q9ULX3	0.114	8	7.062	6.383	0
BCAS2	Pre-mRNA-splicing factor SPF27	B2R7W3;O75934;Q53HE3	0.115	2	6.592	6.173	0
PGD	6-phosphogluconate dehydrogenase, decarboxylating	A8K2Y9;P52209;B4DQJ8;B4E2U0;F5H7U0;F5H0L3;B4DL86;B4DV68;A9Z1X1	0.116	20	7.926	7.799	0
HNRNPAB	Heterogeneous nuclear ribonucleoprotein A/B	Q53F64;D6RBZ0;B4DMY3;D6RD18;D6R9P3;Q99729	0.118	15	7.897	7.669	0
SNX27	Sorting nexin-27	Q96L92	0.118	7	6.964	0	0
CPSF6	Cleavage and polyadenylation specificity factor su	Q16630;F8WJN3	0.121	9	7.465	7.371	0
PSMD2	26S proteasome non-ATPase regulatory subunit 2	Q13200;F5GZ16;Q59EG8;B4DM22;E7EW34;B4DX07;B4DXY1;E9PCS3;Q9NSM5;H0Y305;Q13041	0.122	58	8.138	7.937	0
LRRC47	Leucine-rich repeat-containing protein 47	Q8N1G4	0.122	18	7.667	7.499	0
PAIP1	Polyadenylate-binding protein-interacting protein	Q9H074;A6NKV8;D6REB4	0.122	4	6.41	6.098	0
FAM120A	Constitutive coactivator of PPAR-gamma-like protei	Q9NZB2	0.125	66	8.027	7.784	0
MTHFD1	C-1-tetrahydrofolate synthase, cytoplasmic;Methyle	P11586;F5H2F4;G3V2B8;B7Z809;G3V3L6	0.126	117	8.866	8.662	0
SRPK1	SRSF protein kinase 1	Q96SB4;H3BLV9;A8K8B2;B4DS61;Q5R363	0.126	22	7.542	7.308	0
SF3A2	Splicing factor 3A subunit 2	Q05DF2;Q15428	0.128	6	6.885	6.659	0
DDX21	Nucleolar RNA helicase 2	Q9NR30	0.129	39	7.75	7.617	0
PSMC3	26S protease regulatory subunit 6A	P17980;E9PM69;E9PKD5;E9PMD8	0.13	42	8.063	7.92	0
SH3GLB2	Endophilin-B2	F6RPD3;B7ZC38;Q9NR46;B7ZC39	0.13	17	7.358	6.586	0
DPYSL2	Dihydropyrimidinase-related protein 2	Q59GB4;Q16555;B4DR31;Q53ET2	0.13	14	7.51	6.374	0
NAP1L1	Nucleosome assembly protein 1-like 1	P55209;H0YIV4;B7Z2V4;F5H4R6;F8W0J6;B3KNT8;F8VY35;F8W020;B7Z9C2;F8VV59;F8VUX1;F8VXI6;F8W118;H0YHC3;B7Z5H0;F5H1X5;F8W543;B3KV44;H0YH88;F8VVB5;F8VRJ2	0.133	7	7.354	7.01	0
EIF4E	Eukaryotic translation initiation factor 4E	P06730;D6RBW1;Q32Q75	0.133	3	6.868	6.459	0
PSMC5	26S protease regulatory subunit 8	P62195;A8K3Z3;Q59GS3	0.136	27	7.916	7.858	0
KDELC1	KDEL motif-containing protein 1	Q6UW63	0.136	1	5.679	0	0
UPF1	Regulator of nonsense transcripts 1	Q92900	0.138	79	8.153	8.011	0
BCCIP	BRCA2 and CDKN1A-interacting protein	Q9P287;B4DUS0;B4E318	0.138	3	6.885	6.398	0
PUM1	Pumilio homolog 1	Q5T1Z8;Q5T1Z4;E9PCJ0;Q53HH5;Q14671;H0YEH2;B4DU15;E7EWT3;B4DG92;E9PR38;F8WBG3;Q5T1Z3;B3KU37;H0YDK8	0.139	6	6.564	6.285	0
BAIAP2L1	Brain-specific angiogenesis inhibitor 1-associated	Q9UHR4	0.139	5	6.788	6.258	0
PFKL	6-phosphofructokinase, liver type	P17858;F5H3H2;Q7L2M7;Q9BSP4	0.14	13	7.445	7.375	0
FIP1L1	Pre-mRNA 3-end-processing factor FIP1	Q6UN15;G3XAD6;B4DIR3	0.141	1	5.816	5.702	0
SYNCRIP	Heterogeneous nuclear ribonucleoprotein Q	O60506;B2R8Z8;Q05CK9	0.143	47	8.39	8.224	0
SH3GLB1	Endophilin-B1	Q9Y371;B4E182	0.144	10	7.506	6.659	0
CDK2	Cyclin-dependent kinase 2	G3V5T9;P24941;B4DDL9;E7ESI2	0.146	1	6.071	5.374	0
GSTP1		C7DJS2	0.148	3	7.429	7.094	0
SUGP2	SURP and G-patch domain-containing protein 2	A8K5G0;Q8IX01;B4DSQ4;E7ETX7	0.15	13	7.057	6.784	0
CDADC1	Cytidine and dCMP deaminase domain-containing prot	B2R742;Q9BWV3;G8JLM2	0.15	4	6.637	0	0
ZC3H7B	Zinc finger CCCH domain-containing protein 7B	Q9UGR2	0.15	1	5.769	5.743	0
SERINC3	Serine incorporator 3	Q13530;Q53GK8;B4DHI5;F5GY47;B4DUE9	0.151	23	7.954	0	0
YWHAG	14-3-3 protein gamma;14-3-3 protein gamma, N-termi	P61981;B3KNB4;B4DE78;B4DHC4	0.151	4	6.705	6.597	0
ABCE1	ATP-binding cassette sub-family E member 1	P61221;D6R9I9	0.152	37	8.043	7.973	0
RPL39	60S ribosomal protein L39;Putative 60S ribosomal p	P62891;Q59GN2	0.153	2	6.891	6.599	1e-05
SF3B1	Splicing factor 3B subunit 1	O75533;Q7Z497	0.154	49	7.93	7.525	0
BCLAF1	Bcl-2-associated transcription factor 1	Q9NYF8;E9PK91;E9PKI6;E9PQN2;E9PK09;Q6DCA8	0.154	36	7.656	7.559	0
NONO	Non-POU domain-containing octamer-binding protein	A8K525;Q15233;F5GYZ3;B7Z4C2;H7C367	0.156	65	8.372	7.84	0
MCM2	DNA replication licensing factor MCM2	B7Z8Z6;F5H1E9;P49736;B3KXZ4;F5H3V0;H0Y8E6;B4DSV5;Q9BWF4	0.156	29	7.658	7.546	0
USP14	Ubiquitin carboxyl-terminal hydrolase;Ubiquitin ca	B2RD79;P54578;B7Z4N8;A6NJA2;D3DUG9;B3KTG4	0.156	6	6.845	6.315	0
PRPF19	Pre-mRNA-processing factor 19	Q9UMS4;F5GY56	0.158	26	8.377	7.847	0
MCM4	DNA replication licensing factor MCM4	B4DLA6;E7EM48;B3KMX0;P33991	0.158	22	7.527	7.302	0
ARHGEF2	Rho guanine nucleotide exchange factor 2	D3DVA5;Q5VY93;Q92974	0.158	10	6.935	6.693	0
HAT1	Histone acetyltransferase type B catalytic subunit	O14929	0.158	1	5.982	0	0
DDX17	Probable ATP-dependent RNA helicase DDX17	H3BLZ8;Q92841;Q59F66;B1AHM1;C9JMU5;B4DZQ7	0.161	45	8.191	8.086	0
ZC3H4	Zinc finger CCCH domain-containing protein 4	Q9UPT8	0.162	5	6.643	6.618	0
PSMD4	26S proteasome non-ATPase regulatory subunit 4	P55036;A6PVX3	0.164	21	7.717	7.626	0
hCG_23833	Ribonucleoside-diphosphate reductase subunit M2	D6W4Z6;P31350;C9JXC1;B3KS26	0.165	7	7.137	0	0
VPS35	Vacuolar protein sorting-associated protein 35	Q96QK1;Q53FR4;F5GYF5;Q5HYM2	0.169	59	8.335	7.217	0
SF3B2	Splicing factor 3B subunit 2	Q13435;E9PPJ0;Q7Z3K9	0.169	36	7.63	7.452	0
PAK1IP1	p21-activated protein kinase-interacting protein 1	Q9NWT1	0.17	2	6.183	6.182	0
OGDH	2-oxoglutarate dehydrogenase, mitochondrial	E9PCR7;E9PDF2;Q02218;B4DF00;F5H801;B4DK55;E9PFG7;B4E3E9;B4DZ95;B4DH65;A2VCT3;A2VCT2	0.17	1	5.923	0	0
TAF15	TATA-binding protein-associated factor 2N	Q86X94;Q92804;B4E312;F5GWQ7	0.171	1	6.378	0	0
UBE2L3	Ubiquitin-conjugating enzyme E2 L3	B4DSZ4;E7EWS7;A8K4W8;P68036;B4DDG1	0.173	1	6.202	0	0
PDLIM5	PDZ and LIM domain protein 5	Q96HC4;E9PBF5;D6RB78;Q4W5K9	0.174	6	6.842	6.637	0
CNOT2	CCR4-NOT transcription complex subunit 2	B3KTL6;Q9NZN8;F8VV52;B2RDX7;F8VP97;F8W145;F8VX63;F8VUB4;F8VVY1;F8VQD8	0.175	4	6.584	6.094	0
AGO2	Protein argonaute-2	Q9UKV8;A4FVC0	0.176	7	6.743	6.505	0
CNOT10	CCR4-NOT transcription complex subunit 10	B7Z7L1;F8WAF2;Q9H9A5;E9PCN5;B7Z5B3;B7Z4A6	0.176	6	6.711	6.284	0
COMMD2	COMM domain-containing protein 2	Q561V4;Q86X83	0.176	1	6.393	0	0
MCM6	DNA replication licensing factor MCM6	Q14566;Q4ZG57	0.179	29	7.641	7.381	0
MAP4K4		B7Z388;E7ESS2;E7EN19	0.18	9	6.793	6.621	0
HZGJ	WD repeat-containing protein 92	Q86YQ0;Q96MX6;Q96CR6;Q6QHF3;Q96LM8;Q8ND98	0.18	1	5.685	0	0
TXNRD1	Thioredoxin reductase 1, cytoplasmic	Q16881;B7Z904;E7EW10;E7ESI6;E9PNQ6;B7Z2S5;E2QRB9;B2R5P6;E9PIR7;E9PKD3;E9PIZ5;E9PKI4;E9PLT3;Q6ZR44;E9PMY9;B7Z1F4;B7Z3Y8;F5H780;A4FTY4;E7EWK1;Q6M1B7;E9PQI3	0.18	1	6.023	0	0
CPSF1	Cleavage and polyadenylation specificity factor su	Q10570;D3DWL9	0.181	7	6.814	6.475	0
PSMC4	26S protease regulatory subunit 6B	A8K2M0;P43686	0.182	22	7.555	7.535	0
CLUH	Protein KIAA0664	O75153;C9J6D7	0.182	9	6.683	6.582	0
RPS27	40S ribosomal protein S27	P42677;Q5T4L6;Q5T4L4	0.182	9	8.126	7.89	0
RALGAPB	Ral GTPase-activating protein subunit beta	Q86X10;A2A2E9;A2A2F0	0.182	4	6.423	6.211	0
PFKFB3	6-phosphofructo-2-kinase/fructose-2,6-bisphosphata	Q5VX20;Q16875;Q5VX18;Q5W015;F2Z2I2;B7Z955;B7Z8A0;Q5VX15;E9PGD4	0.182	1	5.568	0	1e-05
GSK3A	Glycogen synthase kinase-3 alpha	P49840;F5H7D7;A8MT37;Q68D16	0.183	9	7.023	6.433	0
SNRPD3	Small nuclear ribonucleoprotein Sm D3	P62318;B4DJP7;H3BT13	0.183	8	7.674	7.425	0
CKAP2	Cytoskeleton-associated protein 2	Q8WWK9;B2RMQ4;B4DR35;E9PD90;A8MYU4;C9J7Y4;C9J649	0.183	1	6.355	0	3e-05
TOP3B	DNA topoisomerase;DNA topoisomerase 3-beta-1	A8K4N2;O95985;H0Y6W0	0.183	1	5.791	5.774	0
VPS29	Vacuolar protein sorting-associated protein 29	F8VXU5;H3BLV8;Q9UBQ0;Q5JPE4	0.184	12	7.505	6.309	0
SRSF7	Serine/arginine-rich splicing factor 7	Q16629;C9JAB2;G5E9M3;B4DEK2;Q8NB80	0.185	3	7.176	6.946	0
SF3B4	Splicing factor 3B subunit 4	B3KUJ0;Q15427;Q53FG6	0.185	1	6.529	6.472	0
CDV3	Protein CDV3 homolog	Q9UKY7;D3DND1;H0Y8K3;D6R9V8;D6RDN0;D6RFH2	0.188	1	5.994	0	0
NIPSNAP1	Protein NipSnap homolog 1	Q9BPW8;A8K4I8;B4DQI7;H7C2U6	0.188	1	6.364	0	0
HNRNPA0	Heterogeneous nuclear ribonucleoprotein A0	Q13151	0.19	19	7.993	7.553	0
PNN	Pinin	A8K964;Q9H307	0.19	6	6.511	6.291	0
HIST2H2BF	Histone H2B;Histone H2B type 1-K;Histone H2B type	B4DR52;A8K9J7;B2R4S9;O60814;P57053;P58876;P62807;Q0D2M2;Q5QNW6;Q93079;Q99877;Q99879;Q99880;Q96A08	0.191	12	7.97	7.51	0
AARS	Alanine--tRNA ligase, cytoplasmic	B4DR45;P49588	0.191	7	6.701	6.578	0
ARHGAP17	Rho GTPase-activating protein 17	Q68EM7;B4DWE9	0.191	2	5.911	5.901	0
GPRC5A	Retinoic acid-induced protein 3	A8K556;Q8NFJ5	0.193	3	6.829	0	0
KIAA1967	DBIRD complex subunit KIAA1967	B3KTJ9;Q8N163;H0YB24;G3V119	0.194	39	7.832	7.737	0
MAPRE1	Microtubule-associated protein RP/EB family member	Q15691;B4DM33;A2VCR0	0.194	5	6.905	6.099	0
POLR2H	DNA-directed RNA polymerases I, II, and III subuni	P52434;C9JLU1;C9JBJ6;C9JCU7	0.194	3	6.744	6.38	0
BASP1	Brain acid soluble protein 1	P80723	0.195	11	7.241	7.165	0
FLII	Protein flightless-1 homolog	Q13045;B4DIL0;E7EPM0;F5H407;B4DIX0;Q59H95	0.195	2	6.089	5.674	0
TRIM33	E3 ubiquitin-protein ligase TRIM33	Q9UPN9;H0Y612;E7EN20;B3KN30	0.196	15	7.118	6.811	0
FAM21A	WASH complex subunit FAM21A;WASH complex subunit F	Q641Q2;B7ZME8;E7ESD2;B9EK53;F8W7U3;I3L0C9;A8K5W5;Q9Y4E1;F5H0J6;Q5SNT6;I3L0H6;B4DZQ6;F5H871;Q5T1D7;B4DF48;B4DPK9;Q9NVB8;F5H046	0.196	13	7.109	5.064	0
PSMC2	26S protease regulatory subunit 7	P35998;Q75L23;B7Z5E2	0.2	37	7.979	7.9	0
VPS26A	Vacuolar protein sorting-associated protein 26A	O75436;F5H4L7;B4DLT1;A8MZ56;G3V1N8;A8K3C1	0.2	13	7.451	6.365	0
SNX2	Sorting nexin-2	B3KML1;B3KN57;O60749;Q53GG3;B4DEK4;B7Z408	0.2	11	7.119	6.455	0
DGCR8	Microprocessor complex subunit DGCR8	Q8WYQ5;Q53GY5	0.2	2	6.127	0	0
SYMPK	Symplekin	B7Z6F7;Q92797;Q4LE61	0.205	6	6.579	0	0
DIS3	Exosome complex exonuclease RRP44	Q9Y2L1;A8QI98;G3V1J5;Q49AG4;F2Z2C0	0.206	23	7.479	7.383	0
ACTC1	Actin, alpha cardiac muscle 1;Actin, alpha skeleta	P68032;P68133;D2JYH4;P62736;A8K3K1;B7Z6P1;P63267;A6NL76;Q5T8M8;B3KUD3;F5H1C1;Q5T8M7;E7EQV5;Q7Z7J6;B4DUI8;Q13707;B4E315;E9PG30;B7Z6I1;F6QUT6;F6UVQ4;Q5T9N7;C9JFL5	0.207	9	8.179	7.577	0
EEA1	Early endosome antigen 1	Q15075;A8K7J3	0.208	1	5.719	5.37	0
PRDX1	Peroxiredoxin-1	Q06830;B2R4P2	0.211	40	8.982	8.776	0
CORO1C	Coronin-1C	A7MAP1;Q59EA2;A7MAP0;B3KN06;Q53G58;Q9ULV4;B4DMH3;B4E3S0;B7Z9V0;H0YHL7	0.211	11	7.009	6.854	0
P14	Pre-mRNA branch site protein p14	Q53TM1;Q9Y3B4	0.211	3	6.46	5.719	0
RAB8A	Ras-related protein Rab-8A	P61006;B4DEK7	0.212	8	7.368	6.079	0
PSMD8	26S proteasome non-ATPase regulatory subunit 8	P48556;Q5U0B3;B4E2Y4	0.212	5	7.285	7.178	0
RDX	Radixin	A7YIJ8;B0YJ88;P35241;F5H1A7;B7Z2S7;B7Z9U6;Q05CU6;H7BZI4;Q6PKD3	0.215	11	7.036	6.887	0
HCFC1	Host cell factor 1;HCF N-terminal chain 1;HCF N-te	P51610;A6NEM2	0.216	23	7.326	7.11	0
TFG/ALK	Tyrosine-protein kinase receptor;Protein TFG	Q8TDJ5;Q92734;G5E9V1;Q7Z426;Q05BK6;C9JJP5;C9JUE0;Q7Z427;C9JTY3	0.216	5	6.84	0	0
SMC3	Structural maintenance of chromosomes protein 3	Q86VX4;Q9UQE7;B0AZQ4	0.217	63	7.878	7.575	0
PSMC1	26S protease regulatory subunit 4	P62191;Q53HB3;Q53XL8;Q6NW36;B4DR63	0.217	30	8.091	7.793	0
DDX39B	Spliceosome RNA helicase DDX39B	F8VQ10;Q13838;Q5STU3;H0Y7G4;B0V2L1;B4DP52;F8VZL8;A2BF54;B0S4X2;B0S8C3;B0UZ18;B0UZ99;F6WLT2;H0Y7X6;B0V2L2;Q59G92;A2BF56;B0S4X4;B0S8B3;B0UZ21;B0UZA2;F6TRA5;A2BF57;B0S4X3;B0S8B2;B0UZ20;B0UZA1;F6UN21;A2BF55;B0S8C4;B0UZ19;B0UZA0;F6S4E6;Q5RJ65;E9PP12;A2BF53;B0S	0.217	21	7.927	7.721	0
DDX42	ATP-dependent RNA helicase DDX42	Q86XP3;B3KX23;B3KTL4	0.218	5	6.631	5.782	0
MIF	Macrophage migration inhibitory factor	I4AY87;P14174	0.219	4	7.192	7.003	0
SND1	Staphylococcal nuclease domain-containing protein	Q59FF0;Q7KZF4;E7ESM6;B2R5U1;B3KU67;B4E299	0.22	67	8.268	7.836	0
TRAF2	TNF receptor-associated factor 2	Q12933;E5KBQ3;B4DGI3;B1AMX9	0.22	17	7.388	6.825	0
PCF11	Pre-mRNA cleavage complex 2 protein Pcf11	O94913;E9PQ01;E9PKN0;B7Z7X4	0.22	10	6.686	5.889	0
LYAR	Cell growth-regulating nucleolar protein	Q9NX58;A8K3Y5	0.223	12	7.384	7.342	0
KIF5C	Kinesin heavy chain isoform 5C	O60282;A1L179;E9PET8;Q57Z91	0.225	2	6.896	5.372	0
GTF2H2	General transcription factor IIH subunit 2;General	Q13888;Q6P1K8;D6RID8;B4DKI6;D6RJD3;Q86U80;D6RGC9;D6RIT7;D6RAW1	0.225	1	5.554	0	0.00039
PIK3R4	Phosphoinositide 3-kinase regulatory subunit 4	A0JP11;B2RAJ6;Q99570	0.226	10	6.907	6.479	0
SRSF9	Serine/arginine-rich splicing factor 9	Q13242;H0YIB4;A8K3M9;B4DFT9	0.226	2	6.351	5.778	0
PLRG1	Pleiotropic regulator 1	A8MW61;O43660	0.228	19	7.569	6.985	0
SNRPB	Small nuclear ribonucleoprotein-associated protein	E7ENP4;Q15182;B3KVR1;P14678;P63162;B4DVS0;Q5XPV6;Q66K91;Q9UIS4;Q53HE7;Q6LBS1	0.228	8	7.336	7.141	0
RPLP1	60S acidic ribosomal protein P1	P05386;Q6ICQ4;Q7Z612	0.23	5	8.061	7.199	0
BBS7	Bardet-Biedl syndrome 7 protein	Q8IWZ6	0.232	1	5.345	0	0
ZCCHC8	Zinc finger CCHC domain-containing protein 8	Q6NZY4;A8K559	0.233	7	6.798	6.615	0
GSK3B	Glycogen synthase kinase-3 beta	P49841;Q6FI27;B5BUC0	0.233	4	6.675	6.525	0
SMC1A	Structural maintenance of chromosomes protein 1A	Q14683;Q6P2R1;A8K7A6;Q6MZR8;B7Z709;G8JLG1	0.234	67	7.96	7.582	0
AHCYL1	Putative adenosylhomocysteinase 2;Adenosylhomocyst	O43865;Q2NKW8;Q96HN2;F8W7N8;Q6ZNS6;H0Y8B3;D7UEQ7;D9N155;Q6ZMM9	0.234	5	6.509	6.041	0
NEDD1	Protein NEDD1	G3V3F1;Q8NHV4;A8K1Z3;Q05CT8	0.234	5	6.71	6.359	0
PRPF4	U4/U6 small nuclear ribonucleoprotein Prp4	Q59EL4;O43172;Q5T1M7;Q6IAP9;B2R7V4	0.236	17	7.469	7.108	0
COMMD8	COMM domain-containing protein 8	Q9NX08	0.237	1	5.985	0	0
CTNNB1	Catenin beta-1	P35222;B4DL06;B5BU28;B4DGU4;B4DSW9	0.238	7	6.894	6.203	0
CSTF1	Cleavage stimulation factor subunit 1	Q05048;Q5QPD8;B4DDG3	0.238	2	6.39	6.052	0
Q59ES3		Q59ES3	0.239	4	6.658	5.792	0
RBM26	RNA-binding protein 26	Q5T8P6	0.241	22	7.318	7.274	0
SARS	Serine--tRNA ligase, cytoplasmic	Q5T5C7;P49591;Q53HA4;Q0VGA5	0.241	16	7.629	7.357	0
ROCK2	Rho-associated protein kinase 2	O75116;E9PF63	0.241	5	6.328	6.105	0
CSTF3	Cleavage stimulation factor subunit 3	Q12996;F5H0G6;B4DFQ5	0.241	3	6.384	6.312	0
LSM3	U6 snRNA-associated Sm-like protein LSm3	P62310;B2R5H5	0.242	3	6.821	6.463	0
DNAJC8	DnaJ homolog subfamily C member 8	O75937	0.242	1	6.237	5.869	0
NOSIP	Nitric oxide synthase-interacting protein	A8K670;Q9Y314	0.242	1	6.163	6.091	0
PIP4K2C	Phosphatidylinositol 5-phosphate 4-kinase type-2 g	Q8TBX8;B3KWP7;B3KQV3;F8VU68;F8VNT5	0.242	1	5.825	5.556	0
RTCD1	RNA 3-terminal phosphate cyclase	A8K8K1;O00442	0.242	1	6.206	5.82	0
CLGN	Calmegin	A8K454;O14967;B4DRG2;B4DXV8	0.244	1	6.32	0	0
FKBP15	FK506-binding protein 15;Peptidyl-prolyl cis-trans	Q5T1M5;B4DVS2;B4DZS8	0.245	33	7.407	0	0
PRPF4B	Serine/threonine-protein kinase PRP4 homolog	Q13523;B4DZQ5;F5H2U2;H0YDJ3	0.245	9	6.792	6.704	0
MSI1	RNA-binding protein Musashi homolog 1	O43347	0.245	1	5.877	0	0
MARK2	Serine/threonine-protein kinase MARK2	E9PC69;Q7KZI7;A8K2S4;A9CP04;E7ETY4	0.246	7	6.768	6.745	0
TFIP11	Tuftelin-interacting protein 11	Q8N523;Q9UBB9;B4DSX8;H0Y4U8;B1AHJ4;B1AHQ3	0.247	1	5.925	5.892	0
DBN1	Drebrin	A8MV58;Q16643;D6R9W4;B3KSQ7;D6RFI1	0.249	4	6.547	6.26	0
GDI2	Rab GDP dissociation inhibitor beta	B4DLV7;E7EU23;P50395;Q6IAT1	0.25	11	7.081	7.045	0
DDX39A	ATP-dependent RNA helicase DDX39A	O00148;B4DX78;Q8N5M0;B1Q2N1	0.25	1	5.79	5.597	0
SNX4	Sorting nexin-4	O95219;B4DQV4;Q9H398	0.255	4	6.913	0	0
COMMD10	COMM domain-containing protein 10	Q9Y6G5;D6RJ90	0.256	1	5.942	0	0
C8orf33	UPF0488 protein C8orf33	Q9H7E9	0.257	3	6.784	6.744	0
GAR1	H/ACA ribonucleoprotein complex subunit 1	Q9NY12	0.257	1	6.359	6.093	6e-05
RBBP4	Histone-binding protein RBBP4	Q09028;H0YF10	0.258	5	6.723	6.642	0
RUSC2	Iporin	Q8N2Y8;F5GYD6	0.259	18	7.225	0	0
THRAP3	Thyroid hormone receptor-associated protein 3	Q9Y2W1	0.262	53	7.883	7.729	0
TKT	Transketolase	E7EPA7;P29401;B4DE31;Q53EM5;B4E022;B3KSI4;B4DVU1;B3KPZ8	0.262	43	8.451	8.176	0
HNRPLL	Heterogeneous nuclear ribonucleoprotein L-like	D6W592;Q8WVV9;A8K894;C9J9G0;B7WPG3;Q5JB52	0.262	4	6.658	6.395	0
H2AFX	Histone H2A.x;Histone H2A type 1-A;Histone H2A;His	P16104;Q96QV6;A4FTV9;B2R5B3;P04908;P0C0S8;P20671;Q08AJ9;Q6FI13;Q7L7L0;Q93077;Q16777;Q9BTM1;A3KPC7;Q96KK5;Q99878;C9JE22;B2R5B6;Q8IUE6;B4E0B3;H0YFX9	0.263	6	7.643	7.297	0
MLLT4		G1UI22;Q5JPV5	0.265	23	7.182	6.617	0
TTC7B	Tetratricopeptide repeat protein 7B	Q86TV6	0.269	1	5.437	0	0
DDX6	Probable ATP-dependent RNA helicase DDX6	P26196;B2R858	0.273	31	8.214	7.802	0
CSDE1	Cold shock domain-containing protein E1	G5E9Q2;E9PGZ0;Q68DF1;O75534;Q9GZV0;Q96L66;E9PLT0	0.277	14	7.108	6.839	0
SRPK2	SRSF protein kinase 2;SRSF protein kinase 2 N-term	P78362	0.277	10	7.027	6.698	0
XPO5	Exportin-5	A8K5Y7;Q9HAV4;B3KPQ5;C9J4N8;E7EQK9;E7EQN7;Q5JTE8;Q5JTE7;B3KNC6	0.28	21	7.176	7.048	0
PSPC1	Paraspeckle component 1	B4DWI8;Q8WXF1;F5H656	0.281	14	7.323	7.304	0
YWHAZ	14-3-3 protein zeta/delta	D0PNI1;P63104;E7EX29;B0AZS6;E7ESK7;E7EX24	0.282	13	7.684	7.632	0
MYO1D	Unconventional myosin-Id	O94832;Q7Z3N6	0.282	9	6.765	6.236	0
ZFR	Zinc finger RNA-binding protein	B2RNR6;Q96KR1;B5MEH6	0.283	15	7.181	6.918	0
NMD3	60S ribosomal export protein NMD3	C9JA08;Q96D46;B3KT11;B3KMN5;F5GYG3;B4DKU1	0.283	3	6.653	5.817	0
RBM7	RNA-binding protein 7	Q6IRX3;Q9Y580;F5GY08;Q59EQ8;F5GXV8;I3L521;F5H606	0.283	1	5.833	0	0.00119
HERC5	E3 ISG15--protein ligase HERC5	Q9UII4	0.285	6	6.759	0	0
CKMT1A	Creatine kinase U-type, mitochondrial	P12532;E7EVM3;F8WCN3;B4DH34;E9PCP8;B4DFE8;B4DGR9;C9JSQ1	0.285	2	6.442	0	0
CKMT1B	Creatine kinase U-type, mitochondrial	P12532;E7EVM3;F8WCN3;B4DH34;E9PCP8;B4DFE8;B4DGR9;C9JSQ1	0.285	2	6.442	0	0
RAP2C	Ras-related protein Rap-2c;Ras-related protein Rap	Q9Y3L5;P10114;F6U784	0.285	1	5.752	5.405	0
TSNAX	Translin-associated protein X	B1APC6;Q99598;C4P0D8;C4P0D6;Q5VVQ1;C4P0D4	0.286	1	6.121	5.758	0
HOOK3	Protein Hook homolog 3	Q86VS8;Q2VJ45	0.291	2	5.959	5.366	0
TPD52L2	Tumor protein D54	Q5JWU6;O43399;Q6FGS1;Q68E05;Q53GA0;B4DPJ6;B4DDV4;Q5J908	0.292	7	6.88	6.313	0
KIAA1033	WASH complex subunit 7	B7ZKT9;Q2M389	0.292	4	6.287	5.075	0
PCNP	PEST proteolytic signal-containing nuclear protein	D3DN52;Q8WW12;Q53GF3	0.292	1	5.828	0	0
ANK3	Ankyrin-3	Q12955;B4DIL1;E9PE32;H0Y3N0;Q7Z3G4;Q5CZH9;E7EMJ1;F5H4S1;Q13484;Q5JSX5;H0YH59;Q59G01	0.293	6	6.375	6.093	0
TBK1	Serine/threonine-protein kinase TBK1	Q9UHD2;B4E164;F5H1A3;F5H206;F5GZI4	0.293	2	6.142	5.576	0
ARF6	ADP-ribosylation factor 6	P62330;Q5U025;Q6FGZ2;Q6FH17	0.294	3	6.512	5.792	0
CEP55	Centrosomal protein of 55 kDa	D3DR37;Q53EZ4;H7BY24	0.299	3	6.337	0	0
MCCC2	Methylcrotonoyl-CoA carboxylase beta chain, mitoch	Q9HCC0;D6RDF7;D6R9R1;D6RD67;B3KR24	0.302	1	6.005	0	0
PPP1CA	Serine/threonine-protein phosphatase PP1-alpha cat	P62136;E9PDP1;B3KXM2;A6NNR3;E9PMD7	0.304	19	7.671	7.305	0
DNAJC3	DnaJ homolog subfamily C member 3	A8KA82;Q13217	0.304	1	5.309	0	0
ITGA7	Integrin alpha-7;Integrin alpha-7 heavy chain;Inte	Q4LE35;Q13683;H7BYL2;H2N331;H2N330;B3KMS6	0.304	1	5.963	0	0
PDLIM5		B7Z481;F5H7Y0;Q59FC9;H0Y8Y3	0.305	1	6.516	6.227	0
SMPDL3B	Acid sphingomyelinase-like phosphodiesterase 3b	B4DW34;Q92485;F8VWW8;B4DEC6;B4DE65	0.306	1	5.65	0	5e-05
CIT	Citron Rho-interacting kinase	O14578;H7BYJ3	0.307	2	5.961	5.429	0
G6PD	Glucose-6-phosphate 1-dehydrogenase	A8K8D9;P11413;B4DYA7;Q2VF42;Q2Q9H2;Q2Q9B7;E7EUI8;E7EM57;Q0PHS1;E9PD92	0.309	19	7.53	6.754	0
UGP2	UTP--glucose-1-phosphate uridylyltransferase	B4DUP2;E7EUC7;Q16851;B2RAN1;Q53QE9;D6W5E6	0.309	14	7.424	7.154	0
ERI1	3-5 exoribonuclease 1	Q8IV48;E5RIV7	0.31	1	5.707	0	0.00082
AP1S1	AP-1 complex subunit sigma-1A	P61966;H7C1E4	0.312	1	6.629	5.973	0
MCM7	DNA replication licensing factor MCM7	B2RBA6;P33993;C6EMX8;F5H776;F5H4S2;B4DDF5;B3KUD7;A4D2A2;Q9H4N9	0.313	30	7.598	7.405	0
B4DVJ0	Glucose-6-phosphate isomerase	B4DVJ0	0.314	25	8.016	7.583	0
SYNE1	Nesprin-1	B7ZBC3;E7EQI5;Q8NF91;E9PEL9;Q5JV23;E7ENN3;Q7RTM4	0.318	3	7.079	6.665	0
NXF1	Nuclear RNA export factor 1	Q9UBU9;E9PIN3;Q59E96;B4E227	0.319	4	6.534	5.658	0
PRPF31	U4/U6 small nuclear ribonucleoprotein Prp31	F1T0A5;Q8WWY3;E7EVX8;F1T0A4;B4DWW8;E7ESA8;E7EN72;E7ESX0;E7EU94	0.32	9	7.122	6.869	0
MLLT4		C9JX92	0.32	1	6.154	5.624	0
EEF1A2	Elongation factor 1-alpha 2	Q05639;Q59GP5	0.321	6	7.15	6.871	0
DBNL	Drebrin-like protein	Q9UJU6;B4DDD6;B4DDP6;B4DXL9;B4DKZ4;B4DDU5;H0Y5J4;Q59FH4;C9J7P1;B4DEM2	0.322	7	6.79	0	0
WDR82	WD repeat-containing protein 82	Q6UXN9	0.322	4	6.669	0	0
PFKP	6-phosphofructokinase type C;6-phosphofructokinase	Q01813;Q5VSR7;H0Y3P8;B3KS15;Q8WTZ9	0.323	48	7.902	7.734	0
CDC42BPA	Serine/threonine-protein kinase MRCK alpha	Q5VT25;B9EGA7;F5H5N0;Q8IWQ7;H0Y5V1;Q5HYB0;H0Y7V8;Q5T799;E9PEF7	0.323	15	6.896	6.268	0
GSTP1	Glutathione S-transferase P	P09211;A8MX94	0.324	18	8.157	8.045	0
PPP1CC	Serine/threonine-protein phosphatase PP1-gamma cat	P36873;F8VYE8;Q9UPN1;F8W0W8;F8VR82	0.324	3	6.568	6.205	0
SNRPA	U1 small nuclear ribonucleoprotein A	B2R802;P09012	0.326	3	7.127	6.884	0
RRP12	RRP12-like protein	B3KMR5;Q5JTH9;E9PCK7;B4DK00;F5H456;B3KY97	0.327	26	7.324	6.621	0
TXNL1	Thioredoxin-like protein 1	B2R960;O43396;Q59G46;G3V1K0;B3KT45	0.327	10	7.461	7.423	0
MCM3	DNA replication licensing factor MCM3	B4DWW4;B2R7C5;P25205;Q53HJ4;B4DUQ9;B4DS46;Q8NHX6	0.328	58	8.203	7.869	0
PSME2	Proteasome activator complex subunit 2	Q2TNB3;Q86SZ7;Q9UL46;H0YM70;Q6FHK9	0.329	3	6.63	6.269	0
CNOT6L	CCR4-NOT transcription complex subunit 6-like	H0Y9Z5;B4E0K8;Q96LI5;H0Y9C1;H0YA76	0.329	1	5.738	0	0
SORBS3	Vinexin	B4DVR4;Q9BT70;O60504;H0YAZ3	0.329	1	5.748	0	0
TSC2	Tuberin	P49815;H3BMQ0;B4DIL8	0.331	31	7.352	7.022	0
RBM14	RNA-binding protein 14	Q96PK6;Q59GV2	0.331	19	7.592	7.29	0
ARHGDIA	Rho GDP-dissociation inhibitor 1	P52565;A8MXW0;B4DUV9	0.331	6	7.484	7.396	0
SAFB2	Scaffold attachment factor B2	Q14151;A0PJ47;A8MXT5;C9JPX0	0.331	4	6.53	6.028	0
HELLS	Lymphoid-specific helicase	Q9NRZ9;Q6I7N8	0.331	2	6.009	5.424	0
DKFZp686D0880	Succinyl-CoA ligase [ADP-forming] subunit beta, mi	Q6N0B1;E5KS55;E5KS60;Q9P2R7;B4DRV2;B7ZAF6;F5GXC8;Q7Z503;Q5T9Q5;B4DY87;F5H5G8	0.331	1	5.655	0	1e-05
ACTG1	Actin, cytoplasmic 2;Actin, cytoplasmic 2, N-termi	P63261;B4E3A4;F5H0N0;B4DVQ0;I3L3I4;I3L4N8;I3L1U9;I3L3I0	0.332	69	9.091	8.494	0
ZC3HAV1	Zinc finger CCCH-type antiviral protein 1	A8K9U6;Q7Z2W4;C9J6P4;F5H1W0	0.334	19	7.376	6.949	0
SYNGR3	Synaptogyrin-3	O43761;Q96L30;H3BP41	0.334	2	6.661	0	0
TAGLN2	Transgelin-2	P37802	0.335	12	7.429	5.213	0
MTMR9	Myotubularin-related protein 9	Q53EW4;Q96QG7;B4E0V7;B7Z291	0.335	7	6.694	0	0
PICALM variant protein	Phosphatidylinositol-binding clathrin assembly pro	Q4LE54;A8K5U9;Q13492;F8VPG7;B5BU72;E9PN05;B4DTM3	0.338	8	6.836	5.916	0
PPIA	Peptidyl-prolyl cis-trans isomerase;Peptidyl-proly	A8K486;P62937;B2RE56;Q71V99;B4DM82;Q567Q0;C9J5S7;F8WE65	0.34	13	7.922	7.904	0
PRPF38B	Pre-mRNA-splicing factor 38B	Q5VTL8;Q69YH0	0.34	1	6.094	0	0
B2R5V9		B2R5V9	0.341	2	6.429	5.81	0
SIN3A	Paired amphipathic helix protein Sin3a	Q96ST3;B3KQE3	0.341	2	5.964	0	0
RICTOR	Rapamycin-insensitive companion of mTOR	Q6R327	0.344	30	7.324	7.046	0
DHX37	Probable ATP-dependent RNA helicase DHX37	Q8IY37;F5H3Y4	0.345	4	7.217	6.382	0
TARDBP	TAR DNA-binding protein 43	Q13148;G3V162;B1AKP7;B4DRW3	0.347	7	6.994	6.763	0
MCTS1	Malignant T-cell-amplified sequence 1	Q9ULC4	0.348	1	5.858	0	0
PRDX2	Peroxiredoxin-2	P32119;B4DF70;A6NIW5	0.349	18	8.362	8.174	0
KLC3	Kinesin light chain 3	Q6P597	0.35	5	6.776	5.736	0
LSM14B	Protein LSM14 homolog B	Q9BX40;Q5TBQ0;Q5TBQ1	0.355	2	6.601	6.264	0
HNRNPC	Heterogeneous nuclear ribonucleoproteins C1/C2;Het	G3V4C1;B2R5W2;A8K9A4;P07910;G3V2Q1;B2R603;B4DY08;G3V4W0;B3KX96;G3V576;D3DPI2;G3V575;G3V555;O60812;G3V2D6;G3V251;G3V3K6;G3V5X6	0.356	31	8.403	8.096	0
PWP2	Periodic tryptophan protein 2 homolog	Q15269	0.356	3	6.432	5.782	0
SFN	14-3-3 protein sigma	P31947	0.356	1	6.49	6.406	0
PUF60		E9PQ56;E9PN18;E9PMU7	0.357	2	6.457	5.982	0
TPRG1L	Tumor protein p63-regulated gene 1-like protein	Q5T0D9;B4DPH8	0.358	3	7.005	5.774	0
WDR70	WD repeat-containing protein 70	Q9NW82;A8K564;D6RIW8	0.358	3	6.281	0	0
EIF5	Eukaryotic translation initiation factor 5	P55010;Q6IBU0	0.358	1	5.731	4.984	4e-05
MRTO4	mRNA turnover protein 4 homolog	Q9UKD2	0.359	10	7.253	7	0
MTAP	S-methyl-5-thioadenosine phosphorylase	B4DUC8;Q13126;Q6FHP1;Q6FHT1;Q05DJ2;Q8WV80;F2Z2F3	0.361	1	6.121	5.958	0
IDH2	Isocitrate dehydrogenase [NADP], mitochondrial;Iso	P48735;Q53GL5;B4DFL2;Q13584;B4DSZ6;H0YL11	0.365	7	6.746	5.82	0
SRSF1	Serine/arginine-rich splicing factor 1	Q07955;Q59FA2;A8K1L8;B7Z570	0.365	3	6.559	6.549	0
CMAS	N-acylneuraminate cytidylyltransferase	Q53GF0;Q8NFW8;F5GYM0	0.365	1	5.455	5.236	0
ENPP5	Ectonucleotide pyrophosphatase/phosphodiesterase f	A8K9X7;Q9UJA9;B4DHN2	0.366	3	6.571	0	0
HNRNPH1	Heterogeneous nuclear ribonucleoprotein H;Heteroge	G8JLB6;P31943;E9PCY7;D6RBM0;D6RIU0;D6RIT2;H0YB39;D6RIH9;D6RJ04;D6RDU3;E7EN40;D6RFM3;D6R9T0;E5RGV0;D6RAM1	0.367	30	7.985	7.481	0
CAPN2	Calpain-2 catalytic subunit	H0Y323;Q59EF6;P17655;B2RCM3;B4DN77;B4E1R7	0.367	2	6.162	5.959	0
PITPNB	Phosphatidylinositol transfer protein beta isoform	B7Z7Q0;P48739;B2R7P6;B3KYB7;B3KYB6	0.368	3	6.562	0	0
NMNAT1	Nicotinamide mononucleotide adenylyltransferase 1	B1AN63;Q53GL1;Q9HAN9	0.368	1	5.927	5.69	0
ERH	Enhancer of rudimentary homolog	P84090;G3V279	0.37	4	7.018	6.875	0
SRSF2	Serine/arginine-rich splicing factor 2	H0YG49;Q01130;Q53FN0;B3KUY1;B4DN89;Q8NAK9;B3KUF7;B3KVY2;Q8N220;F5GYB8;Q6NXQ0;B3KX15	0.374	10	7.503	7.451	0
PIK3R1	Phosphatidylinositol 3-kinase regulatory subunit a	P27986;B7Z629;E5RGI8;E5RHI0	0.374	1	5.487	0	0
VDAC1	Voltage-dependent anion-selective channel protein	B3KTS5;P21796;B4DEI3;C9JI87	0.375	12	7.626	6.297	0
DKC1	H/ACA ribonucleoprotein complex subunit 4	O60832	0.375	9	7.189	6.701	0
KRI1	Protein KRI1 homolog	Q8N9T8;D3YTE0;B4DUT2	0.375	7	6.772	6.463	0
PHF5A	PHD finger-like domain-containing protein 5A	Q7RTV0	0.376	1	5.808	5.801	0
B4DZH7		B4DZH7	0.377	2	6.382	0	0
C18orf8	Uncharacterized protein C18orf8	Q96DM3;B7Z3Q1;F5H2W0;B7Z201;F5H3Y7;B7Z2Y1	0.378	1	5.692	5.442	0
NANS	Sialic acid synthase	Q9NR45	0.379	3	7.062	6.999	0
CNOT11	UPF0760 protein C2orf29	Q9UKZ1;B3KNB0	0.383	5	6.747	6.488	0
TRA2B	Transformer-2 protein homolog beta	B2RDQ3;P62995;Q59GA1;Q68DZ9;Q8N1H4;H7BXF3;H7C2L4	0.384	8	7.01	6.083	0
SUGT1	Suppressor of G2 allele of SKP1 homolog	A8K5T7;Q9Y2Z0;A8K7W3;F5H5A9	0.384	1	6.018	0	0
RRS1	Ribosome biogenesis regulatory protein homolog	Q15050	0.385	2	6.155	6.107	0
SARNP	SAP domain-containing ribonucleoprotein	P82979;H0YHG0;F8VZQ9;Q567R9	0.386	3	6.638	6.097	0
HNRNPD	Heterogeneous nuclear ribonucleoprotein D0	Q14103;B4DTC3;Q12771;H7BXN2;H0Y8G5;H0YA96;D6RAF8;B4E0W4;F5H6R6	0.388	35	8.426	8.245	0
HSPD1	60 kDa heat shock protein, mitochondrial	P10809;B3GQS7;B7Z597;B7Z4F6;B7Z5E7	0.39	53	8.334	7.295	0
THOP1	Thimet oligopeptidase	P52888;Q96CV8;Q9BW75;B4DU96	0.39	2	6.356	6.2	0
EIF6	Eukaryotic translation initiation factor 6	P56537;B7ZBG9;B7ZBH1	0.391	4	6.858	6.697	0
ATRN	Attractin	O75882;H7BXY8;B4DZ36	0.394	3	6.072	0	0
B4DQZ7		B4DQZ7	0.396	9	6.671	6.021	0
SOGA1	Uncharacterized protein KIAA0889	O94964;F2FB34;H0YDM2;B3KYA9;I3L0I1	0.396	8	6.51	5.843	0
TRAP1	Heat shock protein 75 kDa, mitochondrial	Q59EK6;Q12931;Q53G55;Q9BV61;F5H897;Q53FS6;B4DR68;Q8N9Z3;Q5CAQ4;I3L0K7	0.397	9	7.088	5.984	0
CSTF2	Cleavage stimulation factor subunit 2	B3V096;E7EWR4;P33240;B4DUD5;E9PID8	0.399	4	6.575	5.963	0
SLC7A5	Large neutral amino acids transporter small subuni	Q01650;Q8IV97	0.399	2	6.419	6.122	0
RBMS1	RNA-binding motif, single-stranded-interacting pro	B4DN88;P29558;E7ETU5;Q6XE24;C9JIJ9;A8K9S4;G5E9J9;Q5CZ66;Q5CZ65;C9J9B2;D3DPB2;E7EPF2	0.401	2	6.175	5.936	0
ABCC4	Multidrug resistance-associated protein 4	O15439;O75555;A8K2Q2;B7Z3Q7;Q59GY6;B7Z5H4	0.403	1	5.312	0	0
EIF4G1		D3DNT2;E7EUU4;E9PGM1;E7EX73;G5E9S1;Q96I65	0.404	1	5.497	0	0
HNRNPM	Heterogeneous nuclear ribonucleoprotein M	P52272;Q59ES8;Q7KYM9	0.406	99	8.506	8.092	0
MYO1C	Unconventional myosin-Ic	O00159;F5H3W9;B7Z3E5;F5H6E2	0.407	5	6.54	6.376	0
HRAS	GTPase HRas;GTPase HRas, N-terminally processed	P01112	0.408	1	6.445	0	0
IDE	Insulin-degrading enzyme	P14735	0.412	2	6.169	5.883	0
SUPT16H	FACT complex subunit SPT16	Q9Y5B9	0.413	13	7.162	7.006	0
LAP3	Cytosol aminopeptidase	P28838;B4DQG5;H0Y9Q1	0.413	11	7.213	6.557	0
TSPAN10	Tetraspanin-10	F1T0E7;F1T0E8;Q9H1Z9	0.414	4	6.613	6.22	0.00014
SAMD4B	Protein Smaug homolog 2	A5Z0M6;Q5PRF9;Q66K25;Q9NW90;Q8N2G5	0.414	3	6.55	5.939	0
PRDX6	Peroxiredoxin-6	P30041	0.415	12	7.653	7.465	0
YTHDF2	YTH domain family protein 2	Q9Y5A9;B5BU99;F5H8I7	0.416	8	7.046	6.914	0
AGFG1	Arf-GAP domain and FG repeat-containing protein 1	E9PHX7;B3KUL1;F5GYJ2;P52594;B4DHC5;B8ZZY2;C9J2I0	0.416	4	6.564	0	0
LSM4	U6 snRNA-associated Sm-like protein LSm4	Q9Y4Z0	0.416	1	6.346	0	0.00093
HNRNPA3	Heterogeneous nuclear ribonucleoprotein A3	P51991	0.417	19	7.932	7.63	0
PLEKHA5	Pleckstrin homology domain-containing family A mem	E9PHQ3;F5GZL3;B4DHK5;Q9HAU0;E7EME8;F5H0I0;B4DJX4;B4DMB9;A0JP02;B4DGS1	0.421	7	6.587	6.181	0
DROSHA	Ribonuclease 3	Q9NRR4;E7EMP9;H0Y2N2;H7BYF6;Q59FF9	0.421	3	6.12	5.781	0
CORO1B	Coronin-1B	Q9BR76	0.424	3	6.629	0	0
LRP6	Low-density lipoprotein receptor-related protein 6	O75581;B7ZLD0;F5H7J9;H0YGW5;Q59EX8	0.426	1	5.492	0	0
MATR3	Matrin-3	A8MXP9;P43243;Q68D11;D6REM6;D6R991	0.43	54	8.072	7.604	0
DDX5	Probable ATP-dependent RNA helicase DDX5	P17844;B5BUE6;B4DN41;B4DLW8;E7ETL9;B4DNG2;Q59E92;Q7Z2V5	0.431	55	8.425	8.274	0
HNRNPH2	Heterogeneous nuclear ribonucleoprotein H2	P55795;B4DFK9;B4DP00	0.433	3	6.274	0	0
DOCK11	Dedicator of cytokinesis protein 11	A6NIW2;Q5JSL3;B3KNP4	0.433	1	5.651	5.293	0
B2RDX5		B2RDX5	0.434	2	6.088	5.982	0
COPG2	Coatomer subunit gamma-2;Coatomer subunit gamma	Q9UBF2;Q2NLA0;Q9H9B7;B3KND4;Q9NUP3;F6X838	0.434	2	6.085	0	0
MINPP1	Multiple inositol polyphosphate phosphatase 1	B2R7D2;Q9UNW1;B4E394;F5H683	0.434	1	5.619	0	0
NOC3L	Nucleolar complex protein 3 homolog	A6NJZ9;A8K905;Q8WTT2;B4DXL4;F5H677	0.435	2	6.255	5.942	0
ELAVL1	ELAV-like protein 1	B4DVB8;Q15717	0.436	18	7.66	7.402	0
MARK3	MAP/microtubule affinity-regulating kinase 3	P27448;E9PHX2;Q86U11	0.437	1	5.569	0	0
LIMA1	LIM domain and actin-binding protein 1	Q59FE8;Q53GG0;Q9UHB6;B4DN52;F8VQE1;F8VRN8;B3KTW2;F8VS07	0.438	9	6.923	6.761	0
SNAP29	Synaptosomal-associated protein 29;Synaptosomal-as	O95721;C9JAF7	0.44	9	7.288	5.751	0
MTMR6	Myotubularin-related protein 6	Q9Y217;F5GYH6;E9PD73;Q92792	0.441	3	6.265	0	0
UTP15	U3 small nucleolar RNA-associated protein 15 homol	H0Y8P4;Q8TED0;B4DXK8;B4DU75	0.441	1	5.737	0	6e-05
WDR33	pre-mRNA 3 end processing protein WDR33	Q9C0J8	0.444	4	6.353	5.944	0
RAVER1	Ribonucleoprotein PTB-binding 1	E9PAU2;Q8IY67	0.445	6	6.826	6.575	0
DAZAP1	DAZ-associated protein 1	Q96EP5;Q5IRN2	0.446	4	6.828	6.734	0
HADHB	Trifunctional enzyme subunit beta, mitochondrial;3	P55084;B4E2W0;B4DY96;F5GZQ3;B5MD38;D6W539;B4DDC9	0.447	5	6.597	5.558	0
DDX3X	ATP-dependent RNA helicase DDX3X;ATP-dependent RNA	Q59GX6;B5BTY4;O00571;B4DLU5;O15523;B4DXX7;Q5S4N1	0.45	58	8.409	8.13	0
HNRNPK		B4DUQ1;Q5T6W5;Q5T6W2	0.452	43	8.398	7.711	0
ERBB2IP	Protein LAP2	B7ZLV9;E9PCR8;Q96RT1;A0AVR1;Q1RMD0;E7EQW9;Q1RMC9;B4E3F1;B4DIP2	0.454	1	5.244	0	0
MCM5	DNA replication licensing factor MCM5	B1AHB0;P33992;Q53FG5;A8K521;B1AHB1;B4DQ39;B3KVF0;E7EQY5	0.455	60	8.301	8.03	0
PUF60	Poly(U)-binding-splicing factor PUF60	Q9UHX1;H0YEM1	0.458	19	7.556	7.285	0
TPR	Nucleoprotein TPR	P12270;Q99968	0.459	46	7.709	7.381	0
USP5	Ubiquitin carboxyl-terminal hydrolase 5	P45974	0.459	6	6.738	6.427	0
GOT1	Aspartate aminotransferase, cytoplasmic;Aspartate	P17174;Q2TU84;B7Z7E9;B7Z1I2	0.46	5	6.656	6.444	0
RNGTT	mRNA-capping enzyme;Polynucleotide 5-triphosphatas	B2R623;O60942;B4DIQ0;Q5TCW7;B4DSJ8	0.46	1	5.829	5.608	0
U2AF1	Splicing factor U2AF 35 kDa subunit;Splicing facto	B5BU08;Q01081;Q8WU68	0.461	8	7.2	6.957	0
GFPT1	Glucosamine--fructose-6-phosphate aminotransferase	Q06210	0.462	20	7.607	7.394	0
KIAA0430	Meiosis arrest female protein 1	Q9Y4F3;I1E4Y4;G8JLP4;C9JKX0;F8VVB8	0.462	3	5.884	0	0
HNRPK	Heterogeneous nuclear ribonucleoprotein K	Q6IBN1;P61978;Q5EC54;B4DFF1;Q5T6W1	0.462	2	6.752	0	0
PARN	Poly(A)-specific ribonuclease PARN	O95453;B4DSB0;B3KN69	0.463	1	5.647	0	0.00011
DOCK9	Dedicator of cytokinesis protein 9	D3YTH2;E9PCD6;A8MWZ5;Q9BZ29;B7ZVX0;B9EG73;Q6ZSL5;A6H8Z6;B3KX25;E9PFM9;F5GZE8;B7Z2G6	0.466	4	6.171	0	0
TXLNA	Alpha-taxilin	P40222	0.468	16	7.271	6.97	0
EZR	Ezrin	B2R6J2;P15311;Q6NUR7;E7EQR4;B7Z5V2;B7Z437	0.472	14	7.392	7.23	0
CD44	CD44 antigen	P16070;E7EPC6;Q9H5A7;Q9H5A6;A8K309;Q9H5A4;B4DN59;H0YD13;H0Y2P0;H0Y5E4;Q9H5A3;B4E2X0;H0YCV9;H0YDW7;H0YE40	0.473	2	5.936	5.484	0
HNRNPA1	Heterogeneous nuclear ribonucleoprotein A1;Heterog	P09651;F8W6I7;F8VRQ1;F8VXY0;F8VZ49;Q32P51;B4E0B5;B4DP35;F8VTQ5	0.474	48	8.662	8.253	0
PDLIM7	PDZ and LIM domain protein 7	Q9NR12	0.475	4	6.398	5.697	0
IFIT5	Interferon-induced protein with tetratricopeptide	B2R5X9;Q13325;B4DDV1;Q6IAX3	0.478	2	6.27	5.602	0
GSR	Glutathione reductase, mitochondrial	P00390	0.48	14	7.527	7.113	0
PDHA1	Pyruvate dehydrogenase E1 component subunit alpha,	P08559;B2R5P7;Q53GE3;A5YPB6;A5PHJ9	0.48	4	6.957	5.66	0
TIMM44	Mitochondrial import inner membrane translocase su	O43615;Q53G69;Q9UPE4	0.482	2	5.98	0	0
NOP58	Nucleolar protein 58	Q9Y2X3;B3KN82	0.483	11	6.987	6.702	0
TARS	Threonine--tRNA ligase, cytoplasmic	P26639;Q53GX7;B4DEG8;Q5M7Z9;G3XAN9;B3KTN2;B4DKZ9;E7ERI3	0.484	57	8.042	7.962	0
DSTN	Destrin	P60981;B7Z9M9;F6RFD5	0.484	3	6.609	6.363	0
NUDT21	Cleavage and polyadenylation specificity factor su	B2R6U8;O43809;H3BND3	0.485	7	7.25	7.207	0
HNRNPA1		F8W1S7;F8VSB5;Q0VAC0	0.486	1	6.2	0	0
CSRP1	Cysteine and glycine-rich protein 1	P21291;Q5U0J2;B4DY28;A8K268;Q9BTA4;Q6ZMS3;Q59EQ5;E9PS42;B4E2T4;B3KVC9;E9PP21;Q6AI18;E9PND2	0.49	3	6.849	6.705	0
PTBP3	Polypyrimidine tract-binding protein 3	O95758;B1ALY6;B3KME7	0.492	3	6.411	0	0
ARFIP1	Arfaptin-1	B4E273;P53367;B7ZA10;Q8N8M9;B4DS69	0.493	23	8.098	5.869	0
POLDIP3	Polymerase delta-interacting protein 3	Q9BY77;Q96DI9;B4E0L0;B4DMM2	0.493	12	7.294	7.158	0
[truncated: 260 more rows]
